# Supplementary material for: System-level analysis of metabolic trade-offs during anaerobic photoheterotrophic growth in Rhodopseudomonas palustris
Source: BMC Bioinformatics. 2019 May 9;20:233. doi: 10.1186/s12859-019-2844-z (PMC6509789; doi:10.1186/s12859-019-2844-z)
Supplement: Supplementary file 2 — RP model and gene knockout results. (XLSX 133 kb) [file 12859_2019_2844_MOESM2_ESM.xlsx]

## Sheet: Reactions
Rxn name	Detail	Equation	Pathway	Enzyme	Source of annotation	KEGG Reaction Id
R00004	Pyrophosphate phosphohydrolase (soluble)	h2o + ppi --> (2) pi + h	Oxidative phosphorylation	3.6.1.1	Larimer et al. 2004, Bell et al. 2006, Knobloch et al. 1971	R00004
R00005	Urea-1-carboxylate amidohydrolase	h2o + (3) h + allp --> (2) co2 + (2) nh3	Urea cycle and metabolism of amino groups	3.5.1.54	Larimer et al. 2004, Sasikala et al. 1997	R00005
R00009	hydrogen-peroxidehydrogen-peroxide oxidoreductase	(2) h2o2 --> (2) h2o + o2	Glyoxylate and dicarboxylate metabolism	1.11.1.6	McKinlay et al. 2010, Mckinlay et al. 2014	R00009
R00014	pyruvatethiamin diphosphate acetaldehydetransferase	pyr + thmpp --> co2 + 2thyp	Glycolysis / Gluconeogenesis	1.2.4.1	Imai et al. 1984	R00014
R00019	hydrogen:ferredoxin oxidoreductase	H2 + oxferr --> (2) h + rferr	Hydrogen biosynthesis	1.12.99.6	McKinlay et al. 2010, Mckinlay et al. 2014, Heiniger et al. 2012, Huang et al. 2010, Wang et al. 2010, Rey et al. 2006, Rey et al. 2007, Oh et al. 2004	R00019
R00024	D-Ribulose 1,5-bisphosphate carboxy-lyase (dimerizing)	h2o + co2 + rubp --> (2) h + (2) 3pg	Carbon fixation in photosynthetic organisms	4.1.1.39	Joshi et al. 2009, Larimer 2004, Gordon & McKinlay 2014	R00024
R00036	5-Aminolevulinate hydro-lyase(adding 5-aminolevulinate and	(2) 5aop --> (2) h2o + h + ppbng	Porphyrin and chlorophyll metabolism	4.2.1.24	Larimer et al. 2004, Firsow & Drews 1977	R00036
R00066	6,7-Dimethyl-8-(1-D-ribityl)lumazine6,7-dimethyl-8-(1-D-ribityl)	(2) dmlz --> ribflv + 4r5au	Riboflavin metabolism	2.5.1.9		R00066
R00081	Ferrocytochrome-c:oxygen oxidoreductase	o2 + (8) h + (4) focytc --> (2) h2o + (4) ficytc + (4) hPx	oxidative phosphorylation	1.9.3.1 or 1.7.2.1	Larimer et al. 2004, Bell et al. 2006, Knobloch et al. 1971	R00081
R00084	Porphobilinogen ammonia-lyase (polymerizing)	h2o + (4) ppbng --> (4) nh3 + hmbil	Porphyrin and chlorophyll metabolism	2.5.1.61	Larimer et al. 2004, Firsow & Drews 1977	R00084
R00086	ATP synthase (four protons for one ATP)	adp + pi + (4) hPx <==> h2o + atp + (3) h	Oxidative phosphorylation	3.6.3.14	Larimer et al. 2004, Bell et al. 2006, Knobloch et al. 1971	R00086
R00089	ATP pyrophosphate-lyase (cyclizing)	atp --> ppi + camp	Purine metabolism	4.6.1.1	Larimer et al. 2004	R00089
R00104	ATP:NAD+ 2-phosphotransferase	atp + nad <==> nadp + adp + h	Nicotinate and nicotinamide metabolism	2.7.1.23		R00104
R00114	L-GlutamateNADP+ oxidoreductase (transaminating)	nadp + (2) gluL <==> nadph + akg + glnL + h	Glutamate metabolism	1.4.1.13	Larimer et al. 2004, Sasikala et al. 1997	R00114
R00115	glutathioneNADP+ oxidoreductase	nadp + (2) gthrd <==> nadph + h + gthox	Glutathione metabolism	1.8.1.7		R00115
R00127	ATPAMP phosphotransferase	atp + amp --> (2) adp	Purine metabolism	2.7.4.3	Larimer et al. 2004	R00127
R00130	ATPdephospho-CoA 3-phosphotransferase	atp + dpcoa --> adp + coa + h	Pantothenate and CoA biosynthesis	2.7.1.24		R00130
R00131	Urea amidohydrolase	h2o + (2) h + urea --> co2 + (2) nh3	Urea cycle and metabolism of amino groups	3.5.1.5	Larimer et al. 2004, Sasikala et al. 1997	R00131
R00132	Carbonic acid hydro-lyase	h + hco3 <==> h2o + co2	Nitrogen metabolism	4.2.1.1	McKinlay et al. 2010, Mckinlay et al. 2014	R00132
R00137	ATPnicotinamide-nucleotide adenylyltransferase	atp + nmn + h <==> nad + ppi	Nicotinate and nicotinamide metabolism	2.7.7.18		R00137
R00156	ATPnucleoside-diphosphate phosphatransferase	atp + udp <==> adp + utp	Pyrimidine metabolism	2.7.4.6		R00156
R00158	ATPnucleoside-phosphate phosphotransferase	atp + ump <==> adp + udp	Pyrimidine metabolism	2.7.4.14 or 2.7.4.22		R00158
R00161	ATPFMN adenylyltransferase	atp + fmn +h --> ppi + fad	Riboflavin metabolism	2.7.7.2		R00161
R00174	ATPpyridoxal 5-phosphotransferase	atp + pydx <==> adp + pydx5p + h	Vitamin B6 metabolism	2.7.1.35		R00174
R00177	ATPL-methione S-adenosyltransferase	h2o + atp + metL --> pi + ppi + amet + h	Methionine metabolism	2.5.1.6	Larimer et al. 2004, Sasikala et al. 1997, Yen & Gest 1974	R00177
R00183	Adenosine 5-monophosphate phosphohydrolase	h2o + amp --> pi + adn	Purine metabolism	3.1.3.5	Larimer et al. 2004	R00183
R00188	Adenosine 3',5'-bisphosphate 3'-phosphohydrolase	pap + h2o --> amp + pi	Purine metabolism	3.1.3.73	Larimer et al. 2004	R00188
R00189	Deamino-NAD+ammonia ligase (AMP-forming)	atp + nh3 + dnad --> nad + ppi + amp + h	Nicotinate and nicotinamide metabolism	6.3.1.5		R00189
R00190	AMPpyrophosphate phosphoribosyltransferase	prpp + ade <==> ppi + amp	Purine metabolism	2.4.2.7	Larimer et al. 2004	R00190
R00192	S-Adenosyl-L-homocysteine hydrolase	h2o + ahcys <==> hcysL + adn	Methionine metabolism	3.3.1.1	Larimer et al. 2004, Sasikala et al. 1997, Yen & Gest 1974	R00192
R00194	S-Adenosyl-L-homocysteine homocysteinylribohydrolase	h2o + ahcys <==> ade + rhcys + h	Methionine metabolism	3.2.2.9	Larimer et al. 2004, Sasikala et al. 1997, Yen & Gest 1974	R00194
R00196	(S)-Lactateferricytochrome-c 2-oxidoreductase	(2) ficytc + lacL <==> pyr + (2) h + (2) focytc	Pyruvate metabolism	1.1.2.3	McKinlay et al. 2010, Mckinlay et al. 2014	R00196
R00200	ATP:pyruvate 2-O-phosphotransferase	adp + pep + h --> atp + pyr	Glycolysis / Gluconeogenesis	2.7.1.40	Imai et al. 1984	R00200
R00206	ATPpyruvate,orthophosphate phosphotransferase	atp + pi + pyr --> ppi + amp + pep + h	Pyruvate metabolism	2.7.9.1	McKinlay et al. 2010, Mckinlay et al. 2014	R00206
R00215	(R)-MalateNAD+ oxidoreductase (decarboxylating)	nad + malD --> nadh + co2 + pyr	Butanoate metabolism	1.1.1.83		R00215
R00216	(S)-Malate:NADP+ oxidoreductase(oxaloacetate-decarboxylating)	nadp + malL --> nadph + co2 + pyr	Pyruvate metabolism	1.1.1.40	McKinlay et al. 2010, Mckinlay et al. 2014	R00216
R00230	Acetyl-CoAorthophosphate acetyltransferase	pi + accoa <==> coa + actp	Taurine and hypotaurine metabolism	2.3.1.8		R00230
R00233	malonyl-CoA carboxy-lyase (acetyl-CoA-forming)	malcoa --> accoa + co2	Beta-Alanine metabolism	4.1.1.9		R00233
R00235	AcetateCoA ligase (AMP-forming)	atp + coa + ac --> ppi + amp + accoa	Glycolysis / Gluconeogenesis	6.2.1.1	Imai et al. 1984	R00235
R00238	Acetyl-CoAacetyl-CoA C-acetyltransferase	(2) accoa <==> coa + aacoa	Fatty acid metabolism	2.3.1.9	Larimer et al. 2004, Wood et al. 1965	R00238
R00239	ATPL-glutamate 5-phosphotransferase	atp + gluL --> adp + glu5p	Urea cycle and metabolism of amino groups	2.7.2.11	Larimer et al. 2004, Sasikala et al. 1997	R00239
R00245	L-Glutamate 5-semialdehydeNAD+ oxidoreductase	h2o + nad + glu5sa <==> nadh + gluL + (2) h	Arginine and proline metabolism	1.5.1.12	Larimer et al. 2004, Sasikala et al. 1997	R00245
R00253	L-Glutamateammonia ligase (ADP-forming)	atp + nh3 + gluL --> adp + pi + glnL + h	Glutamate metabolism	6.3.1.2	Larimer et al. 2004, Sasikala et al. 1997	R00253
R00256	L-Glutamine amidohydrolase	h2o + glnL --> nh3 + gluL	Glutamate metabolism	3.5.1.2	Larimer et al. 2004, Sasikala et al. 1997	R00256
R00259	Acetyl-CoAL-glutamate N-acetyltransferase	accoa + gluL --> coa + h + acglu	Urea cycle and metabolism of amino groups	2.3.1.1	Larimer et al. 2004, Sasikala et al. 1997	R00259
R00260	L-Glutamate racemase	gluL <==> gluD	Glutamate metabolism	5.1.1.3	Larimer et al. 2004, Sasikala et al. 1997	R00260
R00268	OxalosuccinateNADP+ oxidoreductase (decarboxylating)	h + oxsucc --> co2 + akg	Citrate cycle (TCA cycle)	1.1.1.42	McKinlay et al. 2010, Mckinlay et al. 2014	R00268
R00275	Superoxidesuperoxide oxidoreductase	(2) o2s + (2) h --> o2 + h2o2	Glyoxylate and dicarboxylate metabolism	1.15.1.1	McKinlay et al. 2010, Mckinlay et al. 2014	R00275
R00277	Pyridoxamine-5-phosphateoxygen oxidoreductase (deaminating)	h2o + o2 + pyam5p --> nh3 + pydx5p + h2o2	Vitamin B6 metabolism	1.4.3.5		R00277
R00278	Pyridoxine 5-phosphateoxygen oxidoreductase (deaminating)	o2 + pdx5p --> pydx5p + h2o2	Vitamin B6 metabolism	1.4.3.5		R00278
R00286	UDPglucoseNAD+ oxidoreductase	h2o + (2) nad + udpg <==> (2) nadh + (3) h + udpglcur	Pentose and glucuronate interconversions	1.1.1.22	McKinlay et al. 2010, Mckinlay et al. 2014	R00286
R00289	UTPalpha-D-glucose-1-phosphate uridylyltransferase	utp + g1p + h <==> ppi + udpg	Pentose and glucuronate interconversions	2.7.7.9	McKinlay et al. 2010, Mckinlay et al. 2014	R00289
R00291	UDPglucose 4-epimerase	udpg <==> udpgal	Galactose metabolism	5.1.3.2		R00291
R00294	nitrous-oxide:ferricytochrome-c oxidoreductase	(2) focytc + (2) h + (2) no --> h2o + (2) ficytc + n2o	Nitrogen metabolism	1.7.2.5	Larimer et al. 2004, Madigan 1995	R00294
R00310	Protoporphyrin ferro-lyase	ppp9 + fe2 <==> pheme + (2) h	Porphyrin and chlorophyll metabolism	4.99.1.1	Larimer et al. 2004, Firsow & Drews 1977	R00310
R00315	ATP:acetate phosphotransferase	atp + ac --> adp + actp	Taurine and hypotaurine metabolism	2.7.2.1		R00315
R00317	Acetyl phosphate phosphohydrolase	h2o + actp --> pi + ac + h	Pyruvate metabolism	3.6.1.7	McKinlay et al. 2010, Mckinlay et al. 2014	R00317
R00321	Acetamide amidohydrolase	h2o + acetamid --> nh3 + ac	Nitrogen metabolism	3.5.1.4	Larimer et al. 2004, Madigan 1995	R00321
R00330	ATPnucleoside-diphosphate phosphatransferase	atp + gdp <==> adp + gtp	Purine metabolism	2.7.4.6	Larimer et al. 2004	R00330
R00332	ATP(d)GMP phosphotransferase	atp + gmp <==> adp + gdp	Purine metabolism	2.7.4.8	Larimer et al. 2004	R00332
R00336	Guanosine-3,5-bis(diphosphate) 3-pyrophosphohydrolase	h2o + gbdp --> ppi + gdp	Purine metabolism	2.7.6.5	Larimer et al. 2004	R00336
R00341	ATPoxaloacetate carboxy-lyase (transphosphorylating)	atp + oaa --> adp + co2 + pep	Glycolysis / Gluconeogenesis	4.1.1.49	Imai et al. 1984	R00341
R00342	(S)-malateNAD+ oxidoreductase	nad + malL <==> nadh + oaa + h	Citrate cycle (TCA cycle)	1.1.1.37	McKinlay et al. 2010, Mckinlay et al. 2014	R00342
R00345	Orthophosphateoxaloacetate carboxyl-lyase (phosphorylating)	pi + oaa + h <==> h2o + co2 + pep	Pyruvate metabolism	4.1.1.31	McKinlay et al. 2010, Mckinlay et al. 2014	R00345
R00350	4-carboxy-4-hydroxy-2-oxoadipate oxaloacetate-lyase (pyruvate-forming)	4c4h2oa --> oaa + pyr	Benzoate degradation	4.1.3.17	Harrison & Harwood 2005, Harwood & Gibson 1986	R00350
R00351	Citrate oxaloacetate-lyase ((pro-3S)-CH2COO- - acetyl-CoA)	h2o + accoa + oaa <==> coa + h + cit	Citrate cycle (TCA cycle)	2.3.3.1	McKinlay et al. 2010, Mckinlay et al. 2014	R00351
R00355	L-Aspartate2-oxoglutarate aminotransferase	akg + aspL <==> gluL + oaa	Glutamate metabolism	2.6.1.1	Larimer et al. 2004, Sasikala et al. 1997, Yen & Gest 1974	R00355
R00357	L-Aspartic acidoxygen oxidoreductase (deaminating)	h2o + o2 + aspL --> nh3 + h2o2 + oaa	Alanine and aspartate metabolism	1.4.3.16		R00357
R00369	L-Alanine:glyoxylate aminotransferase	alaL + glx <==> pyr + gly	Alanine and aspartate metabolism	2.6.1.44		R00369
R00371	Succinyl-CoA:glycine C-succinyl-transferase(decarboxylating)	gly + accoa --> coa + 2aobut	Glycine, serine and threonine metabolism	2.3.1.29	Larimer et al. 2004, Sasikala et al. 1997	R00371
R00372	Glycine:2-oxoglutarate aminotransferase	gly + akg <==> glx + gluL	Glycine, serine and threonine metabolism	2.6.1.44	Larimer et al. 2004, Sasikala et al. 1997	R00372
R00401	L-Alanine racemase	alaL <==> alaD	Alanine and aspartate metabolism	5.1.1.1		R00401
R00405	SuccinateCoA ligase (ADP-forming)	atp + coa + succ <==> adp + pi + succoa	Citrate cycle (TCA cycle)	6.2.1.5	McKinlay et al. 2010, Mckinlay et al. 2014	R00405
R00408	Succinate(acceptor) oxidoreductase	fad + succ <==> fum + fadh2	Citrate cycle (TCA cycle)	1.3.99.1	McKinlay et al. 2010, Mckinlay et al. 2014	R00408
R00409	(2S,3R)-3-Hydroxybutane-1,2,3-tricarboxylate pyruvate-lyase	micit <==> pyr + succ	Propanoate metabolism	4.1.3.30		R00409
R00410	Succinyl-CoA3-oxo-acid CoA-transferase	succoa + acac <==> succ + aacoa	Valine, leucine and isoleucine degradation	2.8.3.5	Larimer et al. 2004, Sasikala et al. 1997	R00410
R00416	UTPN-acetyl-alpha-D-glucosamine-1-phosphate uridylyltransferase	utp + nagluc + h <==> ppi + uacgam	Aminosugars metabolism	2.7.7.23		R00416
R00418	UDP-N-acetyl-D-glucosamine 4-epimerase	uacgam <==> udpagal	Aminosugars metabolism	5.1.3.7 or 5.1.3.2	KEGG (5.1.3.2) & BLAST against EcE24377A_2324 (3980:8e-34, 173:2e-21)	R00418
R00424	GTP 7,8-8,9-dihydrolase	h2o + gtp --> for + ahdt	Folate biosynthesis	3.5.4.16		R00424
R00425	GTP 7,8-8,9-dihydrolase (pyrophosphate-forming)	(3) h2o + gtp --> ppi + for + h + 25drapp	Riboflavin metabolism	3.5.4.25		R00425
R00428	GTP 7,8-8,9-dihydrolase	h2o + gtp + h --> fordopy	Folate biosynthesis	3.5.4.16		R00428
R00429	ATP:GTP 3-pyrophosphotransferase	atp + gtp --> amp + g3d5tp + h	Purine metabolism	2.7.6.5	Larimer et al. 2004	R00429
R00430	GTP:pyruvate 2-O-phosphotransferase	gdp + pep + h --> gtp + pyr	Purine metabolism	2.7.1.40	Larimer et al. 2004	R00430
R00451	meso-2,6-Diaminoheptanedioate carboxy-lyase	h + 26dapM --> co2 + lysL	Lysine biosynthesis	4.1.1.20	Larimer et al. 2004, Sasikala et al. 1997, Yen & Gest 1974	R00451
R00461	L-Lysine 2,3-aminomutase	lysL <==> 36dhxo	Lysine degradation	5.4.3.2	Larimer et al. 2004, Sasikala et al. 1997, Yen & Gest 1974	R00461
R00469	Ureidoglycolate amidohydrolase (decarboxylating)	h2o + (2) h + urdglyc --> co2 + (2) nh3 + glx	Purine metabolism	3.5.3.19	Larimer et al. 2004	R00469
R00472	L-Malate glyoxylate-lyase (CoA-acetylating)	h2o + accoa + glx --> coa + h + malL	Pyruvate metabolism	2.3.3.9	McKinlay et al. 2010, Mckinlay et al. 2014	R00472
R00475	(S)-2-Hydroxy-acidoxygen 2-oxidoreductase	o2 + glyclt --> h2o2 + glx	Glyoxylate and dicarboxylate metabolism	1.1.3.15	McKinlay et al. 2010, Mckinlay et al. 2014	R00475
R00479	Isocitrate glyoxylate-lyase	icit <==> succ + glx	Glyoxylate and dicarboxylate metabolism	4.1.3.1	McKinlay et al. 2010, Mckinlay et al. 2014	R00479
R00480	ATPL-aspartate 4-phosphotransferase	atp + aspL <==> adp + 4pasp	Glycine, serine and threonine metabolism	2.7.2.4	Larimer et al. 2004, Sasikala et al. 1997	R00480
R00481	L-aspartate oxidase	o2 + aspL --> h2o2 + h + iasp	Nicotinate and nicotinamide metabolism	1.4.3.16		R00481
R00494	glutathione hydralase (periplasmic)	h2o + gthrd <==> gluL + cysgly	Glutathione metabolism	2.3.2.2		R00494
R00497	gamma-L-Glutamyl-L-cysteineglycine ligase (ADP-forming)	atp + gly + glucys --> adp + pi + gthrd + h	Glutathione metabolism	6.3.2.3		R00497
R00509	ATPadenylylsulfate 3-phosphotransferase	atp + aps --> adp + paps + h	Purine metabolism	2.7.1.25	Larimer et al. 2004	R00509
R00511	Cytidine-5-monophosphate phosphohydrolase	h2o + cmp --> pi + cytd	Pyrimidine metabolism	3.1.3.5	Larimer et al. 2004	R00511
R00512	ATPCMP phosphotransferase	atp + cmp --> adp + cdp	Pyrimidine metabolism	2.7.4.14	Larimer et al. 2004	R00512
R00519	FormateNAD+ oxidoreductase	nad + for --> nadh + co2	Glyoxylate and dicarboxylate metabolism	1.2.1.2	McKinlay et al. 2010, Mckinlay et al. 2014	R00519
R00529	ATPsulfate adenylyltransferase	atp + so4 + h --> ppi + aps	Purine metabolism	2.7.7.4	Larimer et al. 2004	R00529
R00549	ATPriboflavin 5-phosphotransferase	atp + ribflv --> adp + fmn + h	Riboflavin metabolism	2.7.1.26		R00549
R00551	L-Arginine amidinohydrolase	h2o + argL <==> orn + urea	Urea cycle and metabolism of amino groups	3.5.3.1	Larimer et al. 2004, Sasikala et al. 1997	R00551
R00566	L-Arginine carboxy-lyase	argL + h --> co2 + agm	Urea cycle and metabolism of amino groups	4.1.1.19	Larimer et al. 2004, Sasikala et al. 1997	R00566
R00568	CTP aminohydrolase	h2o + ctp + h --> nh3 + utp	Pyrimidine metabolism	3.5.4.13	Larimer et al. 2004	R00568
R00570	ATPnucleoside-diphosphate phosphatransferase	atp + cdp <==> adp + ctp	Pyrimidine metabolism	2.7.4.6	Larimer et al. 2004	R00570
R00571	UTPammonia ligase(ADP-forming)	atp + nh3 + utp --> adp + pi + ctp + (2) h	Pyrimidine metabolism	6.3.4.2	Larimer et al. 2004	R00571
R00573	UTPammonia ligase(ADP-forming)	h2o + atp + glnL + utp --> adp + pi + gluL + ctp + (2) h	Pyrimidine metabolism	6.3.4.2	Larimer et al. 2004	R00573
R00575	Carbon-dioxideL-glutamine amido-ligase (ADP-forming,	h2o + (2) atp + glnL + hco3 --> (2) adp + pi + gluL + (2) h + cbp	Pyrimidine metabolism	6.3.5.5	Larimer et al. 2004	R00575
R00578	L-aspartate:L-glutamine amido-ligase (AMP-forming)	atp + aspL + glnL + h2o --> amp + ppi + asnL + gluL + h	Alanine and aspartate metabolism	6.3.5.4		R00578
R00582	L-O-Phosphoserine phosphohydrolase	h2o + pserL --> pi + serL	Glycine, serine and threonine metabolism	3.1.3.3	Larimer et al. 2004, Sasikala et al. 1997	R00582
R00586	serine O-acetyltransferase	accoa + serL --> coa + acser	Cysteine and Methionine metabolism	2.3.1.30	Larimer et al. 2004, Hensel and Truper 1976	R00586
R00617	ATPthiamin-phosphate phosphotransferase	atp + thmmp + h --> adp + thmpp	Thiamine metabolism	2.7.4.16		R00617
R00621	2-OxoglutarateThiamin diphosphate 2-oxidoreductase(decarboxylating	akg + thmpp --> co2 + 3car1hy	Citrate cycle (TCA cycle)	1.2.4.2	McKinlay et al. 2010, Mckinlay et al. 2014	R00621
R00658	2-Phospho-D-glycerate hydro-lyase	2pg <==> h2o + pep	Glycolysis / Gluconeogenesis	4.2.1.11	Imai et al. 1984	R00658
R00660	PhosphoenolpyruvateUDP-N-acetyl-D-glucosamine	uacgam + pep <==> pi + uaccg	Aminosugars metabolism	2.5.1.7		R00660
R00662	Uridine triphosphate pyrophosphohydrolase	h2o + utp --> ppi + ump + h	Pyrimidine metabolism	3.6.1.8 or 3.6.1.19	Larimer et al. 2004	R00662
R00669	N2-Acetyl-L-ornithine amidohydrolase	h2o + acorn <==> ac + orn	Urea cycle and metabolism of amino groups	3.5.1.16	Larimer et al. 2004, Sasikala et al. 1997	R00669
R00670	L-Ornithine carboxy-lyase	orn + h --> co2 + ptrc	Urea cycle and metabolism of amino groups	4.1.1.17	Larimer et al. 2004, Sasikala et al. 1997	R00670
R00673	L-Tryotophan indole-lyase (deaminating)	h2o + trpL --> nh3 + pyr + indole	Tryptophan metabolism	4.1.99.1	Larimer et al. 2004, Sasikala et al. 1997	R00673
R00674	L-Serine hydro-lyase (adding indoleglycerol-phosphate)	serL + indole --> h2o + trpL	Phenylalanine, tyrosine and tryptophan biosynthesis	4.2.1.20	Larimer et al. 2004, Sasikala et al. 1997	R00674
R00691	L-arogenate hydro-lyase (decarboxylating; L-phenylalanine-forming)	h + arogL --> pheL + h2o + co2	Phenylalanine, tyrosine and tryptophan biosynthesis	4.2.1.51	Larimer et al. 2004, Sasikala et al. 1997	R00691
R00694	L-Phenylalanine2-oxoglutarate aminotransferase	akg + pheL <==> gluL + phpyr	Phenylalanine metabolism	2.6.1.1 or 2.6.1.9	Larimer et al. 2004, Sasikala et al. 1997	R00694
R00705	3-OxopropanoateNAD+ oxidoreductase (decarboxylating,	nad + coa + oxop --> nadh + co2 + accoa	Inositol metabolism	1.2.1.18		R00705
R00706	3-Oxopropanoate:NADP+ oxidoreductase (decarboxylating, CoA-acetylating)	nadp + coa + oxop --> nadph + co2 + accoa	Inositol metabolism	1.2.1.18		R00706
R00710	AcetaldehydeNAD+ oxidoreductase	h2o + nad + acald --> nadh + ac + (2) h	Glycolysis / Gluconeogenesis	1.2.1.3	Imai et al. 1984	R00710
R00714	Succinate-semialdehydeNADP+ oxidoreductase	h2o + nadp + sucsal <==> nadph + succ + (2) h	Glutamate metabolism	1.2.1.16	Larimer et al. 2004, Sasikala et al. 1997	R00714
R00717	GlycolateNAD+ oxidoreductase	nad + glyclt <==> nadh + glx + h	Glyoxylate and dicarboxylate metabolism	1.1.1.26	McKinlay et al. 2010, Mckinlay et al. 2014	R00717
R00720	Inosine 5-triphosphate pyrophosphohydrolase	h2o + itp --> ppi + imp + h	Purine metabolism	3.6.1.8 or 3.6.1.19	Larimer et al. 2004	R00720
R00722	ATPnucleoside-diphosphate phosphatransferase	atp + idp <==> adp + itp	Purine metabolism	2.7.4.6	Larimer et al. 2004	R00722
R00734	L-Tyrosine2-oxoglutarate aminotransferase	akg + tyrL <==> gluL + 34hpp	Tyrosine metabolism	2.6.1.1 or 2.6.1.9	Larimer et al. 2004, Sasikala et al. 1997	R00734
R00740	3-oxopropanoate:NADP+ oxidoreductase (CoA-malonylating)	oxop + coa + napd <==> malcoa + nadph	Propanoate metabolism	1.2.1.18		R00740
R00749	Ethanolamine ammonia-lyase	etha --> nh3 + acald	Glycerophospholipid metabolism	4.3.1.7	Larimer et al. 2004, Firsow & Drews 1977	R00749
R00754	EthanolNAD+ oxidoreductase	nad + etoh <==> nadh + h + acald	Glycolysis / Gluconeogenesis	1.1.1.1	Imai et al. 1984	R00754
R00762	D-Fructose-1,6-bisphosphate 1-phosphohydrolase	h2o + fdp --> pi + f6p	Glycolysis / Gluconeogenesis	3.1.3.11	Imai et al. 1984	R00762
R00768	L-GlutamineD-fructose-6-phosphate aminotransferase (hexose	glnL + f6p <==> gluL + gam6p	Glutamate metabolism	2.6.1.16	Larimer et al. 2004, Sasikala et al. 1997	R00768
R00772	D-mannose-6-phosphate aldose-ketose-isomerase	man6p <==> f6p	Fructose and mannose metabolism	5.3.1.8		R00772
R00774	Ureacarbon-dioxide ligase (ADP-forming)	atp + urea + hco3 --> adp + pi + h + allp	Urea cycle and metabolism of amino groups	6.3.4.6	Larimer et al. 2004, Sasikala et al. 1997	R00774
R00782	L-Cysteine L-homocysteine-lyase (deaminating)	h2o + cysL --> nh3 + pyr + h2s	Cysteine and Methionine metabolism	4.4.1.1 or 4.4.1.8	Larimer et al. 2004, Hensel and Truper 1976	R00782
R00783	nitric-oxide:ferricytochrome-c oxidoreductase	h2o + no + ficytc <==> (2) h + no2 + focytc	Nitrogen metabolism	1.7.2.1	Larimer et al. 2004, Madigan 1995	R00783
R00790	Ammoniaferredoxin oxidoreductase	(2) h2o + nh3 + (6) oxferr <==> (8) h + no2 + (6) rferr	Nitrogen metabolism	1.7.7.1	Larimer et al. 2004, Madigan 1995	R00790
R00817	Catecholoxygen 1,2-oxidoreductase(decyclizing)	o2 + cat --> (2) h + ccmuc	Benzoate degradation via hydroxylation	1.13.11.1	Harrison & Harwood 2005, Harwood & Gibson 1986	R00817
R00818	salicylate,NADHoxygen oxidoreductase (1-hydroxylating,	nadh + o2 + (2) h + salya --> h2o + nad + co2 + cat	Naphthalene and anthracene degradation	1.14.13.1		R00818
R00829	Succinyl-CoAacetyl-CoA C-acyltransferase	accoa + succoa <==> coa + 3oxdc	Benzoate degradation	2.3.1.174	Harrison & Harwood 2005, Harwood & Gibson 1986	R00829
R00830	Succinyl-CoAglycine C-succinyl-transferase(decarboxylating)	gly + h + succoa --> coa + co2 + 5aop	Glycine, serine and threonine metabolism	2.3.1.37	Larimer et al. 2004, Sasikala et al. 1997	R00830
R00833	(R)-2-Methyl-3-oxopropanoyl-CoA CoA-carbonylmutase	mmcoaR <==> succoa	Valine, leucine and isoleucine degradation	5.4.99.2	Larimer et al. 2004, Sasikala et al. 1997	R00833
R00835	D-Glucose-6-phosphateNADP+ 1-oxoreductase	nadp + g6p <==> nadph + h + 6pgl	Pentose phosphate pathway	1.1.1.49	McKinlay et al. 2010, Mckinlay et al. 2014	R00835
R00844	sn-Glycerol-3-phosphateNADP+ 2-oxidoreductase	nadp + glyc3p <==> nadph + h + dhap	Glycerophospholipid metabolism	1.1.1.94	Larimer et al. 2004, Firsow & Drews 1977	R00844
R00847	ATPglycerol 3-phosphotransferase	atp + glyc --> adp + glyc3p + h	Glycerolipid metabolism	2.7.1.30	Larimer et al. 2004, Firsow & Drews 1977	R00847
R00848	sn-Glycerol-3-phosphate(acceptor) 2-oxidoreductase	fad + glyc3p <==> dhap + fadh2	Glycerophospholipid metabolism	1.1.5.3	Larimer et al. 2004, Firsow & Drews 1977	R00848
R00858	hydrogen-sulfideNADP+ oxidoreductase	(3) nadph + (5) h + so3 --> (3) h2o + (3) nadp + h2s	Sulfur metabolism	1.8.1.2	Larimer et al. 2004, Hensel and Truper 1976	R00858
R00885	GTPalpha-D-mannose-1-phosphate guanylyltransferase	gtp + man1p + h <==> ppi + gdpmann	Fructose and mannose metabolism	2.7.7.13		R00885
R00894	L-GlutamateL-cysteine gamma-ligase (ADP-forming)	atp + gluL + cysL --> adp + pi + h + glucys	Glutathione metabolism	6.3.2.2		R00894
R00895	L-Cysteine:2-oxoglutarate aminotransferase	cysL + akg <==> mpyr + gluL	Cysteine and Methionine metabolism	2.6.1.1	Larimer et al. 2004, Hensel and Truper 1976	R00895
R00897	O3-Acetyl-L-serine acetate-lyase (adding hydrogen sulfide)	h2s + acser --> ac + h + cysL	Cysteine and Methionine metabolism	2.5.1.47	Larimer et al. 2004, Hensel and Truper 1976	R00897
R00899	L-cysteinylglycine dipeptidase	h2o + cysgly <==> gly + cysL	Glutathione metabolism	3.4.11.1		R00899
R00905	N-Carbamoyl-beta-alanine amidohydrolase	h2o + (2) h + 3urdp --> co2 + nh3 + alaB	Pyrimidine metabolism	3.5.1.6	Larimer et al. 2004	R00905
R00908	beta-alanine:2-oxoglutarate aminotransferase	alaB + akg <==> oxop + gluL	Beta-Alanine metabolism	2.6.1.19		R00908
R00915		alaB + succ --> quln + (2) h2o + (4) h	Nicotinate and nicotinamide metabolism			R00915
R00921	acetyl-CoAphosphate acetyltransferase	Pi + ppcoa <==> coa + ppap	Propanoate metabolism	2.3.1.8		R00921
R00926	Propinol adenylateCoA ligase (AMP-forming)	coa + proad --> amp + ppcoa + h	Propanoate metabolism	6.2.1.1 or 6.2.1.17		R00926
R00927	Propanoyl-CoAacetyl-CoA C-acyltransferase	accoa + ppcoa <==> coa + 2maacoa	Valine, leucine and isoleucine degradation	2.3.1.9	Larimer et al. 2004, Sasikala et al. 1997	R00927
R00931	2-Methylcitrate oxaloacetate-lyase	h2o + oaa + ppcoa --> coa + h + 2mcit	Propanoate metabolism	2.3.3.5		R00931
R00935	2-Methyl-3-oxopropanoateNAD+ oxidoreductase (CoA-propanoylating)	nad + coa + 2mop --> nadh + co2 + ppcoa	Valine, leucine and isoleucine degradation	1.2.1.27	Larimer et al. 2004, Sasikala et al. 1997	R00935
R00937	5,6,7,8-tetrahydrofolate:NAD+ oxidoreductase	(2) nadh + (2) h + fola --> (2) nad + thf	One carbon pool by folate	1.5.1.3		R00937
R00939	5,6,7,8-TetrahydrofolateNADP+ oxidoreductase	nadp + thf <==> nadph + h + dhf	One carbon pool by folate	1.5.1.3		R00939
R00940	5,6,7,8-tetrahydrofolate:NADP+ oxidoreductase	(2) nadph + (2) h + fola --> (2) nadp + thf	One carbon pool by folate	1.5.1.3		R00940
R00942	TetrahydrofolateL-glutamate gamma-ligase (ADP-forming)	atp + gluL + thf --> adp + pi + h + thfglu	Folate biosynthesis	6.3.2.17		R00942
R00944	10-Formyltetrahydrofolate amidohydrolase	h2o + 10fthf --> for + h + thf	Glyoxylate and dicarboxylate metabolism	3.5.1.10	McKinlay et al. 2010, Mckinlay et al. 2014	R00944
R00945	5,10-Methylenetetrahydrofolateglycine hydroxymethyltransferase	h2o + gly + mlthf <==> serL + thf	Glycine, serine and threonine metabolism	2.1.2.1	Larimer et al. 2004, Sasikala et al. 1997	R00945
R00946	5-MethyltetrahydrofolateL-homocysteine S-methyltransferase	hcysL + 5mthf <==> metL + thf + h	Methionine metabolism	2.1.1.13	Larimer et al. 2004, Sasikala et al. 1997, Yen & Gest 1974	R00946
R00948	ATPalpha-D-glucose-1-phosphate adenyltransferase	atp + g1p + h <==> ppi + adpglc	Starch and sucrose metabolism	2.7.7.27		R00948
R00956	CTPD-glucose-1-phosphate cytidylyltransferase	ctp + g1p + h <==> ppi + cdpg	Starch and sucrose metabolism	2.7.7.33		R00956
R00959	alpha-D-Glucose 1-phosphate 1,6-phosphomutase	g1p <==> g6p	Glycolysis / Gluconeogenesis	5.4.2.2	Imai et al. 1984	R00959
R00963	Uridine 5-monophosphate phosphohydrolase	h2o + ump --> pi + uri	Pyrimidine metabolism	3.1.3.5	Larimer et al. 2004	R00963
R00965	Orotidine-5-phosphate carboxy-lyase	h + orot5p --> co2 + ump	Pyrimidine metabolism	4.1.1.23	Larimer et al. 2004	R00965
R00985	Chorismate pyruvate-lyase (amino-accepting)	nh3 + chor --> h2o + pyr + h + anth	Phenylalanine, tyrosine and tryptophan biosynthesis	4.1.3.27	Larimer et al. 2004, Sasikala et al. 1997	R00985
R00986	Chorismate pyruvate-lyase (amino-accepting)	glnL + chor --> pyr + gluL + h + anth	Phenylalanine, tyrosine and tryptophan biosynthesis	4.1.3.27	Larimer et al. 2004, Sasikala et al. 1997	R00986
R00996	L-threonine ammonia-lyase	thrL --> nh3 + 2obut	Glycine, serine and threonine metabolism	4.3.1.19	Larimer et al. 2004, Sasikala et al. 1997, Yen & Gest 1974	R00996
R01001	L-Cystathionine Lysteine-lyase (deaminating)	h2o + cystL --> nh3 + cysL + 2obut	Glycine, serine and threonine metabolism	4.4.1.1	Larimer et al. 2004, Sasikala et al. 1997	R01001
R01010	Glycerone phosphate phosphohydrolase (alkaline optimum)	h2o + dhap --> pi + dha	Glycerolipid metabolism	3.1.3.1	Larimer et al. 2004, Firsow & Drews 1977	R01010
R01015	D-Glyceraldehyde-3-phosphate ketol-isomerase	g3p <==> dhap	Glycolysis / Gluconeogenesis	5.3.1.1	Imai et al. 1984	R01015
R01030	sn-Glycero-3-phosphocholine glycerophosphohydrolase	h2o + g3pc <==> glyc3p + chol + (2) h	Glycerophospholipid metabolism	3.1.4.46	Larimer et al. 2004, Firsow & Drews 1977	R01030
R01036	GlycerolNAD+ oxidoreductase	nad + glyc <==> nadh + h + glyald	Glycerolipid metabolism	1.1.1.21	Larimer et al. 2004, Firsow & Drews 1977	R01036
R01049	ATPD-ribose-5-phosphate pyrophosphotransferase	atp + r5p --> amp + prpp + h	Pentose phosphate pathway	2.7.6.1	McKinlay et al. 2010, Mckinlay et al. 2014	R01049
R01051	ATPD-ribose 5-phosphotransferase	atp + ribD <==> adp + r5p	Pentose phosphate pathway	2.7.1.15	McKinlay et al. 2010, Mckinlay et al. 2014	R01051
R01054	ADPribose ribophosphohydrolase	h2o + adpr --> amp + r5p + (2) h	Purine metabolism	3.6.1.13	Larimer et al. 2004	R01054
R01056	D-Ribose-5-phosphate ketol-isomerase	r5p <==> ru5pD	Pentose phosphate pathway	5.3.1.6	McKinlay et al. 2010, Mckinlay et al. 2014	R01056
R01057	D-Ribose 1,5-phosphomutase	r1p <==> r5p	Pentose phosphate pathway	5.4.2.2	McKinlay et al. 2010, Mckinlay et al. 2014	R01057
R01061	D-Glyceraldehyde-3-phosphateNAD+ oxidoreductase(phosphorylating)	nad + pi + g3p <==> nadh + 13dpg + h	Glycolysis / Gluconeogenesis	1.2.1.12	Imai et al. 1984	R01061
R01067	D-Fructose 6-phosphateD-glyceraldehyde-3-phosphate glycolaldehyde	f6p + g3p <==> xu5pD + e4p	Pentose phosphate pathway	2.2.1.1	McKinlay et al. 2010, Mckinlay et al. 2014	R01067
R01068	D-Fructose-1,6-bisphosphate D-glyceraldehyde-3-phosphate-lyase	fdp <==> dhap + g3p	Glycolysis / Gluconeogenesis	4.1.2.13	Imai et al. 1984	R01068
R01071	1-(5-Phospho-D-ribosyl)-ATPpyrophosphate phosphoribosyl-transferase	atp + prpp --> ppi + prbatp	Histidine metabolism	2.4.2.17	Larimer et al. 2004, Sasikala et al. 1997	R01071
R01072	5-Phosphoribosylaminepyrophosphate phosphoribosyltransferase	h2o + glnL + prpp <==> ppi + gluL + pram	Purine metabolism	2.4.2.14	Larimer et al. 2004	R01072
R01073	N-(5-Phospho-D-ribosyl)anthranilatepyrophosphate	anth + prpp --> ppi + pran	Phenylalanine, tyrosine and tryptophan biosynthesis	2.4.2.18	Larimer et al. 2004, Sasikala et al. 1997	R01073
R01074	BiotinCoA ligase (AMP-forming)	ppi + b5amp <==> atp + h + btn	Biotin metabolism	6.2.1.11		R01074
R01078	Biotin synthase	(2) amet + s + dtbt + (2) h <==> (2) metL + btn + (2) dad5	Biotin metabolism	2.8.1.6		R01078
R01082	(S)-Malate hydro-lyase	malL <==> h2o + fum	Citrate cycle (TCA cycle)	4.2.1.2	McKinlay et al. 2010, Mckinlay et al. 2014	R01082
R01083	N6-(1,2-Dicarboxyethyl)AMP AMP-lyase	adsuc <==> amp + fum	Purine metabolism	4.3.2.2	Larimer et al. 2004	R01083
R01086	N-(L-Argininosuccinate) arginie-lyase	argsuL <==> argL + fum	Urea cycle and metabolism of amino groups	4.3.2.1	Larimer et al. 2004, Sasikala et al. 1997	R01086
R01090	L-Leucine2-oxoglutarate aminotransferase	akg + leuL <==> gluL + 4mop	Valine, leucine and isoleucine degradation	2.6.1.42	Larimer et al. 2004, Sasikala et al. 1997	R01090
R01101	alpha-D-Glucoside glucohydrolase	h2o + melib --> glcD + gal	Galactose metabolism	3.2.1.22		R01101
R01103	Raffinose galactohydrolase	h2o + raff --> sucr + gal	Galactose metabolism	3.2.1.22		R01103
R01126	Inosine 5-monophosphate phosphohydrolase	h2o + imp --> pi + ins	Purine metabolism	3.1.3.5	Larimer et al. 2004	R01126
R01127	IMP 1,2-hydrolase (decyclizing)	h2o + imp <==> fprica	Purine metabolism	2.1.2.3	Larimer et al. 2004	R01127
R01130	IMPNAD+ oxidoreductase	h2o + nad + imp --> nadh + h + xmp	Purine metabolism	1.1.1.205	Larimer et al. 2004	R01130
R01134	NADHguanosine-5-phosphate oxidoreductase(deaminating)	nadph + (2) h + gmp --> nadp + nh3 + imp	Purine metabolism	1.7.1.7	Larimer et al. 2004	R01134
R01135	IMPL-aspartate ligase (GDP-forming)	gtp + aspL + imp --> pi + gdp + (2) h + adsuc	Purine metabolism	6.3.4.4	Larimer et al. 2004	R01135
R01137	ATPnucleoside-diphosphate phosphatransferase	atp + dadp <==> adp + datp	Purine metabolism	2.7.4.6	Larimer et al. 2004	R01137
R01138	dATP:pyruvate 2-O-phosphotransferase	dadp + pep + h --> datp + pyr	Purine metabolism	2.7.1.40	Larimer et al. 2004	R01138
R01148	D-Alanine2-oxoglutarate aminotransferase	akg + alaD <==> pyr + gluD	D-Alanine metabolism	2.6.1.21		R01148
R01150	D-AlanineD-Alanine ligase (ADP-forming)	atp + (2) alaD --> adp + pi + h + alaala	D-Alanine metabolism	6.3.2.4		R01150
R01155	putrescine:2-oxoglutarate aminotransferase	ptrc + akg <==> 4abutn + gluL	Arginine and proline metabolism	2.6.1.82	BLAST against Z4425 (8e-61)	R01155
R01163	L-HistidinalNAD+ oxidoreductase	h2o + nad + Lhisti <==> nadh + h + hisL	Histidine metabolism	1.1.1.23	Larimer et al. 2004, Sasikala et al. 1997	R01163
R01175	Butanoyl-CoAoxygen 2-oxidoreductase	fad + btcoa <==> crotcoa + fadh2	Fatty acid metabolism	1.3.8.7	Larimer et al. 2004, Wood et al. 1965	R01175
R01177	Acetyl-CoAacetyl-CoA C-acetyltransferase	accoa + btcoa <==> coa + 3oxhc	Fatty acid metabolism	2.3.1.9	Larimer et al. 2004, Wood et al. 1965	R01177
R01185	myo-Inositol 1-phosphate phosphahydrolase	h2o + mi1pD --> pi + inost	Streptomycin biosynthesis	3.1.3.25		R01185
R01186	myo-Inositol 4-phosphate phosphahydrolase	h2o + mi4pD --> pi + inost	Inositol phosphate metabolism	3.1.3.25		R01186
R01187	1D-myo-Inositol 3-phosphate phosphahydrolase	h2o + mi3pD --> pi + inost	Inositol phosphate metabolism	3.1.3.25		R01187
R01195	FerredoxinNADP+ oxidoreductase	nadp + h + rferr <==> nadph + oxferr	Carbon fixation in photosynthetic organisms	1.18.1.2	Joshi et al. 2009, Larimer 2004, Gordon & McKinlay 2014	R01195
R01196	pyruvate:ferredoxin 2-oxidoreductase (CoA-acetylating)	co2 + accoa + (2) rferr + h <==> coa + pyr + (2) oxferr	Citrate cycle (TCA cycle)	1.2.7.1	McKinlay et al. 2010, Mckinlay et al. 2014	R01196
R01197	2-oxoglutarate synthase (rev)	co2 + succoa + (2) rferr + h <==> coa + akg + (2) oxferr	Citrate cycle (TCA cycle)	1.2.7.3	McKinlay et al. 2010, Mckinlay et al. 2014	R01197
R01213	3-Carboxy-3-hydroxy-4-methylpentanoate 3-methyl-2-oxobutanoate-lyase	h2o + accoa + 3mob --> coa + h + 3c3hmp	Valine, leucine and isoleucine biosynthesis	2.3.3.13	Larimer et al. 2004, Sasikala et al. 1997	R01213
R01214	L-Valine2-oxoglutarate aminotransferase	akg + valL <==> gluL + 3mob	Valine, leucine and isoleucine degradation	2.6.1.42	Larimer et al. 2004, Sasikala et al. 1997	R01214
R01216	2-dehydropantoate formaldehyde-lyase (3-methyl-2-oxobutanoate-forming)	2dhp --> 3mob + fald	Pantothenate and CoA biosynthesis	2.1.2.11		R01216
R01220	5,10-methylenetetrahydrofolateNADP+ oxidoreductase	nadp + mlthf <==> nadph + methf	Glyoxylate and dicarboxylate metabolism	1.5.1.5	McKinlay et al. 2010, Mckinlay et al. 2014	R01220
R01224	5-methyltetrahydrofolateNADP+ oxidoreductase	nadp + 5mthf <==> nadph + (2) h + mlthf	One carbon pool by folate	1.5.1.20		R01224
R01226	5,10-Methylenetetrahydrofolate3-methyl-2-oxobutanoate	h2o + 3mob + mlthf <==> thf + 2dhp	Pantothenate and CoA biosynthesis	2.1.2.11		R01226
R01227	Guanosine 5-monophosphate phosphohydrolase	h2o + gmp --> pi + gsn	Purine metabolism	3.1.3.5	Larimer et al. 2004	R01227
R01229	GMPpyrophosphate phosphoribosyltransferase	prpp + gua <==> ppi + gmp	Purine metabolism	2.4.2.7 or 2.4.2.22	Larimer et al. 2004	R01229
R01230	Xanthosine-5'-phosphate:ammonia ligase (AMP-forming)	atp + xmp + nh3 --> amp + ppi + gmp + (2) h	Purine metabolism	6.3.5.2	Larimer et al. 2004	R01230
R01231	Xanthosine-5-phosphateL-glutamine amido-ligase (AMP-forming)	h2o + atp + glnL + xmp --> ppi + amp + gluL + (2) h + gmp	Purine metabolism	6.3.5.2	Larimer et al. 2004	R01231
R01248	L-ProlineNAD+ 5-oxidoreductase	nad + proL <==> nadh + (2) h + 1pyr5c	Arginine and proline metabolism	1.5.1.2	Larimer et al. 2004, Sasikala et al. 1997	R01248
R01253	Proline dehydrogenase	fad + proL --> fadh2 + 1pyr5c + h	Arginine and proline metabolism	1.5.99.8	Larimer et al. 2004, Sasikala et al. 1997	R01253
R01257	(S)-Malate(acceptor) oxidoreductase	fad + malL <==> oaa + fadh2	Pyruvate metabolism	1.1.5.4	McKinlay et al. 2010, Mckinlay et al. 2014	R01257
R01279	acyl-CoA dehydrogenase (hexadecanoyl-CoA)	fadh2 + thexa2 <==> fad + palmcoa	Fatty acid metabolism	1.3.8.7	Larimer et al. 2004, Wood et al. 1965	R01279
R01280	PalmitateCoA ligase (AMP-forming)	atp + coa + hexcan --> ppi + amp + palmcoa	Fatty acid metabolism	6.2.1.3	Larimer et al. 2004, Wood et al. 1965	R01280
R01285	Cystathionine L-homocysteine-lyase (deaminating)	h2o + cystL --> nh3 + pyr + hcysL	Methionine metabolism	4.4.1.8	Larimer et al. 2004, Sasikala et al. 1997, Yen & Gest 1974	R01285
R01287	O-Acetyl-L-homoserine acetate-lyase (adding methanethiol)	h2s + acthms --> ac + h + hcysL	Methionine metabolism	2.5.1.49	Larimer et al. 2004, Sasikala et al. 1997, Yen & Gest 1974	R01287
R01288	O-Succinyl-L-homoserine succinate-lyase (adding cysteine)	h2s + suchms <==> succ + h + hcysL	Methionine metabolism	2.5.1.-	Larimer et al. 2004, Sasikala et al. 1997, Yen & Gest 1974	R01288
R01290	L-Serine hydro-lyase (adding homocysteine)	serL + hcysL <==> h2o + cystL	Glycine, serine and threonine metabolism	4.2.1.22	Larimer et al. 2004, Sasikala et al. 1997	R01290
R01293	4-hydroxybenzaldehyde:NAD+ oxidoreductase	4hbald + nad + h2o <==> 4hbz + nadh + (2) h	Benzoate degradation	1.2.1.28	Harrison & Harwood 2005, Harwood & Gibson 1986	R01293
R01298	4-hydroxybenzoate,NADPH:oxygen oxidoreductase (3-hydroxylating)	4hbz + o2 + nadph + h <==> 34dhbz + nadp + h2o	Benzoate degradation	1.14.13.2	Harrison & Harwood 2005, Harwood & Gibson 1986	R01298
R01300	4-Hydroxybenzoate:CoA ligase (AMP-forming)	4hbz + atp + coa + (4) h --> amp + ppi + 4hbcoa	Benzoate degradation	6.2.1.27	Dispensa et al. 1992 and Egland & Harwood 2000	R01300
R01301	4-Hydroxybenzoyl-CoA hydrolase	4hbcoa + h2o --> 4hbz + coa + (5) h	Benzoate degradation	3.1.2.23	Harrison & Harwood 2005, Harwood & Gibson 1986	R01301
R01302	chorismate pyruvate-lyase (4-hydroxybenzoate-forming)	chor --> pyr + 4hbz	Ubiquinone biosynthesis	4.1.3.40		R01302
R01320	S-adenosyl-L-methionine:phosphatidyl-N-dimethylethanolamine N-methyltransferase	(100) amet + ptd2meDA <==> (100) ahcys + pcDA	Glycerophospholipid metabolism	2.1.1.71	Larimer et al. 2004, Firsow & Drews 1977	R01320
R01325	citrate hydro-lyase	cit <==> h2o + cacon	Citrate cycle (TCA cycle)	4.2.1.3	McKinlay et al. 2010, Mckinlay et al. 2014	R01325
R01333	glycolaldehydeNAD+ oxidoreductase	h2o + nad + gcald <==> nadh + (2) h + glyclt	Glyoxylate and dicarboxylate metabolism	1.2.1.21	McKinlay et al. 2010, Mckinlay et al. 2014	R01333
R01334	2-Phosphoglycolate phosphohydrolase	h2o + 2pglyc --> pi + glyclt	Glyoxylate and dicarboxylate metabolism	3.1.3.18	McKinlay et al. 2010, Mckinlay et al. 2014	R01334
R01353	ATP:acetate phosphotransferase	atp + ppa <==> adp + ppap	Propanoate metabolism	2.7.2.1		R01353
R01354	PropanoateCoA ligase (AMP-forming)	atp + h + ppa --> ppi + proad	Propanoate metabolism	6.2.1.1 or 6.2.1.17		R01354
R01360	(S)-3-Hydroxy-3-methylglutaryl-CoA acetoacetate-lyase	hmgcoa <==> accoa + acac + h	Synthesis and degradation of ketone bodies	4.1.3.4		R01360
R01361	(R)-3-HydroxybutanoateNAD+ oxidoreductase	nad + r3hyb <==> nadh + h + acac	Synthesis and degradation of ketone bodies	1.1.1.30		R01361
R01372	Phenylpyruvateoxygen oxidoreductase (hydroxylating,decarboxylating)	o2 + phpyr --> co2 + 2hyphen	Phenylalanine metabolism	1.13.11.27	Larimer et al. 2004, Sasikala et al. 1997	R01372
R01373	Prephenate hydro-lyase (decarboxylating)	h + pphn --> h2o + co2 + phpyr	Phenylalanine, tyrosine and tryptophan biosynthesis	4.2.1.51	Larimer et al. 2004, Sasikala et al. 1997	R01373
R01392	D-GlycerateNADP+ 2-oxidoreductase	nadp + glycR <==> nadph + h + hpyr	Glycine, serine and threonine metabolism	1.1.1.81	Larimer et al. 2004, Sasikala et al. 1997	R01392
R01394	Hydroxypyruvate ketol-isomerase	hpyr <==> 2h3oppan + h	Glyoxylate and dicarboxylate metabolism	5.3.1.22	McKinlay et al. 2010, Mckinlay et al. 2014	R01394
R01397	Carbamoyl-phosphateL-aspartate carbamoyltransferase	aspL + cbp --> pi + h + cbasp	Pyrimidine metabolism	2.1.3.2	Larimer et al. 2004	R01397
R01398	Carbamoyl-phosphateL-ornithine carbamoyltransferase	orn + cbp --> pi + h + citrL	Urea cycle and metabolism of amino groups	2.1.3.3	Larimer et al. 2004, Sasikala et al. 1997	R01398
R01402	5-Methylthioadenosineorthophosphate	pi + 5mta <==> ade + mtdr1p	Urea cycle and metabolism of amino groups	2.4.2.28	Larimer et al. 2004, Sasikala et al. 1997	R01402
R01422	benzoate:CoA ligase (AMP-forming)	atp + benz + coa --> benzcao + amp + ppi	Benzoate degradation	6.2.1.25	Harrison & Harwood 2005, Harwood & Gibson 1986	R01422
R01466	O-Phospho-L-homoserine phospho-lyase (adding water)	h2o + phom --> pi + thrL	Glycine, serine and threonine metabolism	4.2.3.1	Larimer et al. 2004, Sasikala et al. 1997	R01466
R01470	sn-Glycero-3-phosphoethanolamine glycerophosphohydrolase	h2o + g3pe <==> glyc3p + etha + h	Glycerophospholipid metabolism	3.1.4.46	Larimer et al. 2004, Firsow & Drews 1977	R01470
R01492	cob(I)alamin adenosyltransferase	atp + cbl1 + h <==> adocbl + pppi	Porphyrin and chlorophyll metabolism	2.5.1.17	Larimer et al. 2004, Firsow & Drews 1977	R01492
R01512	ATP3-phospho-D-glycerate 1-phosphotransferase	atp + 3pg <==> adp + 13dpg	Glycolysis / Gluconeogenesis	2.7.2.3	Imai et al. 1984	R01512
R01513	3-Phospho-D-glycerateNAD+ 2-oxidoreductase	nad + 3pg <==> nadh + h + 3php	Glycine, serine and threonine metabolism	1.1.1.95	Larimer et al. 2004, Sasikala et al. 1997	R01513
R01515	3-Phospho-D-glyceroyl phosphate phosphohydrolase	h2o + 13dpg --> pi + h + 3pg	Pyruvate metabolism	3.6.1.7	McKinlay et al. 2010, Mckinlay et al. 2014	R01515
R01518	2-Phospho-D-glycerate 2,3-phosphomutase	2pg <==> 3pg	Glycolysis / Gluconeogenesis	5.4.2.1	Imai et al. 1984	R01518
R01519	D-Glucono-1,5-lactone lactonohydrolase	h2o + gllcn --> h + glcn	Pentose phosphate pathway	3.1.1.17	McKinlay et al. 2010, Mckinlay et al. 2014	R01519
R01523	ATPD-ribulose-5-phosphate 1-phosphotransferase	atp + ru5pD <==> adp + rubp + h	Carbon fixation in photosynthetic organisms	2.7.1.19	Joshi et al. 2009, Larimer 2004, Gordon & McKinlay 2014	R01523
R01528	6-Phospho-D-gluconateNADP+ 2-oxidoreductase (decarboxylating)	nadp + 6pgc --> nadph + co2 + ru5pD	Pentose phosphate pathway	1.1.1.44	McKinlay et al. 2010, Mckinlay et al. 2014	R01528
R01529	D-Ribulose-5-phosphate 3-epimerase	ru5pD <==> xu5pD	Pentose phosphate pathway	5.1.3.1	McKinlay et al. 2010, Mckinlay et al. 2014	R01529
R01530	D-Arabinose-5-phosphate ketol-isomerase	ara5p <==> ru5pD	Pentose and glucuronate interconversions	5.3.1.13	McKinlay et al. 2010, Mckinlay et al. 2014	R01530
R01547	ATP:AMP phosphotransferase	atp + damp <==> adp + dadp	Purine metabolism	2.7.4.3	Larimer et al. 2004	R01547
R01557	Maltose alpha-D-glucosylmutase	malt <==> tre	Starch and sucrose metabolism	5.4.99.16		R01557
R01561	Adenosine:phosphate alpha-D-ribosyltransferase	adn + pi <==> ade + r1p	Purine metabolism	2.4.2.1	Larimer et al. 2004	R01561
R01569	Thymidylate 5-phosphohydrolase	h2o + dtmp --> pi + thymd	Pyrimidine metabolism	3.1.3.5	Larimer et al. 2004	R01569
R01570	Thymidineorthophosphate deoxyribosyltransferase	pi + thymd <==> thym + 2dr1p	Pyrimidine metabolism	2.4.2.4	Larimer et al. 2004	R01570
R01616	4-Coumarate:CoA ligase (AMP-forming)	atp + 4coum + coa --> ppi + amp + coucoa	Ubiquinone biosynthesis	6.2.1.12	Pan et al. 2008	R01616
R01621	D-Xylulose 5-phosphate D-glyceraldehyde-3-phosphate-lyase	pi + h + xu5pD --> h2o + g3p + actp	Pentose phosphate pathway	4.1.2.9	McKinlay et al. 2010, Mckinlay et al. 2014	R01621
R01624	acetyl-CoA[acyl-carrier-protein] S-acetyltransferase	accoa + ACP <==> coa + acACP	Fatty acid biosynthesis	2.3.1.180	Larimer et al. 2004, Wood et al. 1965	R01624
R01626	malonyl-ACP[acyl-carrier-protein] transferase	malcoa + ACP <==> coa + malACP	Fatty acid biosynthesis	2.3.1.39	Larimer et al. 2004, Wood et al. 1965	R01626
R01632	protocatechuate:oxygen 4,5-oxidoreductase (decyclizing)	34dhbz + o2 --> 4c2hms + h	Benzoate degradation	1.13.11.8	Harrison & Harwood 2005, Harwood & Gibson 1986	R01632
R01641	Sedoheptulose-7-phosphateD-glyceraldehyde-3-phosphate	g3p + s7p <==> r5p + xu5pD	Pentose phosphate pathway	2.2.1.1	McKinlay et al. 2010, Mckinlay et al. 2014	R01641
R01647	rxn01203	dhhedt --> pyr + sucsal	Tyrosine metabolism	4.1.2.-	Larimer et al. 2004, Sasikala et al. 1997	R01647
R01648	4-Aminobutanoate2-oxoglutarate aminotransferase	akg + 4abut <==> gluL + sucsal	Glutamate metabolism	2.6.1.19	Larimer et al. 2004, Sasikala et al. 1997	R01648
R01652	2-Oxo-4-methyl-3-carboxypentanoate decarboxylation	h + 3c4mop --> co2 + 4mop	Valine, leucine and isoleucine biosynthesis		Larimer et al. 2004, Sasikala et al. 1997	R01652
R01654	10-FormyltetrahydrofolateL-glutamate ligase (ADP-forming)	atp + gluL + 10fthf --> adp + pi + h + fthfE	One carbon pool by folate	6.3.2.12 or 6.3.2.17		R01654
R01655	5,10-Methenyltetrahydrofolate 5-hydrolase(decyclizing)	h2o + methf <==> h + 10fthf	Glyoxylate and dicarboxylate metabolism	3.5.4.9	McKinlay et al. 2010, Mckinlay et al. 2014	R01655
R01658	Dimethylallyl-diphosphateisopentenyl-diphosphate	ipdp + dmpp --> ppi + grdp	Terpenoid backbone biosynthesis	2.5.1.1		R01658
R01664	2-Deoxycytidine 5-monophosphate phosphohydrolase	h2o + dcmp --> pi + dcyt	Pyrimidine metabolism	3.1.3.5	Larimer et al. 2004	R01664
R01665	ATPCMP phosphotransferase	atp + dcmp <==> adp + dcdp	Pyrimidine metabolism	2.7.4.14	Larimer et al. 2004	R01665
R01685	Taurine:ferricytochrome-c oxidoreductase (deaminating)	taur + h2o +(2) ficytc <==> (2) focytc + nh3 + sulacal + (2) h	Taurine and hypotaurine metabolism			R01685
R01708	Pyridoxine:NADP+ 4-oxidoreductase	pydxn + nadp <==> pydx + nadph + h	Vitamin B6 metabolism	1.1.1.65		R01708
R01710	Pyridoxamine:oxygen oxidoreductase (deaminating)	Pydam + h2o + o2 --> pydx + nh3 + h2o2	Vitamin B6 metabolism	1.4.3.5		R01710
R01711	Pyridoxine:oxygen oxidoreductase (deaminating)	Pydxn + o2 --> pydx + h202	Vitamin B6 metabolism	1.4.3.5		R01711
R01714	5-O-(1-Carboxyvinyl)-3-phosphoshikimate phosphate-lyase	3psme --> pi + chor	Phenylalanine, tyrosine and tryptophan biosynthesis	4.2.3.5	Larimer et al. 2004, Sasikala et al. 1997	R01714
R01715	Chorismate pyruvatemutase	chor --> pphn	Phenylalanine, tyrosine and tryptophan biosynthesis	5.4.99.5	Larimer et al. 2004, Sasikala et al. 1997	R01715
R01716	chorismateL-glutamine aminotransferase	glnL + chor <==> gluL + 4adcho	Folate biosynthesis	2.6.1.85		R01716
R01728	PrephenateNAD+ oxidoreductase(decarboxylating)	nad + pphn --> nadh + co2 + 34hpp	Phenylalanine, tyrosine and tryptophan biosynthesis	1.3.1.12	Larimer et al. 2004, Sasikala et al. 1997	R01728
R01736	S-(2-Hydroxyacyl)glutathione hydrolase	h2o + lgtS --> gthrd + h + lacD	Pyruvate metabolism	3.1.2.6	McKinlay et al. 2010, Mckinlay et al. 2014	R01736
R01737	ATPD-Gluconate 6-phosphotransferase	atp + glcn --> adp + 6pgc + h	Pentose phosphate pathway	2.7.1.12	McKinlay et al. 2010, Mckinlay et al. 2014	R01737
R01751	(R,R)-Tartrate carboxy-lyase	h + rtart --> co2 + glycR	Glyoxylate and dicarboxylate metabolism	4.1.1.73	McKinlay et al. 2010, Mckinlay et al. 2014	R01751
R01752	D-GlyceraldehydeNAD+ oxidoreductase	h2o + nad + glyald <==> nadh + (2) h + glycR	Glycerolipid metabolism	1.2.1.3	Larimer et al. 2004, Firsow & Drews 1977	R01752
R01771	ATPL-homoserine O-phosphotransferase	atp + homL <==> adp + phom + h	Glycine, serine and threonine metabolism	2.7.1.39	Larimer et al. 2004, Sasikala et al. 1997	R01771
R01775	L-HomoserineNADP+ oxidoreductase	nadp + homL <==> nadph + h + aspsa	Glycine, serine and threonine metabolism	1.1.1.3	Larimer et al. 2004, Sasikala et al. 1997, Yen & Gest 1974	R01775
R01776	Acetyl-CoAL-homoserine O-acetyltransferase	accoa + homL --> coa + acthms	Methionine metabolism	2.3.1.31	Larimer et al. 2004, Sasikala et al. 1997, Yen & Gest 1974	R01776
R01777	Succinyl-CoAL-homoserine O-succinyltransferase	succoa + homL --> coa + suchms	Methionine metabolism	2.3.1.46	Larimer et al. 2004, Sasikala et al. 1997, Yen & Gest 1974	R01777
R01799	CTP:phosphatidate cytidyltransferase	(100) ctp + phosaLN <==> (100) ppi + cdpdagLN	Glycerophospholipid metabolism	2.7.7.41	Larimer et al. 2004, Firsow & Drews 1977	R01799
R01800	CDP-diacylglycerol:L-serine 3-phosphatidyltransferase	(100) serL + (100) cdpdagDA --> (100) cmp + (100) h + psDA	Glycine, serine and threonine metabolism	2.7.8.8	Larimer et al. 2004, Sasikala et al. 1997	R01800
R01801	CDP-diacylglycerol:sn-glycerol-3-phosphate 3-phosphatidyltransferase	(100) glyc3p + cdpdagDA <==> (100) cmp + pgpDA + (100) h	Glycerophospholipid metabolism	2.7.8.5	Larimer et al. 2004, Firsow & Drews 1977	R01801
R01818	D-Mannose 6-phosphate 1,6-phosphomutase	man6p <==> man1p	Fructose and mannose metabolism	5.4.2.8		R01818
R01821	cpd00155 phosphorylase	pi + glycogen --> g1p	Starch and sucrose metabolism	2.4.1.1		R01821
R01825	D-erythrose 4-phosphateNAD+ oxidoreductase	h2o + nad + e4p <==> nadh + (2) h + 4per	Vitamin B6 metabolism	1.2.1.72		R01825
R01826	PhosphoenolpyruvateD-erythrose-4-phosphate	h2o + pep + e4p --> pi + 2dda7p	Phenylalanine, tyrosine and tryptophan biosynthesis	2.5.1.54	Larimer et al. 2004, Sasikala et al. 1997	R01826
R01827	Sedoheptulose-7-phosphateD-glyceraldehyde-3-phosphate	g3p + s7p <==> f6p + e4p	Pentose phosphate pathway	2.2.1.2	McKinlay et al. 2010, Mckinlay et al. 2014	R01827
R01829	Sedoheptulose 1,7-bisphosphate D-glyceraldehyde-3-phosphate-lyase	sdp <==> dhap + e4p	Carbon fixation in photosynthetic organisms	4.1.2.13	Joshi et al. 2009, Larimer 2004, Gordon & McKinlay 2014	R01829
R01845	Sedoheptulose 1,7-bisphosphate 1-phosphohydrolase	sdp + h2o --> s7p + pi	Carbon fixation in photosynthetic organisms	3.1.3.11	Joshi et al. 2009, Larimer 2004, Gordon & McKinlay 2014	R01845
R01855	2-Deoxyguanosine 5-triphosphate pyrophosphohydrolase	h2o + dgtp --> ppi + dgmp + h	Purine metabolism	3.6.1.19	Larimer et al. 2004	R01855
R01856	dGTP triphosphohydrolase	h2o + dgtp <==> dgsn + pppi	Purine metabolism	3.1.5.1	Larimer et al. 2004	R01856
R01857	ATPnucleoside-diphosphate phosphatransferase	atp + dgdp <==> adp + dgtp	Purine metabolism	2.7.4.6	Larimer et al. 2004	R01857
R01858	dGTP:pyruvate 2-O-phosphotransferase	dgdp + pep + h --> dgtp + pyr	Purine metabolism	2.7.1.40	Larimer et al. 2004	R01858
R01867	(S)-Dihydroorotateoxygen oxidoreductase	o2 + dhorS --> h2o2 + orot	Pyrimidine metabolism	1.3.98.1	Larimer et al. 2004	R01867
R01870	Orotidine-5-phosphatepyrophosphate phosphoribosyltransferase	prpp + orot --> ppi + orot5p	Pyrimidine metabolism	2.4.2.10	Larimer et al. 2004	R01870
R01878	Cytidine aminohydrolase	h2o + h + cytd --> nh3 + uri	Pyrimidine metabolism	3.5.4.5	Larimer et al. 2004	R01878
R01899	IsocitrateNADP+ oxidoreductase (decarboxylating)	nadp + icit <==> nadph + h + oxsucc	Citrate cycle (TCA cycle)	1.1.1.42	McKinlay et al. 2010, Mckinlay et al. 2014	R01899
R01900	isocitrate hydro-lyase	icit <==> h2o + cacon	Citrate cycle (TCA cycle)	4.2.1.3	McKinlay et al. 2010, Mckinlay et al. 2014	R01900
R01909	ATPpyridoxal 5-phosphotransferase	atp + pydxn <==> adp + pdx5p + h	Vitamin B6 metabolism	2.7.1.35		R01909
R01915	Spermidine:(acceptor) oxidoreductase	spmd + fad + h2o <==> 13dampp + 4 abutn + fadh2	Arginine and proline metabolism	1.5.99.6	Larimer et al. 2004, Sasikala et al. 1997	R01915
R01919	Spermidine:putrescine 4-aminobutyltransferase (propane-1,3-diamine-forming)	spmd + ptrc <==> hspmd + 13dampp	Glycine, serine and threonine metabolism	2.5.1.44	Larimer et al. 2004, Sasikala et al. 1997	R01919
R01933	2-oxoadipate dehydrogenase complex	2oxoadp + coa + nad --> glutcoa + co2 + nadh + h	Tryptophan metabolism	1.2.4.2 and 2.3.1.6 and 1.8.1.4	Larimer et al. 2004, Sasikala et al. 1997	R01933
R01954	L-CitrullineL-aspartate ligase (AMP-forming)	atp + aspL + citrL <==> ppi + amp + argsuL + h	Urea cycle and metabolism of amino groups	6.3.4.5	Larimer et al. 2004, Sasikala et al. 1997	R01954
R01968	2-Deoxyguanosine 5-monophosphate phosphohydrolase	h2o + dgmp --> pi + dgsn	Purine metabolism	3.1.3.5	Larimer et al. 2004	R01968
R01969	Deoxyguanosine:orthophosphate ribosyltransferase	pi + dgsn <==> gua + 2dr1p	Purine metabolism	2.4.2.4	Larimer et al. 2004	R01969
R01975	(S)-3-Hydroxybutanoyl-CoANAD+ oxidoreductase	nad + hbcoa <==> nadh + h + aacoa	Fatty acid metabolism	1.1.1.35	Larimer et al. 2004, Wood et al. 1965	R01975
R01977	(R)-3-Hydroxybutanoyl-CoANADP+ oxidoreductase	nadph + h + aacoa --> nadp + hbcoar	Butanoate metabolism	1.1.1.36		R01977
R01993	(S)-Dihydroorotate amidohydrolase	h2o + dhorS <==> h + cbasp	Pyrimidine metabolism	3.5.2.3	Larimer et al. 2004	R01993
R02003	Geranyl-diphosphateisopentenyl-diphosphate geranyltrans-transferase	ipdp + grdp --> ppi + frdp	Terpenoid backbone biosynthesis	2.5.1.10		R02003
R02016	TRDR	nadph + h + trdox <==> nadp + trdrd	Pyrimidine metabolism	1.8.1.9	Larimer et al. 2004	R02016
R02017	Ribonucleotide reductase ADP	adp + trdrd --> h2o + dadp + trdox	Purine metabolism	1.17.4.1	Larimer et al. 2004	R02017
R02018		udp + trdrd --> h2o + dudp + trdox	Pyrimidine metabolism	1.17.4.1	Larimer et al. 2004	R02018
R02019	Ribonucleotide reductase GDP	gdp + trdrd --> h2o + dgdp + trdox	Purine metabolism	1.17.4.1	Larimer et al. 2004	R02019
R02021	adenosine 3,5-bisphosphate,sulfiteoxidized-thioredoxin oxidoreductase	paps + trdrd <==> pap + so3 + trdox + (2) h	Sulfur metabolism	1.8.4.8	Larimer et al. 2004, Hensel and Truper 1976	R02021
R02024	2'-Deoxycytidine diphosphate:oxidized-thioredoxin 2'-oxidoreductase	cdp + trdrd --> h2o + dcdp + trdox	Pyrimidine metabolism	1.17.4.1	Larimer et al. 2004	R02024
R02026	O-Acetyl-L-homoserine acetate-lyase (adding methanethiol)	tsul + acthms + trdrd <==> ac + so3 + hcysL + trdox + h	Methionine metabolism	2.5.1.49	Larimer et al. 2004, Sasikala et al. 1997, Yen & Gest 1974	R02026
R02029	Phosphatidylglycerophosphate phosphohydrolase	pgpDA + (100) h2o --> pgDA + (100) pi	Glycerophospholipid metabolism	3.1.3.27	Larimer et al. 2004, Firsow & Drews 1977	R02029
R02030	CDP-diacylglycerol:phosphatidylglycerol 3-phosphatidyltransferase	pgDA + cdpdagDA + (100) h <==> cdlpDA + (100) cmp	Glycerophospholipid metabolism		Larimer et al. 2004, Firsow & Drews 1977	R02030
R02035	6-Phospho-D-glucono-1,5-lactone lactonohydrolase	h2o + 6pgl --> h + 6pgc	Pentose phosphate pathway	3.1.1.31	McKinlay et al. 2010, Mckinlay et al. 2014	R02035
R02055	Phosphatidylserine decarboxylase (n-C120)	h + psDA --> co2 + peDA	Glycerophospholipid metabolism	4.1.1.65	Larimer et al. 2004, Firsow & Drews 1977	R02055
R02056	S-adenosyl-L-methionine:phosphatidylethanolamine N-methyltransferase	(100) amet + peDA <==> (100) ahcys + pnmeDA	Glycerophospholipid metabolism	2.1.1.17	Larimer et al. 2004, Firsow & Drews 1977	R02056
R02060	D-Glucosamine 1-phosphate 1,6-phosphomutase	gam1p <==> gam6p	Aminosugars metabolism	5.4.2.10		R02060
R02061	trans,trans-Farnesyl-diphosphateisopentenyl-diphosphate	ipdp + frdp + h --> ppi + ggdp	Terpenoid backbone biosynthesis	2.5.1.29		R02061
R02063	geranylgeranyl reductase	ggdp + (3) h + (3) nadph --> phdp + (3) nadph	Terpenoid backbone biosynthesis	1.3.1.83		R02063
R02065	Geranylgeranyl-diphosphategeranylgeranyl-diphosphate	(2) ggdp --> ppi + prfdp + h	Carotenoid biosynthesis	2.5.1.32	Olson 1964, Schmidt 1971	R02065
R02071	ATPD-fructose-1-phosphate 6-phosphotransferase	atp + f1p --> adp + fdp	Fructose and mannose metabolism	2.7.1.56		R02071
R02085	(S)-3-Hydroxy-3-methylglutaryl-CoA hydro-lyase	hmgcoa <==> h2o + 3metgl	Valine, leucine and isoleucine degradation	4.2.1.18	Larimer et al. 2004, Sasikala et al. 1997	R02085
R02088	2-Deoxyadenosine 5-monophosphate phosphohydrolase	h2o + damp --> pi + dad2	Purine metabolism	3.1.3.5	Larimer et al. 2004	R02088
R02090	ATP(d)GMP phosphotransferase	atp + dgmp <==> adp + dgdp	Purine metabolism	2.7.4.8	Larimer et al. 2004	R02090
R02093	ATPnucleoside-diphosphate phosphatransferase	atp + dtdp <==> adp + dttp	Pyrimidine metabolism	2.7.4.6	Larimer et al. 2004	R02093
R02094	ATPdTMP phosphotransferase	atp + dtmp <==> adp + dtdp	Pyrimidine metabolism	2.7.4.9	Larimer et al. 2004	R02094
R02098	ATPdTMP phosphotransferase	atp + dump <==> adp + dudp	Pyrimidine metabolism	2.7.4.9	Larimer et al. 2004	R02098
R02100	dUTP nucleotidohydrolase	h2o + dutp --> ppi + dump + h	Pyrimidine metabolism	3.6.1.19 or 3.6.1.23	Larimer et al. 2004	R02100
R02101	5,10-MethylenetetrahydrofolatedUMP C-methyltransferase	mlthf + dump --> dtmp + dhf	Pyrimidine metabolism	2.1.1.45	Larimer et al. 2004	R02101
R02102	5-nucleotidase (dUMP)	h2o + dump --> pi + duri	Pyrimidine metabolism	3.1.3.5	Larimer et al. 2004	R02102
R02142	XMPpyrophosphate phosphoribosyltransferase	prpp + xan <==> ppi + xmp	Purine metabolism	2.4.2.22	Larimer et al. 2004	R02142
R02199	L-Isoleucine2-oxoglutarate aminotransferase	akg + ileL <==> gluL + 3mop	Valine, leucine and isoleucine degradation	2.6.1.42	Larimer et al. 2004, Sasikala et al. 1997	R02199
R02235	dihydrofolate:NAD+ oxidoreductase	nadh + h + fola --> nad + dhf	One carbon pool by folate	1.5.1.3		R02235
R02236	DihydrofolateNADP+ oxidoreductase	nadph + h + fola --> nadp + dhf	One carbon pool by folate	1.5.1.3		R02236
R02237	7,8-dihydropteroateL-glutamate ligase (ADP-forming)	atp + gluL + dhpt --> adp + pi + h + dhf	Folate biosynthesis	6.3.2.12 or 6.3.2.17		R02237
R02240	ATP:1,2-diacylglycerol 3-phosphotransferase	(100) atp + 12dgrDA <==> (100) adp + phosaDA + (100) h	Glycerolipid metabolism	2.7.1.107	Larimer et al. 2004, Firsow & Drews 1977	R02240
R02282	N2-Acetyl-L-ornithineL-glutamate N-acetyltransferase	gluL + acorn <==> orn + acglu	Urea cycle and metabolism of amino groups	2.3.1.35	Larimer et al. 2004, Sasikala et al. 1997	R02282
R02283	N2-Acetyl-L-ornithine2-oxoglutarate aminotransferase	akg + acorn <==> gluL + acg5sa	Urea cycle and metabolism of amino groups	2.6.1.11	Larimer et al. 2004, Sasikala et al. 1997	R02283
R02291	L-Aspartate-4-semialdehydeNADP+ oxidoreductase (phosphorylating)	nadph + 4pasp + h <==> nadp + pi + aspsa	Glycine, serine and threonine metabolism	1.2.1.11	Larimer et al. 2004, Sasikala et al. 1997	R02291
R02292	L-Aspartate-4-semialdehyde hydro-lyase (adding pyruvate and	pyr + aspsa --> (2) h2o + h + 23dhdp	Lysine biosynthesis	4.3.3.7	Larimer et al. 2004, Sasikala et al. 1997, Yen & Gest 1974	R02292
R02300	S-Aminomethyldihydrolipoylprotein:(6S)-tetrahydrofolate aminomethyltransferase (ammonia-forming)	5fthf + h <==> methf + h2o	One carbon pool by folate	2.1.2.10		R02300
R02301	5-Formyltetrahydrofolate cyclo-ligase (ADP-forming)	atp + 5fthf --> adp + pi + methf	One carbon pool by folate	6.3.3.2		R02301
R02317	2-Aminoadipate 6-semialdehyde	allsn --> h2o + h + thp2cr	Lysine Degradation		Larimer et al. 2004, Sasikala et al. 1997, Yen & Gest 1974	R02317
R02323	Nicotinamide ribonucleotide phosphohydrolase	h2o + nmn --> pi + rncam	Nicotinate and nicotinamide metabolism	3.1.3.5		R02323
R02325	dCTP aminohydrolase	h2o + h + dctp --> nh3 + dutp	Pyrimidine metabolism	3.5.4.13	Larimer et al. 2004	R02325
R02326	ATPnucleoside-diphosphate phosphatransferase	atp + dcdp <==> adp + dctp	Pyrimidine metabolism	2.7.4.6	Larimer et al. 2004	R02326
R02328	dTTPalpha-D-glucose-1-phosphate thymidylyltransferase	g1p + dttp + h <==> ppi + dtdpglu	Nucleotide sugars metabolism	2.7.7.24		R02328
R02331	ATPnucleoside-diphosphate phosphatransferase	atp + dudp <==> adp + dutp	Pyrimidine metabolism	2.7.4.6	Larimer et al. 2004	R02331
R02340	(1S,2R)-1-C-(indol-3-yl)glycerol 3-phosphate D-glyceraldehyde-3-phosphate-lyase	indp <==> indole + g3p	Phenylalanine, tyrosine and tryptophan biosynthesis	4.2.1.20	Larimer et al. 2004, Sasikala et al. 1997	R02340
R02412	ATPshikimate 3-phosphotransferase	atp + skm <==> adp + skm5p + h	Phenylalanine, tyrosine and tryptophan biosynthesis	2.7.1.71	Larimer et al. 2004, Sasikala et al. 1997	R02412
R02413	ShikimateNADP+ 5-oxidoreductase	nadp + skm <==> nadph + h + 3dhsk	Phenylalanine, tyrosine and tryptophan biosynthesis	1.1.1.25	Larimer et al. 2004, Sasikala et al. 1997	R02413
R02421	glycogen synthase (ADPGlc)	Adpglc + --> adp + glycogen + h	Starch and sucrose metabolism	2.4.1.21		R02421
R02426	CDPglucose 4,6-hydro-lyase	cdpg --> h2o + cdp46g	Amino sugar and nucleotide sugar metabolism	4.2.1.45		R02426
R02433	L-cysteate:2-oxoglutarate aminotransferase	sala + akg <==> spyr + gluL	Cysteine and Methionine metabolism	2.6.1.1	Larimer et al. 2004, Hensel and Truper 1976	R02433
R02451	cyclohexa-1,5-diene-1-carbonyl-CoA:ferredoxin oxidoreductase (aromatizing, ATP-forming)	benzcoa + rferr + (2) atp + (2) h2o --> ch15dcoa + oxferr + (2) pi + (2) adp	Benzoate degradation	1.3.7.8	Harrison & Harwood 2005, Harwood & Gibson 1986	R02451
R02472	(R)-PantoateNADP+ 2-oxidoreductase	nadp + pantR <==> nadph + h + 2dhp	Pantothenate and CoA biosynthesis	1.1.1.169		R02472
R02473	(R)-Pantoatebeta-alanine ligase (AMP-forming)	atp + alaB + pantR <==> ppi + amp + pntoR + h	beta-Alanine metabolism	6.3.2.1		R02473
R02484	deoxyuridine:orthophosphate ribosyltransferase	pi + duri <==> ura + 2dr1p	Pyrimidine metabolism	2.4.2.4	Larimer et al. 2004	R02484
R02485	Deoxycytidine aminohydrolase	h2o + h + dcyt --> nh3 + duri	Pyrimidine metabolism	3.5.4.5	Larimer et al. 2004	R02485
R02487	glutaryl-CoA:electron-transfer flavoprotein 2,3-oxidoreductase (decarboxylating)	glutcoa + fad --> fadh2 + crotcoa + co2	Fatty acid metabolism	1.3.8.6	Larimer et al. 2004, Wood et al. 1965	R02487
R02493	ATPpyridoxal 5-phosphotransferase	atp + pydam <==> adp + pyam5p + h	Vitamin B6 metabolism	2.7.1.35		R02493
R02530	(R)-S-Lactoylglutathione methylglyoxal-lyase (isomerizing)	lgtS <==> gthrd + mthgxl	Pyruvate metabolism	4.4.1.5	McKinlay et al. 2010, Mckinlay et al. 2014	R02530
R02539	PhenylacetateCoA ligase	atp + coa + pac --> ppi + amp + phaccoa	Phenylalanine metabolism	6.2.1.30	Larimer et al. 2004, Sasikala et al. 1997	R02539
R02540	2-phenylacetamide amidohydrolase	h2o + phacta --> nh3 + pac	Phenylalanine metabolism	3.5.1.4	Larimer et al. 2004, Sasikala et al. 1997	R02540
R02545	meso-Tartaric acidNAD+ oxidoreductase	nad + mtartr <==> nadh + h + oxglyc	Glyoxylate and dicarboxylate metabolism	1.1.1.93	McKinlay et al. 2010, Mckinlay et al. 2014	R02545
R02549	4-aminobutanalNAD+ 1-oxidoreductase	h2o + nad + 4abutn <==> nadh + (2) h + 4abut	Urea cycle and metabolism of amino groups	1.2.1.3	Larimer et al. 2004, Sasikala et al. 1997	R02549
R02565	p-cumic alcoholNAD+ oxidoreductase	h2o + nad + betald --> nadh + (2) h + glyb	Glycine, serine and threonine metabolism	1.2.1.8	Larimer et al. 2004, Sasikala et al. 1997	R02565
R02566	p-Cumic alcoholNADP+ oxidoreductase	h2o + nadp + betald --> nadph + (2) h + glyb	Glycine, serine and threonine metabolism	1.2.1.8	Larimer et al. 2004, Sasikala et al. 1997	R02566
R02568	D-Fructose 1-phosphate D-glyceraldehyde-3-phosphate-lyase	f1p <==> dhap + glyald	Fructose and mannose metabolism	4.1.2.13		R02568
R02569	acetyl-CoAenzyme N6-(dihydrolipoyl)lysine S-acetyltransferase	accoa + dhlp <==> coa + 6saclp	Glycolysis / Gluconeogenesis	2.3.1.12	Imai et al. 1984	R02569
R02570	succinyl-CoAenzyme N6-(dihydrolipoyl)lysine S-succinyltransferase	succoa + dhlp + h <==> coa + sucdhl	Citrate cycle (TCA cycle)	2.3.1.61	McKinlay et al. 2010, Mckinlay et al. 2014	R02570
R02630	D-Mannose transport via PEP:Pyr PTS	manPx + pep --> pyr + man6p	Fructose and mannose metabolism	2.7.1.69		R02630
R02649	ATPN-acetyl-L-glutamate 5-phosphotransferase	atp + acglu --> adp + acg5p	Urea cycle and metabolism of amino groups	2.7.2.8	Larimer et al. 2004, Sasikala et al. 1997	R02649
R02661	2-methylpropanoyl-CoA:(acceptor) 2,3-oxidoreductase	fad + ibtcoa --> fadh2 + mcrcoa	Valine, leucine and isoleucine degradation	1.3.8.7	Larimer et al. 2004, Sasikala et al. 1997	R02661
R02675	4-cresol:acceptor oxidoreductase (methyl-hydroxylating)	4cres + (2) oxferr + h2o <==> 4hbald + (2) rferr + (4) h	Benzoate degradation	1.17.99.1	Harrison & Harwood 2005, Harwood & Gibson 1986	R02675
R02719	Xanthosine 5-phosphate phosphohydrolase	h2o + xmp --> pi + xtsn	Purine metabolism	3.1.3.5	Larimer et al. 2004	R02719
R02720	XTP pyrophosphohydrolase	h2o + xtp --> ppi + xmp + h	Purine metabolism	3.6.1.19	Larimer et al. 2004	R02720
R02734	N-Succinyl-LL-2,6-diaminoheptanedioate amidohydrolase	h2o + sl26da <==> succ + 26dapLL	Lysine biosynthesis	3.5.1.18	Larimer et al. 2004, Sasikala et al. 1997, Yen & Gest 1974	R02734
R02735	LL-2,6-Diaminoheptanedioate 2-epimerase	26dapLL <==> 26dapM	Lysine biosynthesis	5.1.1.7	Larimer et al. 2004, Sasikala et al. 1997, Yen & Gest 1974	R02735
R02737	UDPglucoseD-glucose-6-phosphate 1-alpha-D-glucosyltransferase	udpg + g6p <==> udp + tre6p + h	Starch and sucrose metabolism	2.4.1.15		R02737
R02740	D-Glucose-6-phosphate ketol-isomerase	g6p <==> f6p	Glycolysis / Gluconeogenesis	5.3.1.9	Imai et al. 1984	R02740
R02748	Deoxyinosine:orthophosphate ribosyltransferase	pi + din <==> hxan + 2dr1p	Purine metabolism	2.4.2.4	Larimer et al. 2004	R02748
R02750	Deoxyribokinase	adp + 2dr5p <==> atp + deoxyr	Pentose phosphate pathway	2.7.1.15	McKinlay et al. 2010, Mckinlay et al. 2014	R02750
R02777	dTDP-6-deoxy-L-mannoseNADP+ 4-oxidoreductase	nadp + dtdprmn <==> nadph + h + dtdp46dm	Nucleotide sugars metabolism	1.1.1.133		R02777
R02778	Trehalose-6-phosphate phosphohydrolase	h2o + tre6p --> pi + tre	Starch and sucrose metabolism	3.1.3.12		R02778
R02783	UDP-N-acetylmuramoyl-L-alanineD-glutamate ligase(ADP-forming)	atp + gluD + uama --> adp + pi + h + uamag	D-Glutamine and D-glutamate metabolism	6.3.2.9		R02783
R02788	UDP-N-acetylmuramoyl-L-alanyl-D-glutamatemeso-2,6-	atp + 26dapM + uamag --> adp + pi + h + ugmd	Lysine biosynthesis	6.3.2.13	Larimer et al. 2004, Sasikala et al. 1997, Yen & Gest 1974	R02788
R02804	nitrogen:ferricytochrome-c oxidoreductase (N2O-forming)	n2 + (2) ficytc + h2o --> n2o + (2) focytc + (2) h	Nitrogen metabolism	1.7.2.4	Larimer et al. 2004, Madigan 1995	R02804
R02864	S-Adenosyl-L-methionineuroporphyrin-III C-methyltransferase	(2) h + sheme <==> shcl + fe2	Porphyrin and chlorophyll metabolism	4.99.1.4	Larimer et al. 2004, Firsow & Drews 1977	R02864
R02918	L-Tyrosine:tRNA(Tyr) ligase (AMP-forming)	atp + tyrL + trnatyr --> amp + ppi + tyrtrna + h	Aminoacyl tRNA biosynthesis	6.1.1.1		R02918
R02964	NADH:menaquinone oxidoreductase	mqn8 + h + nadh <==> mqol8 + nad	Ubiquinone biosynthesis	1.6.5.2		R02964
R02971	ATP:pantothenate 4'-phosphotransferase	atp + pant <==> adp + pan4p + h	Pantothenate and CoA biosynthesis	2.7.1.33		R02971
R03005	ATPnicotinamide-nucleotide adenylyltransferase	atp + nicrnt + h <==> ppi + dnad	Nicotinate and nicotinamide metabolism	2.7.7.18		R03005
R03012	L-HistidinolNAD+ oxidoreductase	nad + histd <==> nadh + (2) h + Lhisti	Histidine metabolism	1.1.1.23	Larimer et al. 2004, Sasikala et al. 1997	R03012
R03013	L-Histidinol-phosphate phosphohydrolase	hisp + h2o --> histd + pi	Histidine metabolism	3.1.3.15	Larimer et al. 2004, Sasikala et al. 1997	R03013
R03018	ATPpantothenate 4-phosphotransferase	atp + pntoR <==> adp + 4ppan + h	Pantothenate and CoA biosynthesis	2.7.1.33		R03018
R03024	4-Nitrophenyl phosphate phosphohydrolase	h2o + 4nitph --> pi + 4niph	Aminobenzoate degradation	3.1.3.1		R03024
R03026	(S)-3-Hydroxybutanoyl-CoA hydro-lyase	hbcoa <==> h2o + crotcoa	Fatty acid metabolism	4.2.1.17	Larimer et al. 2004, Wood et al. 1965	R03026
R03035	ATPpantetheine-4-phosphate adenylyltransferase	atp + pan4p + h <==> ppi + dpcoa	Pantothenate and CoA biosynthesis	2.7.7.3		R03035
R03038	L-Alanine:tRNA(Ala) ligase (AMP-forming)	atp + alaL + trnaala --> amp + ppi + alatrna + h	Aminoacyl tRNA biosynthesis	6.1.1.7		R03038
R03051	2,3-Dihydroxy-3-methylbutanoateNADP+ oxidoreductase (isomerizing)	nadph + h + alacS <==> nadp + d3mebu	Pantothenate and CoA biosynthesis	1.1.1.86		R03051
R03066	2-Amino-4-hydroxy-6-hydroxymethyl-7,8-dihydropteridine4-	4abz + 2amhhd <==> h2o + dhpt	Folate biosynthesis	2.5.1.15		R03066
R03067	2-Amino-4-hydroxy-6-hydroxymethyl-7,8-dihydropteridine-	4abz + 2adphx --> ppi + dhpt + h	Folate biosynthesis	2.5.1.15		R03067
R03083	2-Dehydro-3-deoxy-D-arabino-heptonate 7-phosphate phosphate-lyase	2dda7p --> pi + 3dhq	Phenylalanine, tyrosine and tryptophan biosynthesis	4.2.3.4	Larimer et al. 2004, Sasikala et al. 1997	R03083
R03084	3-Dehydroquinate hydro-lyase	3dhq --> h2o + 3dhsk	Phenylalanine, tyrosine and tryptophan biosynthesis	4.2.1.10	Larimer et al. 2004, Sasikala et al. 1997	R03084
R03096	Indole-3-acetamide amidohydrolase	h2o + I3acd --> nh3 + inac	Tryptophan metabolism	3.5.1.4	Larimer et al. 2004, Sasikala et al. 1997	R03096
R03157	3-Hydroxypropionyl-CoA synthase	3hppcoa + pi + adp <==> 3ohpro + coa + atp	Propanoate metabolism	6.2.1.-		R03157
R03165	Hydroxymethylbilane hydro-lyase(cyclizing)	hmbil <==> h2o + uppg3	Porphyrin and chlorophyll metabolism	4.2.1.75	Larimer et al. 2004, Firsow & Drews 1977	R03165
R03172	(S)-2-methylbutanoyl-CoA:acceptor 2,3-oxidoreductase	fad + s2metc --> fadh2 + mcrotcoa	Valine, leucine and isoleucine degradation	1.3.8.7	Larimer et al. 2004, Sasikala et al. 1997	R03172
R03180	4-Guanidinobutanamide amidohydrolase	h2o + 4gbam --> nh3 + 4gbte	Urea cycle and metabolism of amino groups	3.5.1.4	Larimer et al. 2004, Sasikala et al. 1997	R03180
R03182	7,8-Diaminononanoatecarbon-dioxide cyclo-ligase	atp + co2 + dann --> adp + pi + h + dtbt	Biotin metabolism	6.3.3.3		R03182
R03192	UDP-N-acetylmuramateNADP+ oxidoreductase	nadph + h + uaccg --> nadp + uamr	Aminosugars metabolism	1.1.1.158		R03192
R03193	UDP-N-acetylmuramateL-alanine ligase (ADP-forming)	atp + alaL + uamr --> adp + pi + h + uama	D-Glutamine and D-glutamate metabolism	6.3.2.8		R03193
R03194	S-Adenosyl-L-methionineuroporphyrin-III C-methyltransferase	(2) amet + uppg3 + h <==> (2) ahcys + dshcl	Porphyrin and chlorophyll metabolism	2.1.1.107	Larimer et al. 2004, Firsow & Drews 1977	R03194
R03197	Uroporphyrinogen-III carboxy-lyase	(4) h + uppg3 <==> (4) co2 + cpppg3	Porphyrin and chlorophyll metabolism	4.1.1.37	Larimer et al. 2004, Firsow & Drews 1977	R03197
R03209	6-Carboxyhyxanoate:CoA ligase (AMP-forming)	atp + pime + coa + h --> ppi + amp + pmcoa	Benzoate degradation	6.2.1.14	Harrison & Harwood 2005, Harwood & Gibson 1986	R03209
R03210	6-Carboxyhexanoyl-CoAL-alanine C-carboxyhexanoyltransferase	alaL + pmcoa --> coa + co2 + 8aonn + h	Biotin metabolism	2.3.1.47		R03210
R03220	Coproporphyrinogenoxygen oxidoreductase(decarboxylating)	o2 + (2) h + cpppg3 --> (2) h2o + (2) co2 + pppg9	Porphyrin and chlorophyll metabolism	1.3.3.3	Larimer et al. 2004, Firsow & Drews 1977	R03220
R03222	Protoporphyrinogen-IXoxygen oxidoreductase	(3) o2 + (2) pppg9 <==> (6) h2o + (2) ppp9	Porphyrin and chlorophyll metabolism	1.3.3.4	Larimer et al. 2004, Firsow & Drews 1977	R03222
R03223	2-Methyl-4-amino-5-hydroxymethylpyrimidine-diphosphate4-methyl-5-	(2) h + 4mpetz + 2mahmp <==> ppi + thmmp	Thiamine metabolism	2.5.1.3		R03223
R03231	S-Adenosyl-L-methionine8-amino-7-oxononanoate aminotransferase	amet + 8aonn <==> dann + amob	Biotin metabolism	2.6.1.62		R03231
R03232	D-fructose transport via PEP:Pyr PTS	fruPx + pep --> pyr + f1p	Fructose and mannose metabolism	2.7.1.69		R03232
R03236	ATPD-tagatose-6-phosphate 1-phosphotransferase	atp + tag6pD --> adp + tagdpD + h	Galactose metabolism	2.7.1.11		R03236
R03243	5-Amino-2-oxopentanoate2-oxoglutarate aminotransferase	akg + hisp <==> gluL + imacp	Histidine metabolism	2.6.1.9	Larimer et al. 2004, Sasikala et al. 1997	R03243
R03254	2-Dehydro-3-deoxy-D-octonate-8-phosphate	h2o + pep + ara5p --> pi + kdo8p	Lipopolysaccharide biosynthesis	2.5.1.55	Weckesser et al. 1973, Reoppel et al. 1975, Weckesser et al. 1979	R03254
R03269	N-[(R)-4-Phosphopantothenoyl]-L-cysteine carboxy-lyase	h + r4phslc --> co2 + pan4p	Pantothenate and CoA biosynthesis	4.1.1.36		R03269
R03270	2-(alpha-Hydroxyethyl)thiamine diphosphatelipoamide	lp + 2thyp + h --> thmpp + 6saclp	Glycolysis / Gluconeogenesis	1.2.4.1	Imai et al. 1984	R03270
R03276	(S)-3-Hydroxybutanoyl-CoA 3-epimerase	hbcoa <==> hbcoar	Fatty acid metabolism	5.1.2.3	Larimer et al. 2004, Wood et al. 1965	R03276
R03291	trans-4-Hydroxy-L-proline:NAD+ 5-oxidoreductase	nad + t4ohproL <==> nadh + h + L1P3oh5c	Arginine and proline metabolism	1.5.1.2	Larimer et al. 2004, Sasikala et al. 1997	R03291
R03303	3,4-Dihydroxyphenylacetateoxygen 2,3-oxidoreductase (decyclizing)	o2 + dhpac --> h + hcmmsal	Tyrosine metabolism	1.13.11.15	Larimer et al. 2004, Sasikala et al. 1997	R03303
R03313	L-Glutamate-5-semialdehydeNADP+ 5-oxidoreductase (phosphorylationg)	nadph + glu5p + h<==> nadp + pi + glu5sa	Urea cycle and metabolism of amino groups	1.2.1.41	Larimer et al. 2004, Sasikala et al. 1997	R03313
R03314	L-glutamate 5-semialdehyde dehydratase (spontaneous)	glu5sa --> h2o + h + 1pyr5c	Arginine and proline metabolism		Larimer et al. 2004, Sasikala et al. 1997	R03314
R03316	3-Carboxy-1-hydroxypropyl-ThPPlipoamde	lp + 3car1hy + (2) h <==> thmpp + sucdhl	Citrate cycle (TCA cycle)	1.2.4.2	McKinlay et al. 2010, Mckinlay et al. 2014	R03316
R03346	Nicotinate D-ribonucleotide phosphohydrolase	h2o + nicrnt --> pi + rnac	Nicotinate and nicotinamide metabolism	3.1.3.5		R03346
R03348	Nicotinate-nucleotidepyrophosphate phosphoribosyltransferase	(2) h + prpp + quln --> co2 + ppi + nicrnt	Nicotinate and nicotinamide metabolism	2.4.2.19		R03348
R03350	3-Deoxy-D-manno-octulosonate-8-phosphate 8-phosphohydrolase	h2o + kdo8p --> pi + kdo	Lipopolysaccharide biosynthesis	3.1.3.45	Weckesser et al. 1973, Reoppel et al. 1975, Weckesser et al. 1979	R03350
R03351	CTP3-deoxy-D-manno-octulosonate cytidylyltransferase	ctp + kdo --> ppi + ckdo	Lipopolysaccharide biosynthesis	2.7.7.38	Weckesser et al. 1973, Reoppel et al. 1975, Weckesser et al. 1979	R03351
R03381	3-Oxopropanoate:NAD+ oxidoreductase (decarboxylating, CoA-acetylating)	2mop + coa + nad --> mmcoaR + nadh + h	Propanoate metabolism	1.2.1.18		R03381
R03424	S-adenosyl-L-methionine:phosphatidyl-N-methylethanolamine N-methyltransferase	(100) amet + pnmeDA <==> (100) ahcys + ptd2meDA	Glycerophospholipid metabolism	2.1.1.71	Larimer et al. 2004, Firsow & Drews 1977	R03424
R03425	glycinelipoylprotein oxidoreductase (decarboxylating and	Gly + lpro <==> co2 + alpro	Glycine, serine and threonine metabolism	1.4.4.2	Larimer et al. 2004, Sasikala et al. 1997	R03425
R03443	N-Acetyl-L-glutamate-5-semialdehydeNADP+ 5-oxidoreductase	nadph + acg5p + h <==> nadp + pi + acg5sa	Urea cycle and metabolism of amino groups	1.2.1.38	Larimer et al. 2004, Sasikala et al. 1997	R03443
R03457	D-erythro-1-(Imidazol-4-yl)glycerol 3-phosphate hydro-lyase	eig3p --> h2o + imacp	Histidine metabolism	4.2.1.19	Larimer et al. 2004, Sasikala et al. 1997	R03457
R03458	5-amino-6-(5-phosphoribitylamino)uracilNADP+ 1-oxidoreductase	nadp + 5aprbu <==> nadph + h + 5apru	Riboflavin metabolism	1.1.1.193		R03458
R03459	2,5-Diamino-6-hydroxy-4-(5-phosphoribosylamino)-pyrimidine	h2o + 25drapp --> nh3 + 5apru	Riboflavin metabolism	3.5.4.26		R03459
R03460	Phosphoenolpyruvate3-phosphoshikimate	pep + skm5p <==> pi + 3psme	Phenylalanine, tyrosine and tryptophan biosynthesis	2.5.1.19	Larimer et al. 2004, Sasikala et al. 1997	R03460
R03470	4-Carboxymuconolactone carboxy-lyase	h + 2car255 --> co2 + 2oxo235	Benzoate degradation	4.1.1.44	Harrison & Harwood 2005, Harwood & Gibson 1986	R03470
R03471	ATP4-amino-5-hydroxymethyl-2-methylpyrimidine 5-phosphotransferase	atp + 4ahmmp <==> adp + 4ampm + h	Thiamine metabolism	2.7.1.49		R03471
R03472	5-amino-1-(5-phospho-D-ribosyl)imidazole formate-lyase (decarboxylating, 4-amino-2-methyl-5-phosphomethylpyrimidine-forming)	amet + air <==> for + metL + dad5 + 4ampm + cmono	Thiamine metabolism	4.1.99.17		R03472
R03493	3-(4-methylpent-3-en-1-yl)-pent-2-enedioyl-CoA hydro-lyase	ihgcoa + h2o <==> 3h4mgcoa	Geraniol degradation	4.2.1.57		R03493
R03494	geranoyl-CoA:carbon-dioxide ligase (ADP-forming)	gercoa + atp + hco3 --> adp + pi + ihgcoa + h	Geraniol degradation	6.4.1.5		R03494
R03503	ATP2-amino-4-hydroxy-6-hydroxymethyl-7,8-dihydropteridine	atp + 2amhhd <==> amp + 2adphx	Folate biosynthesis	2.7.6.3		R03503
R03504	2-Amino-4-hydroxy-6-(D-erythro-1,2,3-trihydroxypropyl)-7,8-	dhnpt <==> gcald + 2amhhd	Folate biosynthesis	4.1.2.25		R03504
R03508	1-(2-Carboxyphenylamino)-1-deoxy-D-ribulose-5-phosphate	h + 2cpr5p --> h2o + co2 + indp	Phenylalanine, tyrosine and tryptophan biosynthesis	4.1.1.48	Larimer et al. 2004, Sasikala et al. 1997	R03508
R03509	N-(5-Phospho-beta-D-ribosyl)anthranilate ketol-isomerase	pran <==> 2cpr5p	Phenylalanine, tyrosine and tryptophan biosynthesis	5.3.1.24	Larimer et al. 2004, Sasikala et al. 1997	R03509
R03530	ATP:dIDP phosphotransferase	atp + didp <==> ditp + adp	Purine metabolism	2.7.4.6	Larimer et al. 2004	R03530
R03531	2-Deoxyinosine-5-triphosphate pyrophosphohydrolase	h2o + ditp --> ppi + dimp + h	Purine metabolism	3.6.1.19	Larimer et al. 2004	R03531
R03546	carbamate hydro-lyase	cynt + hco3 --> carbmt + co2	Nitrogen metabolism	4.2.1.104	Larimer et al. 2004, Madigan 1995	R03546
R03634	a-galactosidase (stachyose)	h2o + stac --> gal + raff	Galactose metabolism	3.2.1.22		R03634
R03646	L-Arginine:tRNA(Arg) ligase (AMP-forming)	atp + argL + trnaarg --> amp + ppi + argtrna + (2) h	Aminoacyl tRNA biosynthesis	6.1.1.19		R03646
R03647	L-Aspartate:tRNAAsp ligase (AMP-forming)	atp + aspL + trnaasn --> amp + ppi + asptasn	Aminoacyl tRNA biosynthesis	6.1.1.23		R03647
R03650	L-Cysteine:tRNA(Cys) ligase (AMP-forming)	atp + cysL + trnacys --> amp + ppi + cystrna + h	Aminoacyl tRNA biosynthesis	6.1.1.16		R03650
R03651	L-Glutamate:tRNA(Gln) ligase (AMP-forming)	atp + gluL + trnagln --> amp + ppi + glutgln	Aminoacyl tRNA biosynthesis	6.1.1.24		R03651
R03652	L-Glutamine:tRNA(Gln) ligase (AMP-forming)	atp + glnL + trnagln --> amp + ppi + glntrna + h	Aminoacyl tRNA biosynthesis	6.1.1.18		R03652
R03654	glycine:tRNA(Gly) ligase (AMP-forming)	atp + gly + trnagly --> amp + ppi + glytrna + h	Aminoacyl tRNA biosynthesis	6.1.1.14		R03654
R03655	L-Histidine:tRNA(His) ligase (AMP-forming)	atp + hisL + trnahis --> amp + ppi + histrna + h	Aminoacyl tRNA biosynthesis	6.1.1.21		R03655
R03656	L-Isoleucine:tRNA(Ile) ligase (AMP-forming)	atp + ileL + trnaile --> amp + ppi + iletrna + h	Aminoacyl tRNA biosynthesis	6.1.1.5		R03656
R03657	L-Leucine:tRNA(Leu) ligase (AMP-forming)	atp + leuL + trnaleu --> amp + ppi + leutrna + h	Aminoacyl tRNA biosynthesis	6.1.1.4		R03657
R03658	L-Lysine:tRNALys ligase (AMP-forming)	atp + lysL + trnalys --> amp + ppi + lystrna + (2) h	Aminoacyl tRNA biosynthesis	6.1.1.6		R03658
R03659	L-Methionine:tRNAMet ligase (AMP-forming)	atp + metL + trnamet --> amp + ppi + mettrna + h	Aminoacyl tRNA biosynthesis	6.1.1.10		R03659
R03660	L-Phenylalanine:tRNA(Ala) ligase (AMP-forming)	atp + pheL + trnaphe --> amp + ppi + phetrna + h	Aminoacyl tRNA biosynthesis	6.1.1.20		R03660
R03661	L-proline:tRNA(Pro) ligase (AMP-forming)	atp + proL + trnapro --> amp + ppi + protrna+ h	Aminoacyl tRNA biosynthesis	6.1.1.15		R03661
R03662	L-Serine:tRNA(Ser) ligase (AMP-forming)	atp + serL + trnaser --> amp + ppi + sertrna + h	Aminoacyl tRNA biosynthesis	6.1.1.11		R03662
R03663	L-Threonine:tRNA(Thr) ligase (AMP-forming)	atp + thrL + trnathr --> amp + ppi + thrtrna + h	Aminoacyl tRNA biosynthesis	6.1.1.3		R03663
R03664	L-Tryptophan -tRNA(Trp) ligase (AMP-forming)	atp + trpL + trnatrp --> amp + ppi + trptrna + h	Aminoacyl tRNA biosynthesis	6.1.1.2		R03664
R03665	L-Valine:tRNAVal ligase (AMP-forming)	atp + valL + trnaval --> amp + ppi + valtrna + h	Aminoacyl tRNA biosynthesis	6.1.1.9		R03665
R03758	L-2-amino-3-oxobutanoate decarboxylation (spontaneous)	h + 2aobut --> co2 + amactn	Glycine, serine and threonine metabolism		Larimer et al. 2004, Sasikala et al. 1997	R03758
R03777	acyl-CoA dehydrogenase (octanoyl-CoA)	fadh2 + toct2 <==> fad + octc	Fatty acid metabolism	1.3.8.7	Larimer et al. 2004, Wood et al. 1965	R03777
R03778	Octanoyl-CoAacetyl-CoA C-acyltransferase	accoa + octc <==> coa + 3oxdec	Fatty acid metabolism	2.3.1.9	Larimer et al. 2004, Wood et al. 1965	R03778
R03815	dihydrolipoylproteinNAD+ oxidoreductase	nad + dhlpro <==> nadh + h + lpro	Glycine, serine and threonine metabolism	1.8.1.4	Larimer et al. 2004, Sasikala et al. 1997	R03815
R03857	acyl-CoA dehydrogenase (dodecanoyl-CoA)	fadh2 + 2tdoc <==> fad + laurc	Fatty acid metabolism	1.3.8.7	Larimer et al. 2004, Wood et al. 1965	R03857
R03858	Lauroyl-CoAacetyl-CoA C-acyltransferase	accoa + laurc <==> coa + 3oxtc	Fatty acid metabolism	2.3.1.9	Larimer et al. 2004, Wood et al. 1965	R03858
R03877	Mg-protoporphyrin IX magnesium-lyase	h2o + atp + mg2 + ppp9 <==> adp + pi + (2) h + mgpp9	Porphyrin and chlorophyll metabolism	6.6.1.1	Larimer et al. 2004, Firsow & Drews 1977	R03877
R03896	(R)-2-Methylmalate hydro-lyase (2-methylmaleate-forming)	r2metma <==> 2methm + h2o	Valine, leucine and isoleucine biosynthesis	4.2.1.35	Larimer et al. 2004, Sasikala et al. 1997	R03896
R03898	(R)-2-Methylmalate hydro-lyase (2-methylmaleate-forming)	der3me <==> 2methm + h2o	Valine, leucine and isoleucine biosynthesis	4.2.1.35	Larimer et al. 2004, Sasikala et al. 1997	R03898
R03905	Glu-tRNA(Gln):L-glutamine amido-ligase(ADP-forming)	atp + glnL + glutgln + h2o --> adp + pi + glntrna + gluL + (2) h	Aminoacyl tRNA biosynthesis	6.3.5.7		R03905
R03940	10-Formyltetrahydrofolate:L-methionyl-tRNA N-formyltransferase	mettrna + 10fthf --> thf + fmettrna	Aminoacyl tRNA biosynthesis	2.1.2.9		R03940
R03947	S-Adenosyl-L-methionineuroporphyrin-III C-methyltransferase	nad + dshcl <==> nadh + (2) h + shcl	Porphyrin and chlorophyll metabolism	1.3.1.76	Larimer et al. 2004, Firsow & Drews 1977	R03947
R03948	S-Adenosyl-L-methionineprecorrin-4 C20-methyltransferase	Amet + dshcl <==> ahcys + prec3A	Porphyrin and chlorophyll metabolism	2.1.1.130	Larimer et al. 2004, Firsow & Drews 1977	R03948
R03968	2-Isopropylmalate hydro-lyase	3c3hmp <==> h2o + 2ippm	Valine, leucine and isoleucine biosynthesis	4.2.1.33	Larimer et al. 2004, Sasikala et al. 1997	R03968
R03990	acyl-CoA dehydrogenase (tetradecanoyl-CoA)	fadh2 + ttetr2 <==> fad + tetac	Fatty acid metabolism	1.3.8.7	Larimer et al. 2004, Wood et al. 1965	R03990
R03991	myristoyl-CoAacetylCoA C-myristoyltransferase	accoa + tetac <==> coa + 3oxpc	Fatty acid metabolism	2.3.1.9	Larimer et al. 2004, Wood et al. 1965	R03991
R04001	3-Isopropylmalate hydro-lyase	3c2hmp <==> h2o + 2ippm	Valine, leucine and isoleucine biosynthesis	4.2.1.33	Larimer et al. 2004, Sasikala et al. 1997	R04001
R04035	Phosphoribosyl-ATP pyrophosphohydrolase	h2o + prbatp --> ppi + prbamp + h	Histidine metabolism	3.6.1.31	Larimer et al. 2004, Sasikala et al. 1997	R04035
R04037	1-(5-phospho-D-ribosyl)-AMP 1,6-hydrolase	h2o + prbamp <==> prfp	Histidine metabolism	3.5.4.19	Larimer et al. 2004, Sasikala et al. 1997	R04037
R04065	Imidazole acetaldehydeNAD+ oxidoreductase	h2o + nad + im4aceh <==> nadh + (2) h + im4ace	Histidine metabolism	1.2.1.3	Larimer et al. 2004, Sasikala et al. 1997	R04065
R04095	3-Methylbutanoyl-CoA(acceptor) 2,3-oxidoreductase	fad + 3metbut <==> fadh2 + 3mcrcoa + h	Valine, leucine and isoleucine degradation	1.3.8.4 or 1.3.8.7	Larimer et al. 2004, Sasikala et al. 1997	R04095
R04125	S-aminomethyldihydrolipoylprotein(6S)-tetrahydrofolate	thf + alpro + h --> nh3 + mlthf + dhlpro	Glycine, serine and threonine metabolism	2.1.2.10	Larimer et al. 2004, Sasikala et al. 1997	R04125
R04132	rxn02883	dhhedt --> h2o + 2ohedt	Tyrosine metabolism	4.2.1.-	Larimer et al. 2004, Sasikala et al. 1997	R04132
R04138	3-Methylcrotonoyl-CoAcarbon-dioxide ligase (ADP-forming)	atp + hco3 + 3mcrcoa <==> adp + pi + 3metgl	Valine, leucine and isoleucine degradation	6.4.1.4	Larimer et al. 2004, Sasikala et al. 1997	R04138
R04144	5-Phospho-D-ribosylamineglycine ligase (ADP-forming)	atp + gly + pram --> adp + pi + h + gar	Purine metabolism	6.3.4.13	Larimer et al. 2004	R04144
R04148	Nicotinate-nucleotidedimethylbenzimidazole	nicrnt + dmbzid <==> h + nac + 5prdmbz	Riboflavin metabolism	2.4.2.21		R04148
R04170	(S)-3-Hydroxydodecanoyl-CoA hydro-lyase	s3hdc <==> h2o + 2tdoc	Fatty acid metabolism	4.2.1.17	Larimer et al. 2004, Wood et al. 1965	R04170
R04173	3-Phosphoserine2-oxoglutarate aminotransferase	akg + pserL <==> gluL + 3php	Glycine, serine and threonine metabolism	2.6.1.52	Larimer et al. 2004, Sasikala et al. 1997	R04173
R04175	6-Amino-2-oxohexanoate cyclation	6a2ohn --> h2o + h + 12dpc	Lysine degradation		Larimer et al. 2004, Sasikala et al. 1997, Yen & Gest 1974	R04175
R04198	2,3,4,5-Tetrahydrodipicolinate NAD+ oxidoreductase	nadh + h + 23dhdp --> nad + thdp	Lysine biosynthesis	1.3.1.26	Larimer et al. 2004, Sasikala et al. 1997, Yen & Gest 1974	R04198
R04199	2,3,4,5-TetrahydrodipicolinateNADP+ oxidoreductase	nadph + h + 23dhdp --> nadp + thdp	Lysine biosynthesis	1.3.1.26	Larimer et al. 2004, Sasikala et al. 1997, Yen & Gest 1974	R04199
R04203	(2S,3S)-3-hydroxy-2-methylbutanoyl-CoANAD+ oxidoreductase	nad + 3hombcoa <==> nadh + (2) h + 2maacoa	Valine, leucine and isoleucine degradation	1.1.1.35	Larimer et al. 2004, Sasikala et al. 1997	R04203
R04204	(2S,3S)-3-Hydroxy-2-methylbutanoyl-CoA hydro-liase	3hombcoa <==> h2o + mcrotcoa + h	Valine, leucine and isoleucine degradation	4.2.1.17	Larimer et al. 2004, Sasikala et al. 1997	R04204
R04208	2-(Formamido)-N1-(5-phosphoribosyl)acetamidine cyclo-ligase	atp + fgam --> adp + pi + (2) h + air	Purine metabolism	6.3.3.1	Larimer et al. 2004	R04208
R04209	1-(5-Phospho-D-ribosyl)-5-amino-4-imidazolecarboxylate carboxy-lyase	h + cair --> co2 + air	Purine metabolism	4.1.1.21	Larimer et al. 2004	R04209
R04210	4-phospho-D-erythronate:NAD+ 2-oxidoreductase	4per + nad <==> ohpb + nadh + h	Vitamin B6 metabolism	1.1.1.290		R04210
R04212	Asp-tRNA(Asn):L-glutamine amido-ligase (ADP-forming)	atp + glnL + asptasn + h2o --> adp + pi + asntrna + gluL + (2) h	Aminoacyl tRNA biosynthesis	6.3.5.6		R04212
R04218	prephytoene diphosphategeranylgeranyl-diphosphate	prfdp --> ppi + 15cphy + h	Carotenoid biosynthesis	2.5.1.32	Olson 1964, Schmidt 1971	R04218
R04224	(S)-3-Hydroxyisobutyryl-CoA hydro-lyase	h2o + mcrcoa <==> hoibcoa	Valine, leucine and isoleucine degradation	4.2.1.17	Larimer et al. 2004, Sasikala et al. 1997	R04224
R04230	(R)-4-PhosphopantothenateL-cysteine ligase	atp + cysL + 4ppan --> ppi + amp + r4phslc + h	Pantothenate and CoA biosynthesis	6.3.2.5		R04230
R04231	phosphopantothenate-cysteine ligase	ctp + cysL + 4ppan --> ppi + cmp + r4phslc + h	Pantothenate and CoA biosynthesis	6.3.2.5		R04231
R04237	S-adenosyl-L-methioninemagnesium-protoporphyrin-IX	amet + mgpp9 <==> ahcys + mgphn	Porphyrin and chlorophyll metabolism	2.1.1.11	Larimer et al. 2004, Firsow & Drews 1977	R04237
R04254	PHB synthase	hbcoar <==> PHB + coa	Butanoate metabolism	2.3.1.-		R04254
R04277	2-pyrone-4,6-dicarboxylate lactonohydrolase	2p46dc + h2o --> 4c2h24 + h	Benzoate degradation	3.1.1.57	Harrison & Harwood 2005, Harwood & Gibson 1986	R04277
R04278	2-hydroxy-2-hydropyrone-4,6-dicarboxylate:NAD+ 6-oxidoreductase	2hp46dc + nad --> nadh + h + 2p46dc	Benzoate degradation	1.1.1.312	Harrison & Harwood 2005, Harwood & Gibson 1986	R04278
R04292	quinolinate synthase	dhap + iasp --> (2) h2o + pi + quln	Nicotinate and nicotinamide metabolism	2.5.1.72		R04292
R04325	10-Formyltetrahydrofolate5-phosphoribosylglycinamide	10fthf + gar <==> h + thf + fgar	Purine metabolism	2.1.2.2	Larimer et al. 2004	R04325
R04336	rxn03012	am6opl --> h2o + thdp	Lysine biosynthesis		Larimer et al. 2004, Sasikala et al. 1997, Yen & Gest 1974	R04336
R04355	Acyl-[acyl-carrier-protein]malonyl-[acyl-carrier-protein]	malACP + acACP <==> co2 + actACP + ACP	Fatty acid biosynthesis	2.3.1.41 or 2.3.1.179	Larimer et al. 2004, Wood et al. 1965	R04355
R04365	Succinyl-CoA2,3,4,5-tetrahydropyridine-2,6-dicarboxylate	h2o + succoa + thdp <==> coa + sl2a6o	Lysine biosynthesis	2.3.1.117	Larimer et al. 2004, Sasikala et al. 1997, Yen & Gest 1974	R04365
R04378	1-(5'-Phosphoribosyl)-5-amino-4-imidazolecarboxamide:pyrophosphate phosphoribosyltransferase	aicar + h + ppi <==> 5a4ica + prpp	Purine metabolism	2.4.2.7	Larimer et al. 2004	R04378
R04379	5-Carboxymethyl-2-hydroxymuconate	cmohm <==> cohepet	Tyrosine metabolism	5.3.3.10	Larimer et al. 2004, Sasikala et al. 1997	R04379
R04385	biotin-carboxyl-carrier-proteincarbon-dioxide ligase (ADP-forming)	atp + hco3 + BcoCP --> adp + pi + h + CoBcoCP	Fatty acid biosynthesis	6.3.4.14	Larimer et al. 2004, Wood et al. 1965	R04385
R04386	Acetyl-CoAcarbon-dioxide ligase (ADP-forming)	accoa + CoBcoCP + h <==> malcoa + BcoCP	Fatty acid biosynthesis	6.4.1.2	Larimer et al. 2004, Wood et al. 1965	R04386
R04391	ATP:pantothenate 4'-phosphotransferase	atp + petcys --> adp + r4phslc + (2) h	Pantothenate and CoA biosynthesis	2.7.1.33		R04391
R04405	5-Methyltetrahydropteroyltri-L-glutamateL-homocysteine	hcysL + 5mthpg <==> metL + thpg	Methionine metabolism	2.1.1.14	Larimer et al. 2004, Sasikala et al. 1997, Yen & Gest 1974	R04405
R04418	5-carboxymethyl-2-hydroxymuconic-semialdehydeNAD+ oxidoreductase	h2o + nad + hcmmsal <==> nadh + (2) h + cmohm	Tyrosine metabolism	1.1.1.312	Larimer et al. 2004, Sasikala et al. 1997	R04418
R04420	5-Methylthio-5-deoxy-D-ribose-1-phosphate ketol-isomerase	mtdr1p <==> msru1p	Methionine metabolism	5.3.1.23	Larimer et al. 2004, Sasikala et al. 1997, Yen & Gest 1974	R04420
R04426	3-IsopropylmalateNAD+ oxidoreductase	nad + 3c2hmp <==> nadh + h + 3c4mop	Valine, leucine and isoleucine biosynthesis	1.1.1.85	Larimer et al. 2004, Sasikala et al. 1997	R04426
R04428	(3R)-3-Hydroxybutanoyl-[acyl-carrier-protein] hydro-lyase	r3hbACP <==> h2o + b2eACP	Fatty acid biosynthesis	4.2.1.59	Larimer et al. 2004, Wood et al. 1965	R04428
R04429	Butyryl-[acyl-carrier protein]malonyl-CoA	nadh + h + b2eACP --> nad + butACP	Fatty acid biosynthesis	1.3.1.9	Larimer et al. 2004, Wood et al. 1965	R04429
R04440	(R)-2,3-Dihydroxy-3-methylbutanoateNADP+ oxidoreductase	nadp + d3mebu <==> nadph + h + 3hy32ox	Valine, leucine and isoleucine biosynthesis	1.1.1.86	Larimer et al. 2004, Sasikala et al. 1997	R04440
R04441	(R)-2,3-Dihydroxy-3-methylbutanoate hydro-lyase	d3mebu <==> 3mob + h2o	Valine, leucine and isoleucine biosynthesis	4.2.1.9	Larimer et al. 2004, Sasikala et al. 1997	R04441
R04443	L-4-Hydroxyglutamate semialdehyde to L-1-Pyrroline-3-hydroxy-5-carboxylate and H2O	4hglusa --> h2o + L1P3oh5c	Arginine and proline metabolism		Larimer et al. 2004, Sasikala et al. 1997	R04443
R04445	L-1-pyrroline-3-hydroxy-5-carboxylate:NADP+ oxidoreductase	LIP3oh5c + nadp + (2) h2o <==> e4ohgL + nadph + (2) h	Arginine and proline metabolism	1.2.1.88	Larimer et al. 2004, Sasikala et al. 1997	R04445
R04457	6,7-Dimethyl-8-(1-D-ribityl)lumazine6,7-dimethyl-8-(1-D-ribityl)	4r5au + db4p <==> (2) h2o + pi + h + dmlz	Riboflavin metabolism	2.5.1.78		R04457
R04463	5-PhosphoribosylformylglycinamideL-glutamine amido-ligase	h2o + atp + glnL + fgar --> adp + pi + gluL + h + fgam	Purine metabolism	6.3.5.3	Larimer et al. 2004	R04463
R04475	N-Succinyl-L-2,6-diaminoheptanedioate2-ocoglytarate	akg + sl26da <==> gluL + sl2a6o	Lysine biosynthesis	2.6.1.17	Larimer et al. 2004, Sasikala et al. 1997, Yen & Gest 1974	R04475
R04478	2-hydroxy-4-oxobutane-1,2,4-tricarboxylate 2,3-hydro-lyase	2h4c24 + h2o --> 4c4h2oa	Benzoate degradation	4.2.1.83	Harrison & Harwood 2005, Harwood & Gibson 1986	R04478
R04489		4c2hms <==> 2hp46dc	Benzoate degradation		Harrison & Harwood 2005, Harwood & Gibson 1986	R04489
R04509	ATP4-amino-2-methyl-5-phosphomethylpyrimidine phosphotransferase	atp + 4ampm <==> adp + 2mahmp	Thiamine metabolism	2.7.4.7		R04509
R04519	peptidoglycan glycosyltransferase	uaagmda ==> udcpdp + peptido + h	Peptidoglycan biosynthesis	2.4.1.129		R04519
R04533	(3R)-3-Hydroxybutanoyl-[acyl-carrier protein]NADP+ oxidoreductase	nadp + r3hbACP <==> nadph + h + actACP	Fatty acid biosynthesis	1.1.1.100	Larimer et al. 2004, Wood et al. 1965	R04533
R04534	(3R)-3-Hydroxydecanoyl-[acyl-carrier-protein]NADP+ oxidoreductase	nadp + ohdecACP <==> nadph + h + 3odecACP	Fatty acid biosynthesis	1.1.1.100	Larimer et al. 2004, Wood et al. 1965	R04534
R04535	(3R)-3-Hydroxybutanoyl-[acyl-carrier-protein] hydro-lyase	ohdecACP <==> h2o + dec2eACP	Fatty acid biosynthesis	4.2.1.59	Larimer et al. 2004, Wood et al. 1965	R04535
R04536	(3R)-3-Hydroxyoctanoyl-[acyl-carrier-protein]NADP+ oxidoreductase	nadp + ohoctACP <==> nadph + h + 3ooctACP	Fatty acid biosynthesis	1.1.1.100	Larimer et al. 2004, Wood et al. 1965	R04536
R04537	(3R)-3-Hydroxybutanoyl-[acyl-carrier-protein] hydro-lyase	ohoctACP <==> h2o + oct2eACP	Fatty acid biosynthesis	4.2.1.59	Larimer et al. 2004, Wood et al. 1965	R04537
R04543	(3R)-3-Hydroxypalmitoyl-[acyl-carrier-protein]NADP+ oxidoreductase	nadp + ohpamACP <==> nadph + h + ohdeACP	Fatty acid biosynthesis	1.1.1.100	Larimer et al. 2004, Wood et al. 1965	R04543
R04544	(3R)-3-Hydroxypalmitoyl-[acyl-carrier-protein] hydro-lyase	ohpamACP <==> h2o + hdeACP	Fatty acid biosynthesis	4.2.1.59	Larimer et al. 2004, Wood et al. 1965	R04544
R04549	UDP-2,3-bis(3-hydroxytetradecanoyl)glucosamine diphosphatase	h2o + u23ga --> ump + lipidX + (2) h	Lipopolysaccharide biosynthesis	3.6.1.54	Weckesser et al. 1973, Reoppel et al. 1975, Weckesser et al. 1979	R04549
R04550	UDP-3-O-(3-hydroxymyristoyl)glucosamine acyltransferase	u3hga + 3hmrsACP <==> h + u23ga + ACP	Lipopolysaccharide biosynthesis	2.3.1.191	Weckesser et al. 1973, Reoppel et al. 1975, Weckesser et al. 1979	R04550
R04558	Imidazole-glycerol-3-phosphate synthase	glnL + prlp --> gluL + h + eig3p + aicar	Histidine metabolism		Larimer et al. 2004, Sasikala et al. 1997	R04558
R04559	1-(5-Phosphoribosyl)-5-amino-4-(N-succinocarboxamide)-imidazole	saicar <==> fum + aicar	Purine metabolism	4.3.2.2	Larimer et al. 2004	R04559
R04560	10-Formyltetrahydrofolate5-phosphoribosyl-5-amino-4-	10fthf + aicar <==> thf + fprica	Purine metabolism	2.1.2.3	Larimer et al. 2004	R04560
R04566	(3R)-3-Hydroxytetradecanoyl-[acyl-carrier-protein]NADP+	nadp + 3hmrsACP <==> nadph + h + 3o14ACP	Fatty acid biosynthesis	1.1.1.100	Larimer et al. 2004, Wood et al. 1965	R04566
R04567	(R)-3-Hydroxytetradecanoly-[acyl-carrier-protein]UDP-N-acetyl-	uacgam + 3hmrsACP <==> u3aga + ACP	Lipopolysaccharide biosynthesis	2.3.1.129	Weckesser et al. 1973, Reoppel et al. 1975, Weckesser et al. 1979	R04567
R04568	(3R)-3-Hydroxypalmitoyl-[acyl-carrier-protein] hydro-lyase	3hmrsACP <==> h2o + tdeACP	Fatty acid biosynthesis	4.2.1.59	Larimer et al. 2004, Wood et al. 1965	R04568
R04573	UDP-N-acetylmuramoyl-L-alanyl-D-glutamyl-L-lysine:alanyl-D-alanine ligase (ADP-forming)	Atp + udpala + alaala --> adp + pi + udpmura + h	Peptidoglycan biosynthesis	6.3.2.10		R04573
R04587	UDP-3-O-acetylglucosamine deacetylase	h2o + u3aga <==> ac + u3hga	Lipopolysaccharide biosynthesis	3.5.1.108	Weckesser et al. 1973, Reoppel et al. 1975, Weckesser et al. 1979	R04587
R04591	1-(5-Phosphoribosyl)-5-amino-4-carboxyimidazoleL-aspartate ligase	atp + aspL + cair --> adp + pi + h + saicar	Purine metabolism	6.3.2.6	Larimer et al. 2004	R04591
R04594	alpha-ribazole 5-phosphate phosphatase	h2o + 5prdmbz --> pi + rdmbzi	Riboflavin metabolism	3.1.3.73		R04594
R04606	UDP-2,3-bis(3-hydroxytetradecanoyl)-beta-D-glucosamine2,3-bis-(3-	u23ga + lipidX <==> udp + lipidAds + h	Lipopolysaccharide biosynthesis	2.4.1.182	Weckesser et al. 1973, Reoppel et al. 1975, Weckesser et al. 1979	R04606
R04617	UDP-N-acetylmuramoyl-L-alanyl-D-glutamyl-meso-2,6-	atp + alaala + ugmd + (3) h --> adp + pi + ugmda	Lysine biosynthesis	6.3.2.10	Larimer et al. 2004, Sasikala et al. 1997, Yen & Gest 1974	R04617
R04620	2-Amino-4-hydroxy-6-(erythro-1,2,3-trihydroxypropyl)	(3) h2o + ahdt --> (3) pi + (3) h + dhnpt	Folate biosynthesis	3.1.3.1		R04620
R04639	2-Amino-4-hydroxy-6-(erythro-1,2,3-trihydroxypropyl)	25diatr <==> h2o + ahdt	Folate biosynthesis	3.5.4.16		R04639
R04640	N-(5-Phospho-D-ribosylformimino)-5-amino-1-	prfp <==> prlp	Histidine metabolism	5.3.1.16	Larimer et al. 2004, Sasikala et al. 1997	R04640
R04657	ATP2,3,2,3-tetrakis(3-hydroxytetradecanoyl)-D-glucosaminyl-beta-	atp + lipidAds + h <==> adp + lipidA	Lipopolysaccharide biosynthesis	2.7.1.130	Weckesser et al. 1973, Reoppel et al. 1975, Weckesser et al. 1979	R04657
R04658	3-deoxy-D-manno-octulosonic acid transferase	ckdo + lipidA <==> cmp + kdolipid4 + (3) h	Lipopolysaccharide biosynthesis	2.4.99.12	Weckesser et al. 1973, Reoppel et al. 1975, Weckesser et al. 1979	R04658
R04666	3-Ureidoisobutyrate amidohydrolase	h2o + (2) h + 3urdi --> co2 + nh3 + 3aibua	Pyrimidine metabolism	3.5.1.6	Larimer et al. 2004	R04666
R04672	2-Acetolactate pyruvate-lyase (carboxylating)	thmpp + alacS <==> pyr + 2thyp + h	Valine, leucine and isoleucine biosynthesis	2.2.1.6	Larimer et al. 2004, Sasikala et al. 1997	R04672
R04673	(S)-2-Aceto-2-hydroxybutanoate pyruvate-lyase (carboxylating)	2obut + 2thyp + h <==> thmpp + 2ahbut	Valine, leucine and isoleucine biosynthesis	2.2.1.6	Larimer et al. 2004, Sasikala et al. 1997	R04673
R04724	Dodecanoyl-[acyl-carrier protein]malonyl-CoA	nadh + h + 12eneACP --> nad + ddcaACP	Fatty acid biosynthesis	1.3.1.9	Larimer et al. 2004, Wood et al. 1965	R04724
R04726	dodecanoyl-[acyl-carrier-protein]malonyl-[acyl-carrier-protein]	ddcaACP + malACP <==> co2 + 3o14ACP + ACP	Fatty acid biosynthesis	2.3.1.41 or 2.3.1.179	Larimer et al. 2004, Wood et al. 1965	R04726
R04737	(S)-3-Hydroxyhexadecanoyl-CoANAD+ oxidoreductase	nad + s3hxc <==> nadh + h + 3oxpc	Fatty acid metabolism	1.1.1.35	Larimer et al. 2004, Wood et al. 1965	R04737
R04738	(S)-3-Hydroxyhexadecanoyl-CoA hydro-lyase	s3hxc <==> h2o + thexa2	Fatty acid metabolism	4.2.1.17	Larimer et al. 2004, Wood et al. 1965	R04738
R04739	(S)-3-Hydroxytetradecanoyl-CoANAD+ oxidoreductase	nad + s3htc <==> nadh + h + 3oxtc	Fatty acid metabolism	1.1.1.35	Larimer et al. 2004, Wood et al. 1965	R04739
R04740	(S)-3-Hydroxytetradecanoyl-CoA hydro-lyase	s3htc <==> h2o + ttetr2	Fatty acid metabolism	4.2.1.17	Larimer et al. 2004, Wood et al. 1965	R04740
R04741	(S)-3-Hydroxydodecanoyl-CoANAD+ oxidoreductase	nad + s3hdc <==> nadh + h + 3oxdoc	Fatty acid metabolism	1.1.1.35	Larimer et al. 2004, Wood et al. 1965	R04741
R04742	Decanoyl-CoAacetyl-CoA C-acyltransferase	accoa + decc <==> coa + 3oxdoc	Fatty acid metabolism	2.3.1.9	Larimer et al. 2004, Wood et al. 1965	R04742
R04743	(S)-Hydroxydecanoyl-CoANAD+ oxidoreductase	nad + shydec <==> nadh + h + 3oxdec	Fatty acid metabolism	1.1.1.35	Larimer et al. 2004, Wood et al. 1965	R04743
R04744	(S)-Hydroxydecanoyl-CoA hydro-lyase	shydec <==> h2o + tdec2	Fatty acid metabolism	4.2.1.17	Larimer et al. 2004, Wood et al. 1965	R04744
R04745	(S)-Hydroxyoctanoyl-CoANAD+ oxidoreductase	nad + shyoct <==> nadh + h + 3oxooc	Fatty acid metabolism	1.1.1.35	Larimer et al. 2004, Wood et al. 1965	R04745
R04746	(S)-Hydroxyoctanoyl-CoA hydro-lyase	shyoct <==> h2o + toct2	Fatty acid metabolism	4.2.1.17	Larimer et al. 2004, Wood et al. 1965	R04746
R04747	Hexanoyl-CoAacetyl-CoA C-acyltransferase	accoa + hexac <==> coa + 3oxooc	Fatty acid metabolism	2.3.1.9	Larimer et al. 2004, Wood et al. 1965	R04747
R04748	(S)-Hydroxyhexanoyl-CoANAD+ oxidoreductase	nad + shhxc <==> nadh + h + 3oxhc	Fatty acid metabolism	1.1.1.35	Larimer et al. 2004, Wood et al. 1965	R04748
R04749	(S)-Hydroxyhexanoyl-CoA hydro-lyase	shhxc <==> h2o + thex2	Fatty acid metabolism	4.2.1.17	Larimer et al. 2004, Wood et al. 1965	R04749
R04751	acyl-CoA dehydrogenase (hexanoyl-CoA)	fadh2 + thex2 <==> fad + hexac	Fatty acid metabolism	1.3.8.7	Larimer et al. 2004, Wood et al. 1965	R04751
R04754	acyl-CoA dehydrogenase (decanoyl-CoA)	fadh2 + tdec2 <==> fad + decc	Fatty acid metabolism	1.3.8.7	Larimer et al. 2004, Wood et al. 1965	R04754
R04787	15-cis-phytoene:acceptor oxidoreductase	phytofl + nad <==> nadh + h + zcar	Carotenoid biosynthesis	1.3.99.29 or 1.3.99.28 or 1.3.99.31	Olson 1964, Schmidt 1971	R04787
R04798	zeta-Carotene, hydrogen-donor:oxygen oxidoreductase	zcar + nadh + o2 + h --> nad + (2) h2o + neusp	Carotenoid biosynthesis	1.3.99.29 or 1.3.99.28 or 1.3.99.31	Olson 1964, Schmidt 1971	R04798
R04800	Neurosporene:acceptor oxidoreductase	neusp + nadh + h + o2 --> nad + (2) h20 + lycp	Carotenoid biosynthesis	1.3.99.26 or 1.3.99.31	Olson 1964, Schmidt 1971	R04800
R04859	cysteine synthase (Thiosulfate)	tsul + acser + trdrd <==> ac + so3 + cysL + trdox + h	Cysteine and Methionine metabolism	2.5.1.47 or 2.5.1.49	Larimer et al. 2004, Hensel and Truper 1976	R04859
R04952	butyryl-[acyl-carrier protein]malonyl-[acyl-carrier-protein]	butACP + malACP <==> co2 + 3ohexACP + ACP	Fatty acid biosynthesis	2.3.1.41 or 2.3.1.179	Larimer et al. 2004, Wood et al. 1965	R04952
R04953	(3R)-3-Hydroxyhexanoyl-[acyl-carrier-protein]NADP+ oxidoreductase	nadp + ohhexACP <==> nadph + h + 3ohexACP	Fatty acid biosynthesis	1.1.1.100	Larimer et al. 2004, Wood et al. 1965	R04953
R04954	(3R)-3-Hydroxybutanoyl-[acyl-carrier-protein] hydro-lyase	ohhexACP <==> h2o + hex2eACP	Fatty acid biosynthesis	4.2.1.59	Larimer et al. 2004, Wood et al. 1965	R04954
R04955	Hexanoyl-[acyl-carrier protein]malonyl-CoA	nadh + h + hex2eACP --> nad + hexACP	Fatty acid biosynthesis	1.3.1.9	Larimer et al. 2004, Wood et al. 1965	R04955
R04957	hexanoyl-[acyl-carrier protein]malonyl-[acyl-carrier-protein]	h + hexACP + malACP <==> co2 + 3ooctACP + ACP	Fatty acid biosynthesis	2.3.1.41 or 2.3.1.179	Larimer et al. 2004, Wood et al. 1965	R04957
R04958	Octanoyl-[acyl-carrier protein]malonyl-CoA	nadh + h + oct2eACP --> nad + octACP	Fatty acid biosynthesis	1.3.1.9	Larimer et al. 2004, Wood et al. 1965	R04958
R04960	Octanoyl-[acyl-carrier protein]malonyl-[acyl-carrier-protein]	octACP + malACP <==> co2 + 3odecACP + ACP	Fatty acid biosynthesis	2.3.1.41 or 2.3.1.179	Larimer et al. 2004, Wood et al. 1965	R04960
R04961	Decanoyl-[acyl-carrier protein]malonyl-CoA	nadh + h + dec2eACP --> nad + decACP	Fatty acid biosynthesis	1.3.1.9	Larimer et al. 2004, Wood et al. 1965	R04961
R04963	Decanoyl-[acyl-carrier protein]malonyl-[acyl-carrier-protein]	decACP + malACP <==> co2 + oddecACP + ACP	Fatty acid biosynthesis	2.3.1.41 or 2.3.1.179	Larimer et al. 2004, Wood et al. 1965	R04963
R04964	(3R)-3-Hydroxydodecanoyl-[acyl-carrier-protein]NADP+ oxidoreductase	nadp + ohddACP <==> nadph + h + oddecACP	Fatty acid biosynthesis	1.1.1.100	Larimer et al. 2004, Wood et al. 1965	R04964
R04965	(3R)-3-Hydroxybutanoyl-[acyl-carrier-protein] hydro-lyase	ohddACP <==> h2o + 12eneACP	Fatty acid biosynthesis	4.2.1.59	Larimer et al. 2004, Wood et al. 1965	R04965
R04966	Tetradecanoyl-[acyl-carrier protein]malonyl-CoA	nadh + h + tdeACP --> nad + myrsACP	Fatty acid biosynthesis	1.3.1.9	Larimer et al. 2004, Wood et al. 1965	R04966
R04968	Tetradecanoyl-[acyl-carrier protein]malonyl-[acyl-carrier-protein]	myrsACP + malACP <==> co2 + ohdeACP + ACP	Fatty acid biosynthesis	2.3.1.41 or 2.3.1.179	Larimer et al. 2004, Wood et al. 1965	R04968
R04969	Hexadecanoyl-[acyl-carrier protein]malonyl-CoA	nadh + h + hdeACP --> nad + palmACP	Fatty acid biosynthesis	1.3.1.9	Larimer et al. 2004, Wood et al. 1965	R04969
R04972	Uroporphyrinogen I carboxy-lyase	(4) h + urphiI <==> (4) co2 + coprI	Porphyrin and chlorophyll metabolism	4.1.1.37	Larimer et al. 2004, Firsow & Drews 1977	R04972
R04986	Octaprenyl-hydroxybenzoate decarboxylase	h + 3ophb --> co2 + 2oph	Ubiquinone biosynthesis	4.1.1.-		R04986
R04987	rxn03394	nadph + o2 + h + 2oph --> h2o + nadp + 2ohph	Ubiquinone biosynthesis			R04987
R04988	2-octaprenyl-6-hydroxyphenol methylase	amet + 2ohph <==> ahcys + 2omph	Ubiquinone biosynthesis	2.1.1.222		R04988
R04989	2-octaprenyl-6-methoxyphenol hydroxylase	o2 + 2omph + nadph --> h2o + 2ombq + nadp + h	Ubiquinone biosynthesis	1.14.13.-		R04989
R04990	UDP-L-rhamnoseflavonol-3-O-D-glucoside L-rhamnosyltransferase	amet + 2ombq <==> ahcys + 2ommbq	Ubiquinone biosynthesis	2.1.1.201		R04990
R05032	UDP-N-acetylglucosamine-N-acetylmuramyl-(pentapeptide)pyrophosphoryl-undecaprenol N-acetylglucosamine transferase	uacgam + uagmda <==> udp + uaagmda + h	Peptidoglycan biosynthesis	2.4.1.227		R05032
R05046	Formamidopyrimidine nucleoside triphosphate 7,8-8,9-dihydrolase	h2o + fordopy <==> for + h + 25danuc	Folate biosynthesis	3.5.4.16		R05046
R05048	GTP 7,8-8,9-dihydrolase	25danuc <==> 25diatr	Folate biosynthesis	3.5.4.16		R05048
R05051	L-erythro-4-Hydroxyglutamate:NAD+ oxidoreductase	4hglusa + nad + h2o --> e4ohgL + nadh + (2) h	Arginine and proline metabolism	1.2.1.88 or 1.5.99.8	Larimer et al. 2004, Sasikala et al. 1997	R05051
R05052	4-Hydroxy-L-glutamate2-oxoglutarate aminotransferase	akg + e4ohgL + h <==> gluL + d4hy2o	Arginine and proline metabolism	2.6.1.1	Larimer et al. 2004, Sasikala et al. 1997	R05052
R05053	D-Aspartate:2-oxoglutarate aminotransferase	aspD + d4hy2o <==> oaa + e4ohgl + h	Arginine and proline metabolism	2.6.1.21	Larimer et al. 2004, Sasikala et al. 1997	R05053
R05064	(S)-3-Hydroxyisobutyryl-CoA hydrolase	h2o + hoibcoa --> coa + (2) h + 3hib	Valine, leucine and isoleucine degradation	3.1.2.4	Larimer et al. 2004, Sasikala et al. 1997	R05064
R05068	(R)-2,3-Dihydroxy-3-methylpentanoateNADP+ oxidoreductase	nadp + 23dhmp <==> nadph + h + r3h3mt2	Valine, leucine and isoleucine biosynthesis	1.1.1.86	Larimer et al. 2004, Sasikala et al. 1997	R05068
R05069	(S)-2-Aceto-2-hydroxybutanoateNADP+ oxidoreductase (isomerizing)	2ahbut <==> r3h3mt2	Valine, leucine and isoleucine biosynthesis	1.1.1.86	Larimer et al. 2004, Sasikala et al. 1997	R05069
R05070	(R)-2,3-Dihydroxy-3-methylpentanoate hydro-lyase	23dhmp --> h2o + 3mop	Valine, leucine and isoleucine biosynthesis	4.2.1.9	Larimer et al. 2004, Sasikala et al. 1997	R05070
R05074	3-deoxy-D-manno-octulosonic acid transferase	ckdo + kdolipid4 <==> cmp + k2lipid4 + h	Lipopolysaccharide biosynthesis	2.4.99.13	Weckesser et al. 1973, Reoppel et al. 1975, Weckesser et al. 1979	R05074
R05085	O-Phospho-4-hydroxy-L-threonine2-oxoglutarate aminotransferase	akg + phthr <==> gluL + ohpb	Vitamin B6 metabolism	2.6.1.52		R05085
R05086	O-Phospho-4-hydroxy-L-threonine phospho-lyase (adding water)	h2o + phthr --> pi + 4hthr	Vitamin B6 metabolism	4.2.3.1		R05086
R05145	Biotinyl-5'-AMP:apo-[carboxylase] ligase (AMP-forming)	b5amp + apocarb <==> BcoCP + amp + h	Biotin metabolism	6.3.4.15		R05145
R05146	Endotoxin Synthesis (lauroyl transferase)	k2lipid4 + ddcaACP <==> laurkdo + ACP	Lipopolysaccharide biosynthesis	2.3.1.-	Weckesser et al. 1973, Reoppel et al. 1975, Weckesser et al. 1979	R05146
R05149	S-Adenosyl-L-methionine1-precorrin-6Y C5,15-methyltransferase	(2) amet + prec6Y <==> co2 + (2) ahcys + h + prec8X	Porphyrin and chlorophyll metabolism	2.1.1.132	Larimer et al. 2004, Firsow & Drews 1977	R05149
R05150	precorrin-6YNADP+ oxidoreductase	nadp + prec6Y <==> nadph + (3) h + prec6X	Porphyrin and chlorophyll metabolism	1.3.1.54	Larimer et al. 2004, Firsow & Drews 1977	R05150
R05176	ADP-D-glycero-D-manno-heptose 6-epimerase	adphepDD <==> adphepLD	Lipopolysaccharide biosynthesis	5.1.3.20	Weckesser et al. 1973, Reoppel et al. 1975, Weckesser et al. 1979	R05176
R05177	Precorrin 8X 11,12-methylmutase	h + prec8X <==> hgby	Porphyrin and chlorophyll metabolism	5.4.1.2	Larimer et al. 2004, Firsow & Drews 1977	R05177
R05180	S-Adenosyl-L-methionineprecorrin-3B C17-methyltransferase	amet + prec3B <==> ahcys + h + prec4	Porphyrin and chlorophyll metabolism	2.1.1.131	Larimer et al. 2004, Firsow & Drews 1977	R05180
R05181	S-adenosyl-L-methionineprecorrin-4 C11 methyltransferase	amet + prec4 <==> ahcys + prec5	Porphyrin and chlorophyll metabolism	2.1.1.133	Larimer et al. 2004, Firsow & Drews 1977	R05181
R05185	reduced ferredoxin dinitrogen oxidoreductase (ATP-hydrolysing)	(16) h2o + (16) atp + n2 + (4) rferr --> (16) adp + (16) pi + (2) nh3 + (6) h + (4) oxferr + h2	Nitrogen metabolism	1.18.6.1	Larimer et al. 2004, Madigan 1995	R05185
R05217	precorrin-3A,NADH:oxygen oxidoreductase (20-hydroxylating)	prec3A + o2 + nadh + h <==> prec3B + nad + h2o	Porphyrin and chlorophyll metabolism	1.14.13.83	Larimer et al. 2004, Firsow & Drews 1977	R05217
R05218	cob(II)yrinic acid-a,c-diamideFMN oxidoreductase	rfmn + (2) CoIIy <==> fmn + (2) Co1da	Porphyrin and chlorophyll metabolism	1.16.8.1	Larimer et al. 2004, Firsow & Drews 1977	R05218
R05219	Precorrin 5 = Precorrin 6X	h2o + amet + prec5 <==> ahcys + ac + h + prec6X	Porphyrin and chlorophyll metabolism	2.1.1.152	Larimer et al. 2004, Firsow & Drews 1977	R05219
R05220	ATPcob(I)yrinic acid-a,c-diamide Cobeta-adenosyltransferase	atp + Co1da <==> pppi + adcoda	Porphyrin and chlorophyll metabolism	2.5.1.17	Larimer et al. 2004, Firsow & Drews 1977	R05220
R05221	Adenosyl cobinamide kinase	atp + adocbi --> adp + h + adocbip	Porphyrin and chlorophyll metabolism	2.7.1.156	Larimer et al. 2004, Firsow & Drews 1977	R05221
R05222	Adenosyl cobinamide phosphate guanyltransferase	gtp + h + adocbip --> ppi + agdpcbi	Porphyrin and chlorophyll metabolism	2.7.7.62	Larimer et al. 2004, Firsow & Drews 1977	R05222
R05223	Adenosylcobalamin 5-phosphate synthase	rdmbzi + agdpcbi <==> gmp + adocbl + h	Porphyrin and chlorophyll metabolism	2.7.8.26	Larimer et al. 2004, Firsow & Drews 1977	R05223
R05224	Hydrogenobyrinate = Hydrogenobyrinate a,c diamide	h2o + (2) atp + (2) glnL + hgby <==> (2) adp + ppi + (2) gluL + hgbydi + h	Porphyrin and chlorophyll metabolism	6.3.5.9	Larimer et al. 2004, Firsow & Drews 1977	R05224
R05225	adenosylcobyric acid synthase (glutamine-hydrolysing)	(4) h2o + (4) atp + (4) glnL + adcoda <==> (4) adp + (4) pi + (4) gluL + (3) h + acbyhx	Porphyrin and chlorophyll metabolism	6.3.5.10	Larimer et al. 2004, Firsow & Drews 1977	R05225
R05227	cobaltochelatase	h2o + atp + Co + hgbydi <==> adp + pi + (4) h + CoIIy	Porphyrin and chlorophyll metabolism	6.6.1.2	Larimer et al. 2004, Firsow & Drews 1977	R05227
R05274	vanillate:oxygen oxidoreductase (demethylating)	nadh + h + o2 + vanlt --> h2o + nad + fald + 34dhbz	Aminobenzoate degradation	1.14.13.82	Nishimura et al. 2006	R05274
R05305	3-hydroxypimeloyl-CoA:NAD+ oxidoreductase	3ohpmcoa + nad --> kpmcoa + nadh + h	Benzoate degradation	1.1.1.35	Harrison & Harwood 2005, Harwood & Gibson 1986	R05305
R05311	pimeloyl-CoA:NAD+ oxidoreductase	pmcoa + nad --> nadh + h + 6c6ecoa	Benzoate degradation	1.3.1.62	Harrison & Harwood 2005, Harwood & Gibson 1986	R05311
R05316	benzoyl-CoA:acceptor oxidoreductase	4hbcoa + rferr <==> benzcoa + oxferr + h2o + (2) h	Benzoate degradation	1.3.7.9	Harrison & Harwood 2005, Harwood & Gibson 1986	R05316
R05332	Acetyl-CoAD-glucosamine-1-phosphate N-acetyltransferase	accoa + gam1p --> coa + h + nagluc	Aminosugars metabolism	2.3.1.157		R05332
R05496	reduced ferredoxin:acetylene oxidoreductase (ATP-hydrolysing)	acety + rferr + h + atp + h2o <==> ethyl + oxferr + adp + pi	Chloroalkane and chloroalkene degradation	1.18.6.1	McKinlay et al. 2010, Mckinlay et al. 2014	R05496
R05549	rxn03838	h2o + dgalglu --> gal + melib	Galactose metabolism	3.2.1.22		R05549
R05551	AMID5	h2o + acryla + h --> nh3 + propno	Styrene degradation	3.5.1.4		R05551
R05553	4-amino-4-deoxychorismate pyruvate-lyase	4adcho --> pyr + h + 4abz	Folate biosynthesis	4.1.3.38		R05553
R05555	Farnesyl diphosphateIsopentenyl diphosphate farnesyl transferase	ipdp + frdp + h --> ppi + ggdp	Terpenoid biosynthesis	2.5.1.-		R05555
R05577	L-Aspartate:tRNA(Asp) ligase (AMP-forming)	atp + aspL + trnaasp --> amp + ppi + asptrna	Aminoacyl tRNA biosynthesis	6.1.1.12		R05577
R05578	L-glutamate:tRNA(Glu) ligase (AMP-forming)	atp + gluL + trnaglu --> amp + ppi + glutrna	Aminoacyl tRNA biosynthesis	6.1.1.17		R05578
R05579	glutaryl-CoA:(acceptor) 2,3-oxidoreductase (non-decarboxylating)	glutcoa + fad --> fadh2 + gltccoa	Benzoate degradation	1.3.99.7	BLAST against Gbem_1452 (1e-80)	R05579
R05582		2h6cccoa + nad --> nadh + h + 2oc6ccoa	Benzoate degradation	1.1.1.-	Pelletier & Harwood 2000	R05582
R05586		kpmcoa + coa --> accoa + glutcoa	Benzoate degradation	2.3.1.16	Harrison & Harwood 2005, Harwood & Gibson 1986	R05586
R05590	Acylamide aminohydrolase	h2o + benzam --> nh3 + benz	Aminobenzoate degradation	3.5.1.4		R05590
R05592		2oc6ccoa + h2o --> pmcoa + h	Benzoate degradation	3.1.2.-	Harrison & Harwood 2005, Harwood & Gibson 1986	R05592
R05600		che1ccoa + h2o --> 2h6cccoa	Benzoate degradation	4.2.1.-	Egland et al. 1997	R05600
R05601		6c6ecoa + h2o --> 3ohpmcoa	Benzoate degradation	4.2.1.-	Harrison & Harwood 2005, Harwood & Gibson 1986	R05601
R05603		pphl + co2 + h2o --> pi + 4hbz + h	Aminobenzoate degradation	6.4.1.-	Harwood et al. 1999	R05603
R05611	rxn12008	ipdp + theptp --> ppi + octdp + h	Terpenoid backbone biosynthesis	2.5.1.90		R05611
R05612	trans-hexaprenyltranstransferase	ipdp + thexp + h --> ppi + theptp	Terpenoid backbone biosynthesis	2.5.1.90		R05612
R05613	PPTT	ipdp + gf2p --> ppi + thexp	Terpenoid backbone biosynthesis	2.5.1.90		R05613
R05614	3-demethylubiquinone-9 3-o-methyltransferase	amet + 2omhmbq <==> ahcys + q8	Ubiquinone biosynthesis	2.1.1.64		R05614
R05615	Hydroxybenzoate octaprenyltransferase	4hbz + octdp --> ppi + 3ophb	Ubiquinone biosynthesis	2.5.1.-		R05615
R05625	Phenylphosphate synthase	phenol + atp + h2o --> pphl + amp + pi + (2) h	Aminobenzoate degradation	2.7.9.-	Harwood et al. 1999	R05625
R05627	Undecaprenyl-diphosphate phosphohydrolase	h2o + udcpdp --> pi + h + udcpp	Peptidoglycan biosynthesis	3.6.1.27		R05627
R05629	UDPMurAc(oyl-L-Ala-D-gamma-Glu-L-Lys-D-Ala-D-Ala)undecaprenyl-	udcpp + udpmura <==> ump + murac	Peptidoglycan biosynthesis	2.7.8.13		R05629
R05630	UDPMurAc(oyl-L-Ala-D-gamma-Glu-L-Lys-D-Ala-D-Ala)undecaprenyl-	udcpp + ugmda --> ump + uagmda + (4) h	Peptidoglycan biosynthesis	2.7.8.13		R05630
R05632	rxn03906	nadh + o2 + (2) h + 1oh2nf --> h2o + nad + co2 + 12nfdl	Naphthalene and anthracene degradation	1.14.13.1		R05632
R05633	CTP 2-C-Methyl-D-erythritol 4-phosphate cytidylyltransferase	ctp + 2me4p + h <==> ppi + 4c2me	Terpenoid backbone biosynthesis	2.7.7.60		R05633
R05634	ATP 4-(Cytidine 5-diphospho)-2-C-methyl-D-erythritol	atp + 4c2me <==> adp + 2p4c2me	Terpenoid backbone biosynthesis	2.7.1.148		R05634
R05636	1-Deoxy-D-xylulose-5-phosphate pyruvate-lyase (carboxylating)	pyr + h + g3p --> co2 + dxyl5p	Terpenoid backbone biosynthesis	2.2.1.7		R05636
R05637	2-Phospho-4-(cytidine 5-diphospho)-2-C-methyl-D-erythritol	2p4c2me <==> cmp + 2mecdp + h	Terpenoid backbone biosynthesis	4.6.1.12		R05637
R05644	D-glycero-D-manno-hepose 1-phosphate adenyltransferase	atp + gmhep1p + h --> ppi + adphepDD	Lipopolysaccharide biosynthesis	2.7.7.70	Weckesser et al. 1973, Reoppel et al. 1975, Weckesser et al. 1979	R05644
R05645	sedoheptulose 7-phosphate isomerase	s7p <==> gmhep7p	Lipopolysaccharide biosynthesis	5.3.1.28	Weckesser et al. 1973, Reoppel et al. 1975, Weckesser et al. 1979	R05645
R05646	D-glycero-D-manno-heptose 7-phosphate kinase	atp + gmhep7p --> adp + gmhep17bp + h	Lipopolysaccharide biosynthesis	2.7.1.167	Weckesser et al. 1973, Reoppel et al. 1975, Weckesser et al. 1979	R05646
R05647	D-glycero-D-manno-heptose 1,7-bisphosphate phosphatase	h2o + gmhep17bp --> pi + gmhep1p	Lipopolysaccharide biosynthesis	3.1.3.82	Weckesser et al. 1973, Reoppel et al. 1975, Weckesser et al. 1979	R05647
R05662	UDP-N-acetylglucosamine-N-acetylmuramyl-(pentapeptide)pyrophosphoryl-undecaprenol N-acetylglucosamine transferase	uacgam + murac <==> udp + udgmgu + (2) h	Peptidoglycan biosynthesis	2.4.1.227		R05662
R05681	NAD-dependent threonine 4-phosphate dehydrogenase	nad + phthr <==> nadh + l2a3ox	Vitamin B6 metabolism	1.1.1.262		R05681
R05688	1-Deoxy-D-xylulose-5-phosphate isomeroreductase	nadp + 2me4p <==> nadph + h + dxyl5p	Terpenoid backbone biosynthesis	1.1.1.267		R05688
R05763	S-adenosyl-L-methionine(E)-prop-1-ene-1,2,3-tricarboxylate	amet + aconT + h <==> ahcys + cpenest	Cysteine and Methionine metabolism	2.1.1.144	Larimer et al. 2004, Hensel and Truper 1976	R05763
R05775	UDP-6-sulfo-6-deoxyglucose sulfohydrolase	udpg + so3 + h <==> upd6s + h2o	Glycerolipid metabolism	3.13.1.1	Larimer et al. 2004, Firsow & Drews 1977	R05775
R05794	CDP-diacylglycerol:choline O-phosphatidyltransferase	cdpdagDA + (100) chol <==> (100) cmp + (100) h + pcDA	Glycerophospholipid metabolism	2.7.8.24	Larimer et al. 2004, Firsow & Drews 1977	R05794
R05808	S-adenosyl-L-methioninecobalt-factor-II C20-methyltransferase	amet + CoII + (2) h <==> ahcys + Copc3	Porphyrin and chlorophyll metabolism	2.1.1.151	Larimer et al. 2004, Firsow & Drews 1977	R05808
R05809	precorrin-3B C17-methyltransferase	amet + Copc3 + h <==> ahcys + Copc4	Porphyrin and chlorophyll metabolism	2.1.1.131	Larimer et al. 2004, Firsow & Drews 1977	R05809
R05810	cobalt-precorrin-4 methyltransferase	amet + Copc4 <==> ahcys + Copc5A	Porphyrin and chlorophyll metabolism	2.1.1.133	Larimer et al. 2004, Firsow & Drews 1977	R05810
R05812	precorrin-6A reductase	nadph + h + Copc6A <==> nadp + Copc6B	Porphyrin and chlorophyll metabolism	1.3.1.54	Larimer et al. 2004, Firsow & Drews 1977	R05812
R05814	precorrin-8X methylmutase	Copc8 <==> coby	Porphyrin and chlorophyll metabolism	5.4.1.2	Larimer et al. 2004, Firsow & Drews 1977	R05814
R05815	rxn06979	(2) h2o + (2) atp + (2) glnL + coby --> (2) adp + (2) pi + (2) gluL + (3) h + CoIIy	Porphyrin and chlorophyll metabolism	6.3.5.11	Larimer et al. 2004, Firsow & Drews 1977	R05815
R05838	pyridoxine 5-phosphate synthase	dxyl5p + 3a2oxp --> (2) h2o + pi + h + pdx5p	Vitamin B6 metabolism	2.6.99.2		R05838
R05884	isopentenyl-diphosphateNAD(P)+ oxidoreductase	nadph + h + h2mb4p --> h2o + nadp + ipdp	Terpenoid backbone biosynthesis	1.17.1.2		R05884
R06063	rxn04132	h2o + 5hsour --> co2 + raltn	Purine metabolism		Larimer et al. 2004	R06063
R06064	rxn04133	h2o + 5hsour --> co2 + alltn	Purine metabolism		Larimer et al. 2004	R06064
R06146	2-Octaprenyl-3-methyl-6-methoxy-1,4-benzoquinone hydroxylase	nadph + o2 + 2ommbq + h --> h2o + nadp + 2omhmbq	Ubiquinone biosynthesis	1.14.13.-		R06146
R06180	tartrate dehydrogenase	nad + rtart <==> nadh + h + oxglyc	Glyoxylate and dicarboxylate metabolism	1.1.1.93	McKinlay et al. 2010, Mckinlay et al. 2014	R06180
R06265	magnesium-protoporphyrin-IX 13-monomethyl ester,NADPHoxygen	nadph + o2 + h + mgphn --> h2o + nadp + 13phn	Porphyrin and chlorophyll metabolism	1.14.13.81	Larimer et al. 2004, Firsow & Drews 1977	R06265
R06266	magnesium-protoporphyrin-IX 13-monomethyl ester,NADPHoxygen	nadph + o2 + h + 13phn --> (2) h2o + nadp + omphn	Porphyrin and chlorophyll metabolism	1.14.13.81	Larimer et al. 2004, Firsow & Drews 1977	R06266
R06267	magnesium-protoporphyrin-IX 13-monomethyl ester,NADPHoxygen	nadph + o2 + omphn --> (2) h2o + nadp + Mgporm	Porphyrin and chlorophyll metabolism	1.14.13.81	Larimer et al. 2004, Firsow & Drews 1977	R06267
R06268	rxn11940	h2o + nad + mgphn <==> nadh + h + 13phn	Porphyrin and chlorophyll metabolism		Larimer et al. 2004, Firsow & Drews 1977	R06268
R06271	rxn04158	(2) h + Mgporm <==> pkfide	Porphyrin and chlorophyll metabolism		Larimer et al. 2004, Firsow & Drews 1977	R06271
R06282	rxn04160	atp + pkfide + rferr + h2o + h <==> adp + pi + klfide + oxferr	Porphyrin and chlorophyll metabolism	1.3.7.7	Larimer et al. 2004, Firsow & Drews 1977	R06282
R06284	chlorophyllide-aphytyl-diphosphate phytyltransferase	klfide + phdp <==> ppi + chloa	Porphyrin and chlorophyll metabolism	2.5.1.62	Larimer et al. 2004, Firsow & Drews 1977	R06284
R06447	di-trans,poly-cis-Decaprenyl-diphosphateisopentenyl-diphosphate	(7) ipdp + ggdp --> (7) ppi + udcpdp + h	Terpenoid biosynthesis	2.5.1.31		R06447
R06513	dTDPglucose 4,6-hydro-lyase	dtdpglu --> h2o + dtdp46dg	Nucleotide sugars metabolism	4.2.1.46		R06513
R06514	dTDP-4-dehydro-6-deoxy-D-glucose 3,5-epimerase	dtdp46dg <==> dtdp46dm	Nucleotide sugars metabolism	5.1.3.13		R06514
R06529	adenosylcobyric acid(R)-1-aminopropan-2-yl phosphate ligase	atp + d1aop + acbyhx --> adp + pi + h + adocbip	Porphyrin and chlorophyll metabolism	6.3.1.10	Larimer et al. 2004, Firsow & Drews 1977	R06529
R06558	rxn04413	gtp + adocbi --> gdp + h + adocbip	Porphyrin and chlorophyll metabolism	2.7.1.156	Larimer et al. 2004, Firsow & Drews 1977	R06558
R06604	rxn04456	h + 5hyim --> co2 + alltn	Purine metabolism		Larimer et al. 2004	R06604
R06605	rxn04457	h + 5hyim --> co2 + raltn	Purine metabolism		Larimer et al. 2004	R06605
R06859	rxn04674	amet + dmphqn --> ahcys + VK1	Ubiquinone biosynthesis	2.1.1.163		R06859
R06895	coproporphyrinogen-IIIS-adenosyl-L-methionine	(2) amet + cpppg3 + (2) h <==> (2) co2 + (2) metL + pppg9 + (2) dad5	Porphyrin and chlorophyll metabolism	1.3.99.22	Larimer et al. 2004, Firsow & Drews 1977	R06895
R06915	salicylate,NADHoxygen oxidoreductase	nadh + o2 + (2) h + 3msal --> h2o + nad + co2 + 23dihxy	1- and 2-Methylnaphthalene degradation	1.14.13.1		R06915
R06936	salicylate,NADHoxygen oxidoreductase	nadh + o2 + (2) h + 4hmsal --> h2o + nad + co2 + 4hmcch	1- and 2-Methylnaphthalene degradation	1.14.13.1		R06936
R06939	salicylate,NADHoxygen oxidoreductase	nadh + o2 + (2) h + 4msal --> h2o + nad + co2 + 4metcat	1- and 2-Methylnaphthalene degradation	1.14.13.1		R06939
R06941	(S)-3-hydroxyacyl-CoANAD+ oxidoreductase	nad + 3hyad <==> nadh + h + 3oxdc	Phenylalanine metabolism	1.1.1.157	Larimer et al. 2004, Sasikala et al. 1997	R06941
R06977	L-2,4-diaminobutyrate:2-oxoglutarate 4-aminotransferase	gluL + aspsa <==> akg + 24dab	Glycine, serine and threonine metabolism	2.6.1.76	Larimer et al. 2004, Sasikala et al. 1997	R06977
R06980	sulfoacetaldehyde dehydrogenase	sulacal + nad + h2o --> sulacA + nadh + (2) h	Taurine and hypotaurine metabolism	1.2.1.73		R06980
R06983	S-(hydroxymethyl)glutathione dehydrogenase	hmglutS + nad <==> fglutS + nad + h	Glutathione metabolism	1.1.1.284		R06983
R06989	2,5-Dihydro-5-oxofuran-2-acetate lyase (decyclizing)	s5o25d2 <==> h + ccmuc	Benzoate degradation via hydroxylation	5.5.1.1	Harrison & Harwood 2005, Harwood & Gibson 1986	R06989
R07157	carbon-monoxide,water:ferredoxin oxidoreductase	cmono + h2o + oxferr <==> co2 + rferr + (3) h	Carbon fixation in photosynthetic organisms	1.2.99.2	Joshi et al. 2009, Larimer 2004, Gordon & McKinlay 2014	R07157
R07172	UDP-sulfoquinovose:diacylglycerol alpha-D-sulfoquinovosyltransferase	udp6s + 12dgrDA <==> sqdgDA + udp	Glycerolipid metabolism	2.4.1-	Larimer et al. 2004, Firsow & Drews 1977	R07172
R07219	dimethyallyl diphosphateNADP+ oxidoreductase	nadph + h + h2mb4p --> h2o + nadp + dmpp	Terpenoid backbone biosynthesis	1.17.1.2		R07219
R07268	ATPcobinamide Cobeta-adenosyltransferase	atp + cbi + h <==> pppi + adocbi	Porphyrin and chlorophyll metabolism	2.5.1.17	Larimer et al. 2004, Firsow & Drews 1977	R07268
R07270	prephytoene diphosphategeranylgeranyl-diphosphate	prfdp --> ppi + phytoene + h	Carotenoid biosynthesis	2.5.1.32	Olson 1964, Schmidt 1971	R07270
R07280	pyrimidine phosphatase	h2o + 5aprbu --> pi + 4r5au	Riboflavin metabolism	3.1.3.-		R07280
R07281	3,4-Dihydroxy-2-butanone 4-phosphate synthase	ru5pD --> for + db4p	Riboflavin metabolism	4.1.99.12		R07281
R07302	adenosylcobyric acid(R)-1-aminopropan-2-ol ligase (ADP-forming)	atp + r1ap2ol + acbyhx --> adp + pi + adocbi	Porphyrin and chlorophyll metabolism	6.3.1.10	Larimer et al. 2004, Firsow & Drews 1977	R07302
R07316	carbamate hydro-lyase	(2) h + carbmt <==> co2 + nh3	Nitrogen metabolism	4.2.1.104	Larimer et al. 2004, Madigan 1995	R07316
R07364	1,2-dihydroxy-5-(methylthio)pent-1-en-3-oneoxygen oxidoreductase	o2 + 12d3k5m --> for + h + 2kmb	Methionine metabolism	1.13.11.54	Larimer et al. 2004, Sasikala et al. 1997, Yen & Gest 1974	R07364
R07406	rxn05116	l2a3ox --> co2 + 3a2oxp	Vitamin B6 metabolism			R07406
R07411	Heme O synthase	h2o + pheme + frdp <==> ppi + hemeO	Porphyrin and chlorophyll metabolism	2.5.1.-	Larimer et al. 2004, Firsow & Drews 1977	R07411
R07463	glycine oxidase	Gly + o2 --> h + imgly + h2o2	Thiamine metabolism	1.4.3.19		R07463
R07475	GGTT	ipdp + ggdp --> ppi + gf2p + h	Ubiquinone biosynthesis	2.5.1.81		R07475
R07519	lycopene hydro-lyase (1-hydroxy-1,2-dihydrolycopene-forming)	lycp + h2o <==> rhodopin	Carotenoid biosynthesis	4.2.1.131	Olson 1964, Schmidt 1971	R07519
R07520	1-hydroxy-1,2-dihydrolycopene:acceptor oxidoreductase	rhodopin + fad <==> 34dhrpn + fadh2	Carotenoid biosynthesis	1.3.99.27	Olson 1964, Schmidt 1971	R07520
R07521	S-adenosyl-L-methionine:demethylspheroidene O-methyltransferase	34dhrpn + amet <==> anhrdvn + ahcys	Carotenoid biosynthesis	2.1.1.210	Olson 1964, Schmidt 1971	R07521
R07522	lycopene hydro-lyase (1-hydroxy-1,2-dihydrolycopene-forming)	anhrdvn + h2o <==> rdvn	Carotenoid biosynthesis	4.2.1.131	Olson 1964, Schmidt 1971	R07522
R07523	1-hydroxy-1,2-dihydrolycopene:acceptor oxidoreductase	rdvn + fad <==> ohspxan + fadh2	Carotenoid biosynthesis	1.3.99.27	Olson 1964, Schmidt 1971	R07523
R07524	S-adenosyl-L-methionine:demethylspheroidene O-methyltransferase	ohspxan + amet <==> spxan + ahcys	Carotenoid biosynthesis	2.1.1.210	Olson 1964, Schmidt 1971	R07524
R07527	S-adenosyl-L-methionine:demethylspheroidene O-methyltransferase	rhodopin + amet <==> ahcys + 34dardvn	Carotenoid biosynthesis	2.1.1.210	Olson 1964, Schmidt 1971	R07527
R07528	lycopene hydro-lyase (1-hydroxy-1,2-dihydrolycopene-forming)	34dardvn + h2o <==> 34dhrdvn	Carotenoid biosynthesis	4.2.1.131	Olson 1964, Schmidt 1971	R07528
R07529	S-adenosyl-L-methionine:demethylspheroidene O-methyltransferase	34dhrdvn + amet <==> ahcys + 3434thsx	Carotenoid biosynthesis	2.1.1.210	Olson 1964, Schmidt 1971	R07529
R07532	lycopene hydro-lyase (1-hydroxy-1,2-dihydrolycopene-forming)	neusp + h2o <==> clxan	Carotenoid biosynthesis	4.2.1.131	Olson 1964, Schmidt 1971	R07532
R07533	demethylspheroidene O-methyltransferase	clxan + amet <==> mneus + ahcys	Carotenoid biosynthesis	2.1.1.210	Olson 1964, Schmidt 1971	R07533
R07534	1-hydroxy-1,2-dihydrolycopene:acceptor oxidoreductase	clxan + fad <==> dmsphn + fadh2	Carotenoid biosynthesis	1.3.99.27	Olson 1964, Schmidt 1971	R07534
R07535	S-adenosyl-L-methionine:demethylspheroidene O-methyltransferase	dmsphn + amet <==> ahcys + sphrdn	Carotenoid biosynthesis	2.1.1.210	Olson 1964, Schmidt 1971	R07535
R07536	hydroxyneurosporene dehydrogenase	sphrdn + h2o <==> ohsphrdn	Carotenoid biosynthesis	4.2.1.131	Olson 1964, Schmidt 1971	R07536
R07618	DihydrolipoamideNAD+ oxidoreductase	nad + dhlp <==> nadh + lp + h	Glycolysis / Gluconeogenesis	1.8.1.4	Imai et al. 1984	R07618
R07650	L-2,4-diaminobutanoate carboxy-lyase	24dab + h --> 13dampp + co2	Glycine, serine and threonine metabolism	4.1.1.86	Larimer et al. 2004, Sasikala et al. 1997	R07650
R07762	3-Oxooctodecanoyl-ACPmalonyl-[acyl-carrier-protein] C-acyltransferase (decarboxylating)	palmACP + malACP <==> co2 + ACP + 3oxocdap	Fatty acid biosynthesis	2.3.1.41 or 2.3.1.179	Larimer et al. 2004, Wood et al. 1965	R07762
R07763	3-Hydroxyoctodecanoyl-ACPNADP+ oxidoreductase	nadph + h + 3oxocdap <==> nadp + 3hc18acp	Fatty acid biosynthesis	1.1.1.100	Larimer et al. 2004, Wood et al. 1965	R07763
R07764	trans-Octodec-2-enoyl-ACP hydro-lyase	3hc18acp <==> h2o + octeACP	Fatty acid biosynthesis	4.2.1.134	Larimer et al. 2004, Wood et al. 1965	R07764
R07765	trans-Octodec-2-enoyl-ACPNAD+ oxidoreductase (A-specific)	nadh + h + octeACP --> nad + octesACP	Fatty acid biosynthesis	1.3.1.9 or 1.3.1.10	Larimer et al. 2004, Wood et al. 1965	R07765
R07834		rhodopin --> rdpinal + (2) h	Carotenoid biosynthesis		Olson 1964, Schmidt 1971	R07834
R07839	4-oxalomesaconate keto---enol-isomerase	4c2h24 <==> 2h4c24	Benzoate degradation	5.3.2.8	Harrison & Harwood 2005, Harwood & Gibson 1986	R07839
R07843		rdpinal + g6p --> rdpgluc + pi	Carotenoid biosynthesis		Olson 1964, Schmidt 1971	R07843
R08087	citronellol dehydrogenase	Rcital + nad + h2o --> cilt + nadh + (2) h	Geraniol degradation			R08087
R08088	citronellyl-CoA synthetase	cilt + coa + atp + h --> citcoa + amp + ppi	Geraniol degradation			R08088
R08089	citronellyl-CoA dehydrogenase	citcoa + nad --> nadh + h + gercoa	Geraniol degradation			R08089
R08090	3-hydroxy-3-(4-methylpent-3-en-1-yl)glutaryl-CoA acetate-lyase (7-methyl-3-oxooct-6-enoyl-CoA-forming)	3h4mgcoa <==> ac + 7m3o6coa	Geraniol degradation	4.1.3.4		R08090
R08091	7-methyl-3-oxo-6-octenoyl-CoA:acetyl-CoA C-acyltransferase	7m3o6coa + coa <==> 5m4ecoa + accoa	Geraniol degradation	2.3.1.16		R08091
R08093	3-hydroxy-5-methylhex-4-enoyl-CoA hydro-lyase	2e5mdcoa + h2o <==> 3h5m4eco	Geraniol degradation	4.2.1.17		R08093
R08094	3-hydroxy-5-methylhex-4-enoyl-CoA:NAD+ oxidoreductase	3h5m4eco + nad <==> nadh + h + 5m3o4hco	Geraniol degradation	1.1.1.35		R08094
R08095	3-methylcrotonyl-CoA:acetyl-CoA C-acyltransferase	5m3o4hco + coa <==> accoa + 3mcrocoa + h	Geraniol degradation	2.3.1.16		R08095
R08096	citronellol dehydrogenase	Scital + nad + h2o --> cilt + nadh + (2) h	Geraniol degradation			R08096
R08209	1-hydroxy-2-methyl-2-(E)-butenyl 4-diphosphate reductase (ipdp)	nadh + h + h2mb4p --> h2o + nad + ipdp	Terpenoid backbone biosynthesis	1.17.1.2		R08209
R08210	1-hydroxy-2-methyl-2-(E)-butenyl 4-diphosphate reductase (dmpp)	nadh + h + h2mb4p --> h2o + nad + dmpp	Terpenoid backbone biosynthesis	1.17.1.2		R08210
R08557	choline dehydrogenase	nad + chol <==> nadh + h + betald	Glycine, serine and threonine metabolism	1.1.99.1	Larimer et al. 2004, Sasikala et al. 1997	R08557
R08657	glycerol-3-phosphate dehydrogenase (ubiquinone-8)	glyc3p + q8 --> dhap + q8h2	Glycolysis / Gluconeogenesis	1.1.5.3	Imai et al. 1984	R08657
R08689	MECDPDH	(2) rferr + 2mecdp + h --> h2o + (2) oxferr + h2mb4p	Terpenoid backbone biosynthesis			R08689
R09055		3ohbpha + oxferr <==> bacpha + (2) h + rferr	Porphyrin and chlorophyll metabolism		Larimer et al. 2004, Firsow & Drews 1977	R09055
R09056		bacpha <==> bacphb + (2) h	Porphyrin and chlorophyll metabolism		Larimer et al. 2004, Firsow & Drews 1977	R09056
R09057		bacphb + ggdp + (3) nadph + (3) h <==> bacplb + ppi + (3) nadp	Porphyrin and chlorophyll metabolism		Larimer et al. 2004, Firsow & Drews 1977	R09057
R09058		bacpha + ggdp + (3) nadph + (3) h <==> bacpla + ppi + (3) nadp	Porphyrin and chlorophyll metabolism		Larimer et al. 2004, Firsow & Drews 1977	R09058
R09107	N-acetyl-L-citrulline amidohydrolase	naLcit + h2o <==> ac +citrL	Arginine and proline metabolism	3.5.1.16	Larimer et al. 2004, Sasikala et al. 1997	R09107
R09252	cyclohex-1-ene-1-carbonyl-CoA:electron transfer flavoprotein oxidoreductase	ch15dcoa + (2) h --> che1ccoa	Benzoate degradation	1.3.8.10	Egland et al. 1997	R09252
R09489	protoporphyrinogen IX:menaquinone oxidoreductase	pppg9 + (3) mqn8 <==> ppp9 + (3) mqol8 + (4) h	Porphyrin and chlorophyll metabolism	1.3.5.3	Larimer et al. 2004, Firsow & Drews 1977	R09489
R09692	15-cis-phytoene:acceptor oxidoreductase	15cphy + nad <==> nadh + h + phytofl	Carotenoid biosynthesis	1.3.99.29 or 1.3.99.28 or 1.3.99.31	Olson 1964, Schmidt 1971	R09692
R09790	1,1'-dihydroxy-1,1',2,2'-tetrahydrolycopene hydro-lyase (1-hydroxy-1,2-dihydrolycopene-forming)	dhlycp <==> rhodopin + h2o	Carotenoid biosynthesis	4.2.1.131	Olson 1964, Schmidt 1971	R09790
R10125	citronellol dehydrogenase	bcitol + nad --> Rcital + nadh + h	Geraniol degradation			R10125
XR1	dihydoorotic acid dehydrogenase (quinone8)	dhorS + q8 --> orot + q8h2	Pyrimidine metabolism	1.3.3.1	Larimer et al. 2004
XR10	reduced ferredoxin hydrogen oxidoreductase (ATP-hydrolysing)	(2) atp + rferr + (2) h2o --> (2) pi + h2 + (2) adp + oxferr	Hydrogen biosynthesis	1.18.6.1	McKinlay et al. 2010, Mckinlay et al. 2014, Heiniger et al. 2012, Huang et al. 2010
XR100	nitrate exchange	--> no3xt	Transport
XR101	nitrate exchange	no3xt -->	Transport
XR102	Sodium exchange	--> na1xt	Transport
XR103	Sodium exchange	na1xt -->	Transport
XR104	Proton exchange	--> hxt	Transport
XR105	Proton exchange	hxt -->	Transport
XR106	Cobalt exchange	--> Coxt	Transport
XR107	Cobalt exchange	Coxt -->	Transport
XR108	Copper exchange	--> Cu2xt	Transport
XR109	Copper exchange	Cu2xt -->	Transport
XR11	reduced ferredoxin hydrogen oxidoreductase (ATP-hydrolysing)	(16) h2o + (16) atp + rferr --> (16) adp + (16) pi + (14) h + oxferr + h2	Hydrogen biosynthesis	1.18.6.1	McKinlay et al. 2010, Mckinlay et al. 2014, Heiniger et al. 2012, Huang et al. 2010
XR110	Biomass exchange	BMxt -->	Transport
XR111	EX_Biomass_c	BM --> BMxt	Transport
XR112	EX_pantothenate	pntoRxt <==> pntoRPx	Transport
XR113	EX_acetate	acxt <==> acPx	Transport
XR114	EX_Cobalt	Coxt <==> CoPx	Transport
XR115	EX_Biotin	btnxt <==> btnPx	Transport
XR116	EX_Calcium	ca2xt <==> ca2Px	Transport
XR117	EX_Cob(I)alamin	cbl1xt <==> cbl1Px	Transport
XR118	EX_Cadmium	cd2xt <==> cd2Px	Transport
XR119	EX_CO2	co2xt <==> co2Px	Transport
XR12	reduced ferredoxin hydrogen oxidoreductase (ATP-hydrolysing)	atp + rferr + h2o + h --> pi + h2 + adp + oxferr	Hydrogen biosynthesis	1.18.6.1	McKinlay et al. 2010, Mckinlay et al. 2014, Heiniger et al. 2012, Huang et al. 2010
XR120	EX_Copper2	cu2xt <==> cu2Px	Transport
XR121	EX_Fe2+	fe2xt <==> fe2Px	Transport
XR122	EX_Fe3+	fe3xt <==> fe3Px	Transport
XR123	EX_L-Glutamate	gluLxt <==> gluLPx	Transport
XR124	EX_sn-Glycerol 3-phosphate	glyc3pxt <==> glyc3pPx	Transport
XR125	EX_H2O	h2oxt <==> h2oPx	Transport
XR126	EX_H+	hxt <==> hPx	Transport
XR127	EX_L-Isoleucine	ileLxt <==> ileLPx	Transport
XR128	EX_Potassium	kxt <==> kPx	Transport
XR129	EX_(S)-Lactate	lacLxt <==> lacLPx	Transport
XR13	NAD(P) transhydrogenase	nadh + nadp + (2) hPx --> nad + nadph + (2) h	Nicotinate and nicotinamide metabolism	1.6.1.2
XR130	EX_L-Leucine	leuLxt <==> leuLPx	Transport
XR131	EX_L-Methionine	metLxt <==> metLPx	Transport
XR132	EX_Magnesium	mg2xt <==> mg2Px	Transport
XR133	EX_Manganese	mn2xt <==> mn2Px	Transport
XR134	EX_Molybdate	molbdxt <==> molbdPx	Transport
XR135	EX_Sodium	na1xt <==> na1Px	Transport
XR136	EX_NH3	nh3xt <==> nh3Px	Transport
XR137	EX_Nitrate	no3xt <==> no3Px	Transport
XR138	EX_Oxygen	o2xt <==> o2Px	Transport
XR139	EX_Lead	pb2xt <==> pb2Px	Transport
XR14	NADH dehydrogenase (ubiquinone-8 4 protons)	nadh + (4.5) h + q8 <==> nad + (3.5) hPx + q8h2	Oxidative phosphorylation	1.6.5.3	Larimer et al. 2004, Bell et al. 2006, Knobloch et al. 1971
XR140	EX_Orthophosphate	pixt <==> piPx	Transport
XR141	EX_Putrescine	ptrcxt <==> ptrcPx	Transport
XR142	EX_L-Cysteate	salaxt <==> salaPx	Transport
XR143	EX_Sulfate	so4xt <==> so4Px	Transport
XR144	EX_Spermidine	spmdxt <==> spmdPx	Transport
XR145	EX_Succinate	succxt <==> succPx	Transport
XR146	EX_Thiamin	thmxt <==> thmPx	Transport
XR147	EX_Thiosulfate	tsulxt <==> tsulPx	Transport
XR148	EX_Urea	ureaxt <==> ureaPx	Transport
XR149	EX_L-Valine	valLxt <==> valLPx	Transport
XR15	succinate dehyrdogenase	fadh2 + q8 <==> fad + q8h2	Oxidative phosphorylation	1.3.5.4	Larimer et al. 2004, Bell et al. 2006, Knobloch et al. 1971
XR150	EX_Vitamin B12	vitB12xt <==> vitB12Px	Transport
XR151	EX_Zinc	zn2xt <==> zn2Px	Transport
XR152	EX_Hydrogen	h2xt <==> h2Px	Transport
XR153	EX_Photon	hvxt --> hv	Transport
XR154	Pantothenate Sodium symporter	pntoRPx +na1Px <==> pntoR + na1	Transport
XR155	Thiamin-ABC transport	h2o + atp + thmPx --> adp + pi + h + thm	Transport
XR156	Betaine-ABC transport	h2o + atp + glybPx --> glyb + adp + pi + h	Transport
XR157	Proline-ABC transport	h2o + atp + proLPx --> proL + adp + pi + h	Transport
XR158	Choline-ABC transport	h2o + atp + cholPx --> chol + adp + pi + h	Transport
XR159	Sucrose-ABC transport	h2o + atp + sucrPx --> sucr + adp + pi + h	Transport		BLAST against RSP genes (RPA3470 due to operon)
XR16	ubiquinol-cytochrome c reductase, iron-sulfur protein	q8h2 + (2) ficytc + (2) h <==> q8 + (2) focytc + (4) hPx	Oxidative phosphorylation	1.10.2.2	Larimer et al. 2004, Bell et al. 2006, Knobloch et al. 1971
XR160	Trehalose-ABC transport	h2o + atp + trePx --> tre + adp + pi + h	Transport		BLAST against RSP genes (RPA3470 due to operon)
XR161	Glycerol-ABC transport	h2o + atp + glycPx --> glyc + adp + pi + h	Transport
XR162	Ribose-ABC transport	h2o + atp + ribDPx --> ribD + adp + pi + h	Transport
XR163	Glutamate-ABC transport	h2o + atp + gluLPx --> gluL + adp + pi + h	Transport
XR164	Aspartate-ABC transport	h2o + atp + aspLPx --> aspL + adp + pi + h	Transport
XR165	Asparagine-ABC transport	h2o + atp + asnLPx --> asnL + adp + pi + h	Transport
XR166	Arginine-ABC transport	h2o + atp + argLPx --> argL + adp + pi + h	Transport
XR167	histidine-ABC transport	h2o + atp + hisLPx --> hisL + adp + pi + h	Transport
XR168	Lysine-ABC transport	h2o + atp + lysLPx --> lysL + adp + pi + h	Transport
XR169	cystine-ABC transport	h2o + atp + cysLPx --> cysL + adp + pi + h	Transport
XR17	cytochrome oxidase bo3 (ubiquinol-8 2.5 protons)	(0.5) o2 + (2.5) h + q8h2 --> h2o + (2.5) hPx + q8	Oxidative phosphorylation	1.10.2.2	Larimer et al. 2004, Bell et al. 2006, Knobloch et al. 1971
XR170	Glutamine-ABC transport	h2o + atp + glnLPx --> glnL + adp + pi + h	Transport
XR171	AlaAla-ABC transport	h2o + atp + alaalaPx --> alaala + adp + pi + h	Transport
XR172	Reduced Glutathione-ABC transport	h2o + atp + gthrdPx --> gthrd + adp + pi + h	Transport
XR174	O2 transport via diffusion	o2Px <==> o2	Transport
XR175	Acetate transport via proton symport	hPx + acPx <==> h + ac	Transport
XR176	2-oxoglutarate reversible transport via symport	hPx+ akgPx <==> h + akg	Transport		BLAST against genes of KO03761
XR177	Pyruvate transport via TARP transporter	hPx + pyrPx <==> h + pyr	Transport
XR178	Succinate transport via TARP transporter	hPx + succPx <==> h + succ	Transport
XR179	Malate transport via TARP transporter	hPx + malLPx <==> h + malL	Transport
XR18	membrane-bound proton-translocating pyrophosphatase	h2o + ppi --> (2) pi + hPx	Oxidative phosphorylation	3.6.1.1	Larimer et al. 2004, Bell et al. 2006, Knobloch et al. 1971
XR180	Fumarate transport via TARP transporter	hPx + fumPx <==> h + fum	Transport
XR181	Citrate transport via TARP transporter	hPx + citPx <==> h + cit	Transport
XR182	4-coumarate transport via TARP transporter	hPx + 4coumPx <==> 4coum + h	Transport		Phattarasukol et al. 2012
XR183	Sodium/Proton antiporter	hPx + na1 <==> na1Px + h	Transport
XR184	Adenosine transport via H+/nucleoside symporter	hPx + adnPx <==> adn + h	Transport
XR185	Thymine transport via H+/nucleoside symporter	hPx + thymPx <==> thym + h	Transport
XR186	Guanosine transport via H+/nucleoside symporter	hPx + gsnPx <==> gsn + h	Transport
XR187	Hydrogen transport via diffusion	h2Px <==> h2	Transport
XR188	Vitamin ABC transport	h2o + atp + vitB12Px --> adp + pi + h + vitB12	Transport
XR189	Cob(1)alamin transport via ABC system	h2o + atp + cbl1Px --> adp + pi + h + cbl1	Transport
XR19		Klfide + h2o + rferr <==> 3ohbpha + oxferr	Porphyrin and chlorophyll metabolism		Larimer et al. 2004, Firsow & Drews 1977	(R09059 and R09060) or (R09053 and R09054)
XR190	calcium transport via ABC system	h2o + atp + ca2Px --> adp + pi + ca2 + h	Transport
XR191	cobalamine transport via ABC system	h2o + atp + adocblPx --> adocbl + adp + pi + h	Transport
XR192	Copper transport via ABC system	h2o + atp + cu2Px --> adp + pi + cu2 + h	Transport
XR193	sn-Glycerol ABC transport	h2o + atp + glyc3pPx --> adp + pi + h + glyc3p	Transport
XR194	Heme- ABC transport	h2o + atp + phemePx --> adp + pi + pheme + h	Transport
XR195	ZN2t4	zn2 + hPx + kPx <==> zn2Px + h + k	Transport
XR196	cadminum transport out via antiport	hPx + kPx + cd2 <==> h + k + cd2Px	Transport
XR197	Ammonia transport via diffusion	nh3Px <==> nh3	Transport
XR198	EX_Taurine	taurxt <==> taurPx	Transport
XR199	EX_cobalamine	adocblxt <==> adocblPx	Transport
XR2	LPS biosynthesis (RPA)	(2) gam6p + (2) glnL + (2) accoa + utp + (4) 3hmrsACP + h2o + atp + (25) ckdo + (2) ohpamACP + (10) updgal + (11) adphepLD + (23) gdpmann + (23) updg + (30) uacgam --> (4) h + (25) cmp + (2) gluL + (2) coa + ppi + (6) ACP + (64) udp + (12) adp + (23) gdp + LPS	Lipopolysaccharide biosynthesis		Weckesser et al. 1973, Reoppel et al. 1975, Weckesser et al. 1979
XR20	NCAIR synthetase and NCAIR mutase	atp + hco3 + air --> adp + pi + h + cair	Purine metabolism	6.3.4.18 and 5.4.99.18	Larimer et al. 2004	R07404 and R07405
XR200	Thiosulfate-ABC transport	h2o + atp + tsulPx --> adp + pi + h + tsul	Transport
XR201	Sulfate-ABC transport	h2o + atp + so4Px --> adp + pi + so4 + h	Transport
XR202	Zinc-ABC transport	h2o + atp + zn2Px --> adp + pi + zn2 + h	Transport	TC-3.A.1.15
XR203	L-lactate reversible transport via proton symport	hPx + lacLPx <==> h + lacL	Transport
XR204	Copper export via ATPase	h2o + atp + cu2 --> adp + pi + cu2Px + h	Transport	TC-3.A.3
XR205	fumarate transport inout via proton symport	hPx + fumPx <==> h + fum	Transport	TC-2.A.56
XR206	succinate transporter inout via proton symport	succPx + hPx <==> succ + h	Transport	TC-2.A.56
XR207	GLUt4i	gluLPx + na1Px <==> gluL + na1	Transport
XR208	phosphate transporter in via proton symporter	pi + h --> piPx + hPx	Transport	TC-2.A.20
XR209	Biotin ABC transporter	h2o + atp + btnPx --> adp + pi + h + btn	Transport
XR21	FMN-dependent monooxygenase (taurine)	o2 + taur + rfmn --> h2o + fmn + so3 + aacald + h	Sulfur metabolism		Larimer et al. 2004, Hensel and Truper 1976
XR210	H2Ot5	h2o <==> h2oPx	Transport
XR211	manganese transport in via proton symport	mn2Px + hPx --> mn2 + h	Transport	TC-2.A.55
XR212	Potassium ABC transporter	h2o + atp + kPx --> adp + pi + h + k	Transport
XR213	cadmium transport out via ABC system	h2o + atp + cd2 --> adp + pi + h + cd2Px	Transport	TC-3.A.3
XR214	Cobalt transporter	CoPx <==> Co	Transport
XR215	CO2 transport via diffusion	co2Px <==> co2	Transport
XR216	Spermidine-ABC transport	h2o + atp + spmdPx --> adp + pi + h + spmd	Transport
XR217	sulfate transport in via proton symport	so4Px + hPx <==> so4 + h	Transport	TC-2.A.53
XR218	Potassium uptake	kPx <==> k	Transport
XR219	Mg2 transport via permease	mg2Px <==> mg2	Transport
XR22	thiazole phosphate synthesis	atp + tyrL + cysL + dxyl5p --> h2o + co2 + ppi + amp + alaL + 4mpetz + 4hbzoh + h	Thiamine metabolism	2.8.1.7 and 2.7.7.73
XR220	molybdate transport via ABC system	h2o + atp + molbdPx --> adp + pi + h + molbd	Transport	TC-3.A.1.8
XR221	EX_Sulfoacetate	sulacAxt <==> sulacAPx	Transport
XR222	2-Octaprenylphenol hydroxylase (anaerobic)	(3) h2o + (2) atp + nad + 2oph --> nadh + (2) adp + (2) pi + (3) h + 2ohph	Ubiquinone biosynthesis		Matsumura et al. 1983
XR223	2-Octaprenyl-3-methyl-6-methoxy-1,4-benzoquinone hydroxylase (anaerobic)	(3) h2o + (2) atp + nad + 2ommbq --> nadh + (2) adp + (2) pi + (3) h + 2omhmbq	Ubiquinone biosynthesis		Matsumura et al. 1983
XR224	2-octaprenyl-6-methoxyphenol hydroxylase (anaerobic)	(3) h2o + (2) atp + nad + 2omph --> nadh + (2) adp + (2) pi + (5) h + 2ombq	Ubiquinone biosynthesis		Matsumura et al. 1983
XR225		coucoa + h2o --> 4hbald + accoa	Ubiquinone biosynthesis	4.2.1.17	Pan et al. 2008
XR226	3-Hydroxy-2-methylpropanoateNAD+ oxidoreductase	nad + 3hib <==> nadh + h + 2mop	Valine, leucine and isoleucine degradation	1.1.1.31	Larimer et al. 2004, Sasikala et al. 1997	R02047 and R05066
XR227	cysteate transport via ABC system	h2o + atp + salaPx --> adp + pi + h + sala	Transport
XR229	Biomass	(34.7964804613849) h2o + (40.1701382876085) atp + nad + nadp + coa + fad + pydx5p + amet + gluL + pheme + mn2 + gly + zn2 + alaL + gtp + lysL + aspL + gthrd + so4 + argL + ctp + glnL + serL + thmpp + cu2 + metL + utp + ca2 + trpL + pheL + tyrL + cysL + thf + cl + leuL + datp + ptrc + hisL + proL + asnL + Co + valL + thrL + adocbl + 10fthf + k + ribflv + dgtp + mg2 + spmd + ileL + 5mthf + dctp + d…
XR23	Benzoate membrane transport	benzPx <==> benz	Transport	TC-2.A.46.1
XR230	magnesium transport via ABC system	h2o + atp + mg2Px --> adp + pi + h + mg2	Transport	3.6.3.2
XR231	EX_Benzoate	benzxt <==> benzPx	Transport		Harwood & Gibson 1986
XR231	EX_Maltose	maltxt <==> maltPx	Transport
XR232	aldehyde dehydrogenase (aminoacetaldehyde, NAD)	h2o + nad + aacald <==> nadh + gly + (2) h	glycine, serine and threonine metabolism		Larimer et al. 2004, Sasikala et al. 1997
XR233	fatty-acid--CoA ligase (tetradecanoate)	atp + coa + ttdca --> ppi + amp + tetac	Fatty acid biosynthesis	6.2.1.3	Larimer et al. 2004, Wood et al. 1965
XR234	fatty-acid--CoA ligase (octadecanoate)	atp + coa + ocdca --> ppi + amp + steac	Fatty acid biosynthesis	6.2.1.3	Larimer et al. 2004, Wood et al. 1965
XR235	Methyltransferase	ahcys + 5mthpg <==> amet + thpg	Cysteine and Methionine metabolism	2.1.1.-	Larimer et al. 2004, Hensel and Truper 1976
XR236	FMNH2-dependent monooxygenase (sulfoacetate)	o2 + rfmn + sulacA --> h2o + glx + fmn + so3 + h	Sulfur metabolism	1.14.14.5	Larimer et al. 2004, Hensel and Truper 1976
XR237	Maltose-ABC transport	h2o + atp + maltPx --> adp + pi + h + malt	Transport	3.6.3.19
XR24	4-hydroxybenzoate membrane transport	4hbzPx <==> 4hbz	Transport
XR246	ATP phosphohydrolase	atp + h2o --> h + pi + adp	Purine metabolism	3.6.1.8	Larimer et al. 2004	R00086
XR247	citronellol dehydrogenase	citol + nad --> Scital + nadh + h	Geraniol degradation			R10125
XR248	rxn11941	nad + 13phn <==> nadh + h + omphn	Porphyrin and chlorophyll metabolism		Larimer et al. 2004, Firsow & Drews 1977	R06268
XR249	rxn11942	nad + omphn <==> nadh + (2) h + Mgporm	Porphyrin and chlorophyll metabolism		Larimer et al. 2004, Firsow & Drews 1977	R06268
XR25	iron (II) transport via ABC system	h2o + atp + fe2Px --> adp + pi + h + fe2	Transport
XR250	CTP:phosphatidate cytidyltransferase	(100) ctp + phosaDA <==> (100) ppi + cdpdagDA	Glycerophospholipid metabolism	2.7.7.41	Larimer et al. 2004, Firsow & Drews 1977	R01799
XR251	ATP:1,2-diacylglycerol 3-phosphotransferase	(100) atp + 12dgrLN <==> (100) adp + phosaLN + (100) h	Glycerolipid metabolism	2.7.1.107	Larimer et al. 2004, Firsow & Drews 1977	R02240
XR253	Phosphatidylglycerophosphate phosphohydrolase	pgpLN + (100) h2o --> pgLN + (100) pi	Glycerophospholipid metabolism	3.1.3.27	Larimer et al. 2004, Firsow & Drews 1977	R02029
XR254	CDP-diacylglycerol:sn-glycerol-3-phosphate 3-phosphatidyltransferase	(100) glyc3p + cdpdagLN <==> (100) cmp + pgpLN + (100) h	Glycerophospholipid metabolism	2.7.8.5	Larimer et al. 2004, Firsow & Drews 1977	R01801
XR255	Phosphatidylserine decarboxylase (n-C120)	h + psLN --> co2 + peLN	Glycerophospholipid metabolism	4.1.1.65	Larimer et al. 2004, Firsow & Drews 1977	R02055
XR256	CDP-diacylglycerol:choline O-phosphatidyltransferase	cdpdagLN + (100) chol <==> (100) cmp + (100) h + pcLN	Glycerophospholipid metabolism	2.7.8.24	Larimer et al. 2004, Firsow & Drews 1977	R05794
XR257	CDP-diacylglycerol:L-serine 3-phosphatidyltransferase	(100) serL + (100) cdpdagLN --> (100) cmp + (100) h + psLN	Glycine, serine and threonine metabolism	2.7.8.8	Larimer et al. 2004, Sasikala et al. 1997	R01800
XR258	UDP-sulfoquinovose:diacylglycerol alpha-D-sulfoquinovosyltransferase	udp6s + 12dgrLN <==> sqdgLN + udp	Glycerolipid metabolism	2.4.1-		R07172
XR26	Fe3+-ABC transport	h2o + atp + fe3Px --> adp + pi + h + fe3	Transport
XR261	EX_alpha-ketoglutarate	akgxt <==> akgPx	Transport
XR27	Urea-ABC transport	h2o + atp + ureaPx --> adp + pi + h + urea	Transport
XR28	L-Methionine ABC transport	h2o + atp + metLPx --> adp + pi + metL + h	Transport
XR289	CDP-diacylglycerol:phosphatidylglycerol 3-phosphatidyltransferase	pgLN + cdpdagLN + (1000) h <==> cdlpLN + (1000) cmp	Glycerophospholipid metabolism		Larimer et al. 2004, Firsow & Drews 1977	R02030
XR29	Putrescine-ABC transport	h2o + atp + ptrcPx --> adp + pi + h + ptrc	Transport
XR3	vanillate/proton symport transport	hPx + vanltPx <==> vanlt + h	Transport		Blast against other vanillate tranporters
XR30	sulfoacetate transport via ABC system	h2o + atp + sulacAPx --> adp + pi + h + sulacA	Transport
XR31	Taurine-ABC transport	h2o + atp + taurPx --> adp + pi + h + taur	Transport	3.6.3.36
XR32	Nitrate-ABC transport	h2o + atp + no3Px --> adp + pi + h + no3	Transport
XR33	L-Leucine-ABC transport	h2o + atp + leuLPx --> adp + pi + h + leuL	Transport
XR34	L-Valine-ABC transport	h2o + atp + valLPx --> adp + pi + h + valL	Transport
XR345	S-adenosyl-L-methionine:phosphatidyl-N-dimethylethanolamine N-methyltransferase	(100) amet + ptd2meLN <==> (100) ahcys + pcLN	Glycerophospholipid metabolism	2.1.1.71	Larimer et al. 2004, Firsow & Drews 1977	R01320
XR346	S-adenosyl-L-methionine:phosphatidylethanolamine N-methyltransferase	(100) amet + peLN <==> (100) ahcys + pnmeLN	Glycerophospholipid metabolism	2.1.1.17	Larimer et al. 2004, Firsow & Drews 1977	R02056
XR347	S-adenosyl-L-methionine:phosphatidyl-N-methylethanolamine N-methyltransferase	(100) amet + pnmeLN <==> (100) ahcys + ptd2meLN	Glycerophospholipid metabolism	2.1.1.71	Larimer et al. 2004, Firsow & Drews 1977	R03424
XR35	L-Isoleucine-ABC transport	h2o + atp + ileLPx --> adp + pi + h + ileL	Transport
XR36	Pimelate transport via ABC system	h2o + atp + pimePx --> pime + adp + pi + h	Transport		Harrison & Harwood 2005
XR37	Phenol transport via ABC system	h2o + atp + phenolPx --> phenol + adp + pi + h	Transport		BLAST search against phenol transport genes in Staphylococcus aureus subsp. aureus CN1
XR38	Orthophosphate-ABC transport	h2o + atp + piPx <==> adp + (2) pi + h	Transport	TC-3.A.1.7
XR39	CIC Cl- Channel	h+ clPx <==> hPx + cl	Transport
XR4	4-hydroxy-benzyl-alcohol dehydrogenase	nad + 4hbzoh <==> nadh + h + 4hbald	Benzoate degradation		Harrison & Harwood 2005, Harwood & Gibson 1986
XR40	EX_Chloride	clxt <==> clPx	Transport
XR41	cobalamine exchage	--> adocblxt	Transport
XR42	cobalamine exchage	adocblxt -->	Transport
XR43	molybdate exchage	--> molbdxt	Transport
XR44	molybdate exchage	molbdxt -->	Transport
XR45	putrescine exchange	--> ptrcxt	Transport
XR46	putrescine exchange	ptrcxt -->	Transport
XR47	spermidine exchange	--> spmdxt	Transport
XR48	spermidine exchange	spmdxt -->	Transport
XR49	Betaine exchange	--> glybxt	Transport
XR5	photosynthetic apparatus	(2) hv + q8 + (2) focytc + (2) h --> q8h2 + (2) ficytc	Carbon fixation in photosynthetic organisms		Joshi et al. 2009, Larimer 2004, Gordon & McKinlay 2014, Scheuring et al. 2006
XR50	Betaine exchange	glybxt -->	Transport
XR51	Heme exchage	--> phemext	Transport
XR52	Heme exchage	phemext -->	Transport
XR53	pantothenate exchage	--> pntoRxt	Transport
XR54	pantothenate exchage	pntoRxt -->	Transport
XR55	photon exchange	--> hvxt	Transport
XR56	Phosphate exchange	--> pixt	Transport
XR57	acetate exchange	--> acxt	Transport
XR58	Phosphate exchange	pixt -->	Transport
XR59	acetate exchange	acxt -->	Transport
XR6	Neurosporene:acceptor oxidoreductase	neusp + nad --> lycp + nadh + h	Carotenoid biosynthesis		Olson 1964, Schmidt 1971
XR60	thiamine exchange	--> thmxt	Transport
XR61	thiamine exchange	thmxt-->	Transport
XR62	benzoate exchange	--> benzxt	Transport
XR63	benzoate exchange	benzxt-->	Transport
XR64	thiosulfate exchange	--> tsulxt	Transport
XR65	thiosulfate exchange	tsulxt-->	Transport
XR66	Potassium exchange	--> kxt	Transport
XR67	Potassium exchange	kxt -->	Transport
XR68	zinc exchange	--> zn2xt	Transport
XR69	zinc exchange	mg2xt -->	Transport
XR7	zeta-Carotene: acceptor oxidoreductase	zcar + nad --> neusp + nadh + h	Carotenoid biosynthesis		Olson 1964, Schmidt 1971
XR70	zinc exchange	--> mg2xt	Transport
XR71	zinc exchange	zn2xt -->	Transport
XR72	CO2 exchange	--> co2xt	Transport
XR73	CO2 exchange	co2xt -->	Transport
XR74	H2O exchange	--> h2oxt	Transport
XR75	H2O exchange	h2oxt -->	Transport
XR76	O2 exchange	--> o2xt	Transport
XR77	O2 exchange	o2xt -->	Transport
XR78	H2 exchange	--> h2xt	Transport
XR79	H2 exchange	h2xt -->	Transport
XR8	Phosphatidate synthesis (dark and aerobic)	(100) glyc3p + (7)palmACP + (10) hdeACP + (183) octeACP --> (200) ACP + phosaDA	Glycerophospholipid metabolism	2.3.1.15 and 2.3.1.51	Larimer et al. 2004, Firsow & Drews 1977	R00851 and R02241
XR80	succinate exchange	--> succxt	Transport
XR81	succinate exchange	succxt -->	Transport
XR82	Ca2 exchange	--> ca2xt	Transport
XR83	Ca2 exchange	ca2xt -->	Transport
XR84	fe2 exchange	--> fe2xt	Transport
XR85	fe2 exchange	fe2xt -->	Transport
XR86	fe3 exchange	--> fe3xt	Transport
XR87	fe3 exchange	fe3xt -->	Transport
XR88	fe3 exchange	--> so4xt	Transport
XR89	fe3 exchange	so4xt -->	Transport
XR9	Phosphatidate synthesis (light and anaerobic)	(100) glyc3p + (26)palmACP + (6) hdeACP + (14) octesACP + (154) octeACP --> (200) ACP + phosaLN	Glycerophospholipid metabolism	2.3.1.15 and 2.3.1.51	Larimer et al. 2004, Firsow & Drews 1977	R00851 and R02241
XR90	Ammonia exchange	--> nh3xt	Transport
XR91	Ammonia exchange	nh3xt -->	Transport
XR92	Biotin exchange	--> btnxt	Transport
XR93	Biotin exchange	btnxt -->	Transport
XR94	Fumarate exchange	--> fumxt	Transport
XR95	Fumarate exchange	fumxt -->	Transport
XR96	Lactate exchange	--> lacLxt	Transport
XR97	Lactate exchange	lacLxt -->	Transport
XR98	Manganese exchange	--> mn2xt	Transport
XR99	Manganese exchange	mn2xt -->	Transport

## Sheet: References
BELL, S. G. et al. Cytochrome P450 enzymes from the metabolically diverse bacterium Rhodopseudomonas palustris.Biochemical and biophysical research communications,v. 342, n. 1, p. 191-196, 2006. ISSN 0006-291X.
DISPENSA, M. et al. Anaerobic growth of Rhodopseudomonas palustris on 4-hydroxybenzoate is dependent on AadR, a member of the cyclic AMP receptor protein family of transcriptional regulators.Journal of bacteriology,v. 174, n. 18, p. 5803-5813, 1992. ISSN 0021-9193.
EGLAND, P. G.; HARWOOD, C. S. HbaR, a 4-Hydroxybenzoate Sensor and FNR-CRP Superfamily Member, Regulates Anaerobic 4-Hydroxybenzoate Degradation byRhodopseudomonas palustris.Journal of bacteriology,v. 182, n. 1, p. 100-106, 2000. ISSN 0021-9193.
EGLAND, P. G. et al. A cluster of bacterial genes for anaerobic benzene ring biodegradation.Proceedings of the National Academy of Sciences,v. 94, n. 12, p. 6484-6489, 1997. ISSN 0027-8424.
FIRSOW, N. N.; DREWS, G. Differentiation of the intracytoplasmic membrane of Rhodopseudomonas palustris induced by variations of oxygen partial pressure or light intensity.Archives of microbiology,v. 115, n. 3, p. 299-306, 1977. ISSN 0302-8933.
GORDON, G. C.; MCKINLAY, J. B. Calvin cycle mutants of photoheterotrophic purple nonsulfur bacteria fail to grow due to an electron imbalance rather than toxic metabolite accumulation.Journal of bacteriology,v. 196, n. 6, p. 1231-1237, 2014. ISSN 0021-9193.
HARRISON, F. H.; HARWOOD, C. S. The pimFABCDE operon from Rhodopseudomonas palustris mediates dicarboxylic acid degradation and participates in anaerobic benzoate degradation.Microbiology,v. 151, n. 3, p. 727-736, 2005. ISSN 1350-0872.
HARWOOD, C. S. et al. Anaerobic metabolism of aromatic compounds via the benzoyl-CoA pathway.FEMS Microbiology Reviews,v. 22, n. 5, p. 439-458, 1999.
HARWOOD, C. S.; GIBSON, J. Uptake of benzoate by Rhodopseudomonas palustris grown anaerobically in light.Journal of bacteriology,v. 165, n. 2, p. 504-509, 1986. ISSN 0021-9193.
HEINIGER, E. K. et al. How Posttranslational Modification of Nitrogenase Is Circumvented in Rhodopseudomonas palustris Strains That Produce Hydrogen Gas Constitutively.Applied and environmental microbiology,v. 78, n. 4, p. 1023-1032, 2012.
HENSEL, G.; TRÜPER, H. G. Cysteine and S-sulfocysteine biosynthesis in phototrophic bacteria.Archives of microbiology,v. 109, n. 1, p. 101-103, 1976. ISSN 0302-8933.
HUANG, J. J. et al. Production of hydrogen gas from light and the inorganic electron donor thiosulfate by Rhodopseudomonas palustris.Applied and environmental microbiology,v. 76, n. 23, p. 7717-7722, 2010. ISSN 0099-2240.
IMAI, Y.; MORITA, S.; ARATA, Y. Proton correlation NMR studies of metabolism in Rhodopseudomonas palustris.Journal of biochemistry,v. 96, n. 3, p. 691, 1984. ISSN 0021-924X.
JOSHI, G. S. et al. Differential accumulation of form I RubisCO in Rhodopseudomonas palustris CGA010 under photoheterotrophic growth conditions with reduced carbon sources.Journal of bacteriology,v. 191, n. 13, p. 4243-4250, 2009. ISSN 0021-9193.
KNOBLOCH, K.; ELEY, J. H.; ALEEM, M. I. H. Thiosulfate-linked ATP-dependent NAD+ reduction in Rhodopseudomonas palustris.Archives of Microbiology,v. 80, n. 2, p. 97-114, 1971. ISSN 0302-8933.
LARIMER, F. W. et al. Complete genome sequence of the metabolically versatile photosynthetic bacterium Rhodopseudomonas palustris.Nat Biotech,v. 22, n. 1, p. 55-61, 01//print 2004. ISSN 1087-0156.
MADIGAN, M. T. Microbiology of nitrogen fixation by anoxygenic photosynthetic bacteria. In: (Ed.).Anoxygenic photosynthetic bacteria: Springer, 1995. p.915-928.
MATSUMURA, M.; KOBAYASHI, T.; AIBA, S. Anaerobic production of ubiquinone-10 by Paracoccus denitrificans.European journal of applied microbiology and biotechnology,v. 17, n. 2, p. 85-89, 1983/03/01 1983. ISSN 0171-1741.
MCKINLAY, J. B.; HARWOOD, C. S. Photobiological production of hydrogen gas as a biofuel.Current opinion in biotechnology,v. 21, n. 3, p. 244-251, 2010. ISSN 0958-1669.
MCKINLAY, J. B. et al. Non-growing Rhodopseudomonas palustris increases the hydrogen gas yield from acetate by shifting from the glyoxylate shunt to the tricarboxylic acid cycle.Journal of Biological Chemistry,v. 289, n. 4, p. 1960-1970, 2014. ISSN 0021-9258.
NISHIMURA, M.; ISHIYAMA, D.; DAVIES, J. Molecular cloning of Streptomyces genes encoding vanillate demethylase.Bioscience, biotechnology, and biochemistry,v. 70, n. 9, p. 2316-2319, 2006. ISSN 1347-6947.
OH, Y.-K. et al. Photoproduction of hydrogen from acetate by a chemoheterotrophic bacterium Rhodopseudomonas palustris P4.International journal of hydrogen energy,v. 29, n. 11, p. 1115-1121, 2004. ISSN 0360-3199.
OLSON, J. A. The biosynthesis and metabolism of carotenoids and retinol (vitamin A).Journal of lipid research,v. 5, n. 3, p. 281-299, 1964. ISSN 0022-2275.
PAN, C. et al. Characterization of Anaerobic Catabolism of p-Coumarate in Rhodopseudomonas palustris by Integrating Transcriptomics and Quantitative Proteomics.Molecular & Cellular Proteomics,v. 7, n. 5, p. 938-948, 2008.
PELLETIER, D. A.; HARWOOD, C. S. 2-Hydroxycyclohexanecarboxyl coenzyme A dehydrogenase, an enzyme characteristic of the anaerobic benzoate degradation pathway used by Rhodopseudomonas palustris.Journal of bacteriology,v. 182, n. 10, p. 2753-2760, 2000. ISSN 0021-9193.
PHATTARASUKOL, S. et al. Identification of a p-Coumarate Degradation Regulon in Rhodopseudomonas palustris by Xpression, an Integrated Tool for Prokaryotic RNA-Seq Data Processing.Applied and Environmental Microbiology,v. 78, n. 19, p. 6812-6818, 2012.
REY, F. E.; ODA, Y.; HARWOOD, C. S. Regulation of uptake hydrogenase and effects of hydrogen utilization on gene expression in Rhodopseudomonas palustris.Journal of bacteriology,v. 188, n. 17, p. 6143-6152, 2006. ISSN 0021-9193.
ROPPEL, J.; MAYER, H.; WECKESSER, J. Identification of a 2, 3-diamino-2, 3-dideoxyhexose in the lipid a component of lipopolysaccharides ofRhodopseudomonas viridisandRhodopseudomonas palustris.Carbohydrate research,v. 40, n. 1, p. 31-40, 1975. ISSN 0008-6215.
SASIKALA, C.; RAMANA, C. V. Biodegradation and metabolism of unusual carbon compounds by anoxygenic phototrophic bacteria.Advances in microbial physiology,v. 39, p. 339-377, 1997. ISSN 0065-2911.
SCHEURING, S. et al. The photosynthetic apparatus of Rhodopseudomonas palustris: structures and organization.Journal of molecular biology,v. 358, n. 1, p. 83-96, 2006. ISSN 0022-2836.
SCHMIDT, K. Carotenoids of purple nonsulfur bacteria.Archiv für Mikrobiologie,v. 77, n. 3, p. 231-238, 1971. ISSN 0003-9276.
WANG, Y.-Z. et al. Characteristics of hydrogen production and substrate consumption of Rhodopseudomonas palustris CQK 01 in an immobilized-cell photobioreactor.Bioresource technology,v. 101, n. 11, p. 4034-4041, 2010. ISSN 0960-8524.
WECKESSER, J.; DREWS, G.; MAYER, H. Lipopolysaccharides of photosynthetic prokaryotes.Annual Reviews in Microbiology,v. 33, n. 1, p. 215-239, 1979. ISSN 0066-4227.
WECKESSER, J.; MAYER, H.; FROMME, I. O-Methyl sugars in lipopolysaccharides of Rhodospirillacea. Identification of 3-O-methyl-d-mannose in Rhodopseudomonas viridis and of 4-O-methyl-d-xylose and 3-O-methyl-6-deoxy-d-talose in Rhodopseudomonas palustris respectively.Biochemical Journal,v. 135, n. 2, p. 293-297, 1973. ISSN 0264-6021.
WOOD, B. J. B.; NICHOLS, B. W.; JAMES, A. T. The lipids and fatty acid metabolism of photosynthetic bacteria.Biochimica et Biophysica Acta (BBA)-Lipids and Lipid Metabolism,v. 106, n. 2, p. 261-273, 1965. ISSN 0005-2760.
YEN, H.-C.; GEST, H. Regulation of biosynthesis of aspartate family amino acids in the photosynthetic bacterium Rhodopseudomonas palustris.Archives of microbiology,v. 101, n. 1, p. 187-210, 1974. ISSN 0302-8933.

## Sheet: GPR
Reaction	Gene Association
R00004	RPA0411
R00005	RPA1466
R00009	RPA3310
R00014	RPA2866 RPA2867
R00014	RPA3922 RPA3923
R00019	RPA0962 RPA0963
R00024	RPA1560 RPA0262
R00024	RPA1560 RPA1559
R00024	RPA1560 RPA2169
R00024	RPA1560 RPA4641
R00036	RPA2712
R00066	RPA2727
R00081	RPA0016 RPA0017 RPA0018 RPA0019
R00081	RPA0831 RPA0832 RPA0836
R00081	RPA3306 RPA4145
R00084	RPA1505
R00086	RPA0175 RPA0176 RPA0177 RPA0178 RPA0179 RPA0843 RPA0844 RPA0845 RPA0846 RPA0847
R00089	RPA0786
R00089	RPA1202
R00089	RPA1582
R00089	RPA1796
R00089	RPA1965
R00089	RPA2291
R00104	RPA3374
R00114	RPA0891 RPA0892
R00114	RPA0891 RPA4722
R00115	RPA1983
R00127	RPA3229
R00130	RPA0300
R00131	RPA3660 RPA3662 RPA3663 RPA3664 RPA3658 RPA4227
R00132	RPA0232
R00132	RPA0799
R00132	RPA0794
R00137	RPA0165
R00156	RPA3056
R00158	RPA2920
R00158	RPA0063
R00161	RPA4379
R00174	RPA2799
R00177	RPA4016
R00183	RPA2841
R00183	RPA0955
R00188	RPA1625
R00189	RPA1986
R00190	RPA4492
R00192	RPA4015
R00194	RPA3739
R00196	RPA4320
R00200	RPA4193
R00200	RPA2271
R00206	RPA1051
R00215	RPA1742
R00216	RPA3042
R00230	RPA4567
R00233	RPA0560
R00235	RPA0211
R00235	RPA3445
R00235	RPA2302
R00238	RPA1703
R00238	RPA2304
R00238	RPA3462
R00238	RPA3466
R00238	RPA3715
R00238	RPA4346
R00238	RPA0531
R00238	RPA0817
R00238	RPA1756
R00238	RPA3194
R00239	RPA0163
R00245	RPA1580
R00253	RPA1401
R00253	RPA2967
R00253	RPA4209
R00253	RPA0984
R00256	RPA4211
R00259	RPA0592
R00260	RPA1592
R00268	RPA3834
R00275	RPA1693
R00275	RPA0225
R00277	RPA1196
R00278	RPA1196
R00286	RPA4018
R00289	RPA0887
R00291	RPA3990
R00291	RPA4582
R00294	RPA1455 RPA1456
R00310	RPA0875
R00315	RPA4566
R00317	RPA3173
R00321	RPA1700
R00321	RPA1734
R00321	RPA3440
R00321	RPA3628
R00330	RPA3056
R00332	RPA3069
R00336	RPA2693
R00341	RPA0360
R00342	RPA0192
R00345	RPA1772
R00350	RPA4698
R00351	RPA2907
R00355	RPA4331
R00357	RPA1054
R00369	RPA0789
R00371	RPA1554
R00371	RPA0854
R00372	RPA0789
R00401	RPA3085
R00405	RPA0190 RPA0191
R00408	RPA0216 RPA0217 RPA0218 RPA0219
R00409	RPA2395
R00410	RPA4155 RPA4156
R00416	RPA2659
R00418	RPA3990
R00418	RPA3980
R00418	RPA4528
R00418	RPA0173
R00424	RPA3391
R00425	RPA1093
R00428	RPA3391
R00429	RPA2693
R00430	RPA4193
R00430	RPA2271
R00451	RPA4741
R00461	RPA2515
R00469	RPA0554
R00472	RPA4216
R00475	RPA1130 RPA1131 RPA1132
R00479	RPA4394
R00480	RPA0604
R00481	RPA1054
R00494	RPA2331
R00494	RPA0025
R00494	RPA4419
R00494	RPA0776
R00497	RPA0322
R00509	RPA0753
R00511	RPA2841
R00511	RPA0955
R00512	RPA0063
R00519	RPA0732 RPA0733 RPA0734 RPA0735 RPA0736
R00529	RPA0752 RPA0753
R00549	RPA4379
R00551	RPA4729
R00566	RPA2051
R00568	RPA4765
R00570	RPA3056
R00571	RPA2886
R00573	RPA2886
R00575	RPA1276 RPA4071
R00582	RPA2029
R00586	RPA1425
R00586	RPA3429
R00617	RPA2730
R00621	RPA0189
R00658	RPA2874
R00660	RPA4533
R00662	RPA2811
R00662	RPA0328
R00669	RPA2325
R00669	RPA3033
R00670	RPA2051
R00670	RPA0870
R00673	RPA3564
R00674	RPA0069 RPA0070
R00691	RPA3695
R00694	RPA4439
R00694	RPA4331
R00705	RPA3450
R00706	RPA3450
R00710	RPA1206
R00710	RPA2153
R00714	RPA2324
R00714	RPA0461
R00717	RPA0422
R00720	RPA2811
R00720	RPA0328
R00722	RPA3056
R00734	RPA4439
R00734	RPA4331
R00740	RPA3450
R00749	RPA3747 RPA3749
R00754	RPA1205
R00754	RPA2018
R00754	RPA3067
R00754	RPA3655
R00762	RPA2505
R00762	RPA4645
R00768	RPA2660
R00772	RPA3322
R00774	RPA1405
R00782	RPA0371
R00782	RPA2357
R00782	RPA2559
R00783	RPA3306
R00783	RPA4145
R00790	RPA3710
R00817	RPA2149
R00818	RPA3433
R00829	RPA0513
R00830	RPA1554
R00830	RPA0854
R00833	RPA1835
R00833	RPA1837
R00835	RPA3636
R00844	RPA0254
R00847	RPA3705
R00848	RPA4410
R00858	RPA4213 RPA3711
R00885	RPA3919
R00885	RPA3322
R00894	RPA0822
R00895	RPA4331
R00897	RPA0557
R00897	RPA2568
R00899	RPA3060
R00899	RPA3685
R00905	RPA1745
R00908	RPA2323
R00921	RPA4567
R00926	RPA0211
R00926	RPA3445
R00926	RPA2302
R00926	RPA4504
R00927	RPA1703
R00927	RPA3466
R00927	RPA3715
R00927	RPA4346
R00927	RPA0531
R00927	RPA0817
R00927	RPA1756
R00927	RPA2304
R00927	RPA3194
R00931	RPA2394
R00935	RPA3450
R00937	RPA3492
R00939	RPA3492
R00940	RPA3492
R00942	RPA0072
R00944	RPA4032
R00945	RPA2724
R00945	RPA2796
R00946	RPA3702
R00948	RPA0381
R00956	RPA4048
R00959	RPA1484
R00959	RPA3321
R00963	RPA2841
R00963	RPA0955
R00965	RPA0337
R00985	RPA4498
R00986	RPA4498
R00996	RPA3967
R01001	RPA2357
R01001	RPA0371
R01010	RPA0391
R01010	RPA4514
R01015	RPA2888
R01030	RPA3138
R01036	RPA3161
R01036	RPA4297
R01049	RPA4148
R01049	RPA4362
R01051	RPA4656
R01054	RPA3687
R01056	RPA1981
R01057	RPA1484
R01057	RPA3321
R01061	RPA0944
R01067	RPA4643
R01067	RPA0945
R01068	RPA4642
R01068	RPA0940
R01071	RPA1149 RPA1150
R01072	RPA3091
R01073	RPA2890
R01074	RPA2936
R01078	RPA2045
R01082	RPA1329
R01082	RPA3500
R01082	RPA3876
R01083	RPA3817
R01086	RPA4743
R01090	RPA4370
R01090	RPA4593
R01101	RPA0378
R01103	RPA0378
R01126	RPA2841
R01126	RPA0955
R01127	RPA0028
R01130	RPA2200
R01134	RPA4561
R01135	RPA4295
R01137	RPA3056
R01138	RPA4193
R01138	RPA2271
R01148	RPA2596
R01150	RPA3525
R01155	RPA3732
R01163	RPA4531
R01175	RPA0480
R01175	RPA0481
R01175	RPA0740
R01175	RPA0816
R01175	RPA0995
R01175	RPA1236
R01175	RPA1612
R01175	RPA1699
R01175	RPA1708
R01175	RPA1709
R01175	RPA1710
R01175	RPA1742
R01175	RPA2137
R01175	RPA3289
R01175	RPA4002
R01175	RPA4553
R01175	RPA4598
R01175	RPA4798
R01175	RPA4799
R01177	RPA1703
R01177	RPA2304
R01177	RPA3462
R01177	RPA3466
R01177	RPA3715
R01177	RPA4346
R01177	RPA0531
R01177	RPA0817
R01177	RPA1756
R01177	RPA3194
R01185	RPA0937
R01185	RPA0904
R01185	RPA1156
R01186	RPA0937
R01186	RPA0904
R01186	RPA1156
R01187	RPA0937
R01187	RPA0904
R01187	RPA1156
R01195	RPA1578
R01196	RPA4721
R01197	RPA1226 RPA1227 RPA1228
R01213	RPA2046
R01213	RPA4665
R01213	RPA2000
R01214	RPA4370
R01214	RPA4593
R01216	RPA3098
R01220	RPA0413
R01224	RPA3701
R01226	RPA3098
R01227	RPA2841
R01227	RPA0955
R01229	RPA4492
R01229	RPA2179
R01230	RPA2203
R01230	RPA0418
R01231	RPA2203
R01231	RPA0418
R01248	RPA4366
R01253	RPA1580
R01257	RPA1331
R01279	RPA0480
R01279	RPA0481
R01279	RPA0740
R01279	RPA0816
R01279	RPA0995
R01279	RPA1236
R01279	RPA1612
R01279	RPA1699
R01279	RPA1708
R01279	RPA1709
R01279	RPA1710
R01279	RPA1742
R01279	RPA2137
R01279	RPA3289
R01279	RPA4002
R01279	RPA4553
R01279	RPA4598
R01279	RPA4798
R01279	RPA4799
R01280	RPA2142
R01280	RPA3716
R01280	RPA4267
R01280	RPA0464
R01280	RPA0743
R01280	RPA1234
R01280	RPA1242
R01280	RPA1766
R01280	RPA3299
R01280	RPA3465
R01280	RPA4042
R01280	RPA4823
R01285	RPA2559
R01287	RPA1569
R01287	RPA2349
R01287	RPA2350
R01287	RPA2362
R01287	RPA2763
R01287	RPA4251
R01287	RPA4591
R01288	RPA4766
R01290	RPA2356
R01293	RPA1206
R01293	RPA2153
R01298	RPA1781
R01300	RPA0669 RPA4234 RPA0673
R01301	RPA1788
R01320	RPA0335
R01320	RPA1307
R01325	RPA0202
R01333	RPA0461
R01333	RPA2324
R01334	RPA1980
R01353	RPA4566
R01354	RPA0211
R01354	RPA3445
R01354	RPA2302
R01354	RPA4504
R01360	RPA2540
R01361	RPA4206
R01372	RPA0005
R01373	RPA3695
R01392	RPA1797
R01394	RPA1753
R01397	RPA3117
R01398	RPA4772
R01402	RPA4821
R01422	RPA0661
R01422	RPA0669
R01422	RPA0651
R01466	RPA0839
R01470	RPA3138
R01492	RPA0717
R01512	RPA0943
R01513	RPA2975
R01513	RPA1744
R01513	RPA4308
R01515	RPA3173
R01518	RPA0340
R01518	RPA1200
R01519	RPA3624
R01523	RPA4644
R01528	RPA3635
R01529	RPA3815
R01530	RPA0879
R01547	RPA3229
R01557	RPA3643
R01561	RPA4821
R01569	RPA2841
R01569	RPA0955
R01570	RPA4147
R01616	RPA1787
R01621	RPA1673
R01624	RPA1298
R01624	RPA2741
R01626	RPA3075
R01632	RPA1006 RPA1007
R01632	RPA4701 RPA4703
R01641	RPA4643
R01641	RPA0945
R01647	RPA3755
R01648	RPA2323
R01654	RPA0072
R01655	RPA0413
R01658	RPA1519
R01658	RPA0524
R01664	RPA2841
R01664	RPA0955
R01665	RPA0063
R01685	RPA0113
R01708	RPA3023
R01710	RPA1196
R01711	RPA1196
R01714	RPA1201
R01715	RPA4438
R01716	RPA4498
R01728	RPA4440
R01736	RPA0610
R01737	RPA3638
R01751	RPA1742
R01752	RPA1206
R01752	RPA2153
R01771	RPA4270
R01775	RPA2504
R01776	RPA4437
R01777	RPA4590
R01799	RPA2917
R01800	RPA2007
R01801	RPA1170
R01801	RPA3050
R01818	RPA3321
R01821	RPA4727
R01825	RPA0944
R01826	RPA1984
R01826	RPA0027
R01827	RPA3634
R01829	RPA4642
R01829	RPA0940
R01845	RPA2505
R01845	RPA4645
R01855	RPA0328
R01856	RPA2855
R01857	RPA3056
R01858	RPA4193
R01858	RPA2271
R01867	RPA0797
R01870	RPA4724
R01878	RPA1101
R01899	RPA3834
R01900	RPA0202
R01909	RPA2799
R01919	RPA0865
R01933	RPA0189 RPA0188 RPA0185
R01933	RPA0189 RPA0188 RPA2863
R01954	RPA0392
R01968	RPA2841
R01968	RPA0955
R01969	RPA4147
R01975	RPA0818
R01975	RPA3717
R01977	RPA0532
R01993	RPA1069
R01993	RPA3118
R02003	RPA1519
R02003	RPA0524
R02016	RPA3954
R02016	RPA4075
R02016	RPA4536
R02017	RPA2977
R02018	RPA2977
R02019	RPA2977
R02021	RPA0751
R02024	RPA2977
R02026	RPA1569
R02026	RPA2349
R02026	RPA2350
R02026	RPA2362
R02026	RPA2763
R02026	RPA4251
R02026	RPA4591
R02035	RPA3637
R02055	RPA2006
R02056	RPA0335
R02056	RPA1307
R02060	RPA4318
R02061	RPA1519
R02063	RPA1532
R02065	RPA1513
R02065	RPA2828
R02065	RPA3742
R02065	RPA3743
R02071	RPA0379
R02085	RPA2145
R02088	RPA2841
R02088	RPA0955
R02090	RPA3069
R02093	RPA3056
R02094	RPA2775
R02098	RPA2775
R02100	RPA0328
R02100	RPA0080
R02101	RPA3493
R02102	RPA2841
R02102	RPA0955
R02142	RPA2179
R02199	RPA4370
R02199	RPA4593
R02235	RPA3492
R02236	RPA3492
R02237	RPA0072
R02240	RPA1985
R02282	RPA0592
R02283	RPA3732
R02283	RPA4773
R02291	RPA0230
R02292	RPA1571
R02292	RPA2686
R02292	RPA2998
R02292	RPA0898
R02292	RPA3190
R02300	RPA3848 RPA3849
R02301	RPA4454
R02323	RPA2841
R02323	RPA0955
R02325	RPA4765
R02326	RPA3056
R02328	RPA0120
R02331	RPA3056
R02340	RPA0069 RPA0070
R02412	RPA0504
R02413	RPA4325
R02421	RPA0382
R02426	RPA4049
R02433	RPA4331
R02451	RPA0657 RPA0658 RPA0659 RPA0660
R02472	RPA1943
R02472	RPA0020
R02472	RPA4562
R02473	RPA3155
R02484	RPA4147
R02485	RPA1101
R02487	RPA1094
R02493	RPA2799
R02530	RPA1377
R02530	RPA2523
R02539	RPA1723
R02539	RPA1229
R02539	RPA1429
R02540	RPA1700
R02540	RPA1734
R02540	RPA3440
R02540	RPA3628
R02545	RPA1742
R02549	RPA1206
R02549	RPA2153
R02565	RPA0112
R02566	RPA0112
R02568	RPA4642
R02568	RPA0940
R02569	RPA2864
R02570	RPA0188
R02630	RPA0355
R02649	RPA0629
R02661	RPA0480
R02661	RPA0481
R02661	RPA0740
R02661	RPA0816
R02661	RPA0995
R02661	RPA1236
R02661	RPA1612
R02661	RPA1699
R02661	RPA1708
R02661	RPA1709
R02661	RPA1710
R02661	RPA1742
R02661	RPA2137
R02661	RPA3289
R02661	RPA4002
R02661	RPA4553
R02661	RPA4598
R02661	RPA4798
R02661	RPA4799
R02719	RPA2841
R02719	RPA0955
R02720	RPA0328
R02734	RPA0624
R02735	RPA0250
R02737	RPA4660
R02740	RPA3634
R02748	RPA4147
R02750	RPA4656
R02777	RPA0119
R02778	RPA4661
R02783	RPA3532
R02788	RPA3535
R02804	RPA2061
R02864	RPA4215
R02918	RPA2460 RPA-RNA23
R02964	RPA0909
R02964	RPA2701
R02964	RPA4746
R02971	RPA0315
R03005	RPA0165
R03012	RPA4531
R03013	RPA0309
R03018	RPA0315
R03024	RPA0391
R03024	RPA4514
R03026	RPA1411
R03026	RPA1758
R03026	RPA1761
R03026	RPA1811
R03026	RPA2316
R03026	RPA3305
R03026	RPA3795
R03026	RPA4321
R03026	RPA0484
R03026	RPA0957
R03026	RPA0383
R03026	RPA0462
R03026	RPA1238
R03035	RPA2601
R03038	RPA3487 RPA-RNA6
R03038	RPA3487 RPA-RNA41
R03038	RPA3487 RPA-RNA45
R03038	RPA3487 RPA-RNA48
R03038	RPA3487 RPA-RNA57
R03038	RPA3487 RPA-RNA58
R03051	RPA2035
R03066	RPA1840
R03067	RPA1840
R03083	RPA4052
R03083	RPA0503
R03084	RPA2437
R03096	RPA1700
R03096	RPA1734
R03096	RPA3440
R03096	RPA3628
R03157	RPA0221
R03157	RPA1003
R03157	RPA1412
R03157	RPA2146
R03165	RPA0256
R03165	RPA4033
R03172	RPA0480
R03172	RPA0481
R03172	RPA0740
R03172	RPA0816
R03172	RPA0995
R03172	RPA1236
R03172	RPA1612
R03172	RPA1699
R03172	RPA1708
R03172	RPA1709
R03172	RPA1710
R03172	RPA1742
R03172	RPA2137
R03172	RPA3289
R03172	RPA4002
R03172	RPA4553
R03172	RPA4598
R03172	RPA4798
R03172	RPA4799
R03180	RPA1700
R03180	RPA1734
R03180	RPA3440
R03180	RPA3628
R03182	RPA2971
R03192	RPA3528
R03193	RPA3529
R03194	RPA2082
R03194	RPA4215
R03197	RPA1509
R03209	RPA3716
R03210	RPA2972
R03220	RPA1514
R03223	RPA3576
R03223	RPA0939
R03231	RPA2970
R03232	RPA0355
R03236	RPA0379
R03243	RPA4439
R03254	RPA2879
R03269	RPA0081
R03270	RPA2866 RPA2867
R03270	RPA3922 RPA3923
R03276	RPA0818
R03291	RPA4366
R03303	RPA1663
R03313	RPA0164
R03316	RPA0189
R03346	RPA2841
R03346	RPA0955
R03348	RPA1053
R03351	RPA3694
R03381	RPA3450
R03424	RPA0335
R03424	RPA1307
R03425	RPA3850
R03443	RPA2491
R03457	RPA0309
R03458	RPA2726
R03459	RPA2726
R03460	RPA0061
R03470	RPA4740
R03471	RPA3971
R03472	RPA3577
R03493	RPA2145
R03494	RPA2143 RPA2144
R03503	RPA1838
R03504	RPA1839
R03508	RPA2891
R03509	RPA0068
R03530	RPA3056
R03531	RPA0328
R03546	RPA2115
R03634	RPA0378
R03646	RPA2854 RPA-RNA19
R03646	RPA2854 RPA-RNA32
R03646	RPA2854 RPA-RNA38
R03646	RPA2854 RPA-RNA7
R03646	RPA2854 RPA-RNA8
R03647	RPA3043 RPA-RNA30
R03650	RPA1997 RPA-RNA31
R03651	RPA2906 RPA-RNA10
R03651	RPA2906 RPA-RNA21
R03652	RPA2905 RPA-RNA10
R03652	RPA2905 RPA-RNA21
R03654	RPA1045 RPA1047 RPA-RNA24
R03654	RPA1045 RPA1047 RPA-RNA39
R03654	RPA1045 RPA1047 RPA-RNA42
R03655	RPA1178 RPA-RNA49
R03656	RPA4377 RPA-RNA44
R03656	RPA4377 RPA-RNA47
R03656	RPA4377 RPA-RNA57
R03656	RPA4377 RPA-RNA58
R03657	RPA0287 RPA-RNA22
R03657	RPA0287 RPA-RNA26
R03657	RPA0287 RPA-RNA27
R03657	RPA0287 RPA-RNA3
R03657	RPA0287 RPA-RNA37
R03658	RPA2514 RPA-RNA15
R03658	RPA4685 RPA-RNA15
R03658	RPA2514 RPA-RNA29
R03658	RPA4685 RPA-RNA29
R03659	RPA2777 RPA-RNA12
R03659	RPA2777 RPA-RNA13
R03659	RPA2777 RPA-RNA14
R03660	RPA0035 RPA0037 RPA-RNA46
R03661	RPA2928 RPA-RNA11
R03661	RPA2928 RPA-RNA16
R03661	RPA2928 RPA-RNA17
R03662	RPA2845 RPA-RNA34
R03662	RPA2845 RPA-RNA35
R03662	RPA2845 RPA-RNA40
R03662	RPA2845 RPA-RNA43
R03663	RPA3406 RPA-RNA2
R03663	RPA3406 RPA-RNA20
R03663	RPA3406 RPA-RNA4
R03664	RPA0455 RPA-RNA25
R03665	RPA2583 RPA-RNA18
R03665	RPA2583 RPA-RNA36
R03665	RPA2583 RPA-RNA9
R03777	RPA0480
R03777	RPA0481
R03777	RPA0740
R03777	RPA0816
R03777	RPA0995
R03777	RPA1236
R03777	RPA1612
R03777	RPA1699
R03777	RPA1708
R03777	RPA1709
R03777	RPA1710
R03777	RPA1742
R03777	RPA2137
R03777	RPA3289
R03777	RPA4002
R03777	RPA4553
R03777	RPA4598
R03777	RPA4798
R03777	RPA4799
R03778	RPA1703
R03778	RPA2304
R03778	RPA3462
R03778	RPA3466
R03778	RPA3715
R03778	RPA4346
R03778	RPA0531
R03778	RPA0817
R03778	RPA1756
R03778	RPA3194
R03815	RPA0185
R03815	RPA2863
R03857	RPA0480
R03857	RPA0481
R03857	RPA0740
R03857	RPA0816
R03857	RPA0995
R03857	RPA1236
R03857	RPA1612
R03857	RPA1699
R03857	RPA1708
R03857	RPA1709
R03857	RPA1710
R03857	RPA1742
R03857	RPA2137
R03857	RPA3289
R03857	RPA4002
R03857	RPA4553
R03857	RPA4598
R03857	RPA4798
R03857	RPA4799
R03858	RPA1703
R03858	RPA2304
R03858	RPA3462
R03858	RPA3466
R03858	RPA3715
R03858	RPA4346
R03858	RPA0531
R03858	RPA0817
R03858	RPA1756
R03858	RPA3194
R03877	RPA1506 RPA1507 RPA1544
R03896	RPA0235 RPA0240
R03898	RPA0235 RPA0240
R03905	RPA3111 RPA3104 RPA3107
R03940	RPA0622
R03947	RPA4215
R03948	RPA2089
R03968	RPA0235 RPA0240
R03990	RPA0480
R03990	RPA0481
R03990	RPA0740
R03990	RPA0816
R03990	RPA0995
R03990	RPA1236
R03990	RPA1612
R03990	RPA1699
R03990	RPA1708
R03990	RPA1709
R03990	RPA1710
R03990	RPA1742
R03990	RPA2137
R03990	RPA3289
R03990	RPA4002
R03990	RPA4553
R03990	RPA4598
R03990	RPA4798
R03990	RPA4799
R03991	RPA1703
R03991	RPA2304
R03991	RPA3462
R03991	RPA3466
R03991	RPA3715
R03991	RPA4346
R03991	RPA0531
R03991	RPA0817
R03991	RPA1756
R03991	RPA3194
R04001	RPA0235 RPA0240
R04035	RPA0314
R04035	RPA4705
R04037	RPA3390
R04065	RPA1206
R04065	RPA2153
R04095	RPA0480
R04095	RPA0481
R04095	RPA0740
R04095	RPA0816
R04095	RPA0995
R04095	RPA1236
R04095	RPA1612
R04095	RPA1699
R04095	RPA1708
R04095	RPA1709
R04095	RPA1710
R04095	RPA1742
R04095	RPA2137
R04095	RPA3289
R04095	RPA4002
R04095	RPA4553
R04095	RPA4598
R04095	RPA4798
R04095	RPA4799
R04095	RPA1614
R04125	RPA3848 RPA3849
R04132	RPA3758
R04138	RPA2538 RPA2539
R04144	RPA1162
R04148	RPA2094
R04148	RPA0712
R04170	RPA1411
R04170	RPA1758
R04170	RPA1761
R04170	RPA1811
R04170	RPA2316
R04170	RPA3305
R04170	RPA3795
R04170	RPA4321
R04170	RPA0484
R04170	RPA0957
R04170	RPA0383
R04170	RPA0462
R04170	RPA1238
R04173	RPA4309
R04198	RPA0339
R04199	RPA0339
R04203	RPA0818
R04203	RPA3717
R04204	RPA1411
R04204	RPA1758
R04204	RPA1761
R04204	RPA1811
R04204	RPA2316
R04204	RPA3305
R04204	RPA3717
R04204	RPA3795
R04204	RPA4321
R04204	RPA0484
R04204	RPA0818
R04204	RPA0957
R04208	RPA3051
R04209	RPA4174 RPA4175
R04210	RPA4308
R04212	RPA3111 RPA3104 RPA3107
R04218	RPA1513
R04218	RPA2828
R04218	RPA3742
R04224	RPA1411
R04224	RPA1758
R04224	RPA1761
R04224	RPA1811
R04224	RPA2316
R04224	RPA3305
R04224	RPA3441
R04224	RPA3453
R04224	RPA3717
R04224	RPA3795
R04224	RPA4321
R04224	RPA0484
R04224	RPA0957
R04230	RPA0081
R04231	RPA0081
R04237	RPA1546
R04254	RPA2501
R04254	RPA4243
R04277	RPA4700
R04278	RPA4703
R04292	RPA1055
R04325	RPA3052
R04355	RPA2019 RPA2020
R04355	RPA2019 RPA3072
R04355	RPA2019 RPA0426
R04365	RPA0626
R04378	RPA4492
R04379	RPA3759
R04379	RPA2986
R04385	RPA2435 RPA2436 RPA2936
R04386	RPA0508 RPA0071 RPA2435 RPA2436
R04391	RPA0315
R04405	RPA2397
R04405	RPA2181
R04405	RPA4024
R04418	RPA4703
R04420	RPA4820
R04426	RPA0227
R04428	RPA2912
R04428	RPA0425
R04428	RPA2021
R04429	RPA1199
R04429	RPA0427
R04429	RPA4568
R04440	RPA2035
R04441	RPA1463
R04441	RPA2341
R04441	RPA3472
R04441	RPA2155
R04445	RPA1580
R04457	RPA2728
R04457	RPA4363
R04463	RPA1597 RPA3818 RPA3820
R04475	RPA4773
R04478	RPA4697
R04509	RPA3971
R04519	RPA1867
R04519	RPA2452
R04519	RPA2554
R04519	RPA0525
R04519	RPA3563
R04519	RPA2774
R04533	RPA0895
R04533	RPA0896
R04533	RPA1683
R04533	RPA1684
R04533	RPA2160
R04533	RPA2417
R04533	RPA3074
R04533	RPA3304
R04533	RPA3474
R04533	RPA4596
R04533	RPA4657
R04534	RPA0895
R04534	RPA0896
R04534	RPA1683
R04534	RPA1684
R04534	RPA2160
R04534	RPA2417
R04534	RPA3074
R04534	RPA3304
R04534	RPA3474
R04534	RPA4596
R04534	RPA4657
R04535	RPA2912
R04535	RPA0425
R04535	RPA2021
R04536	RPA0895
R04536	RPA0896
R04536	RPA1683
R04536	RPA1684
R04536	RPA2160
R04536	RPA2417
R04536	RPA3074
R04536	RPA3304
R04536	RPA3474
R04536	RPA4596
R04536	RPA4657
R04537	RPA2912
R04537	RPA0425
R04537	RPA2021
R04543	RPA0895
R04543	RPA0896
R04543	RPA1683
R04543	RPA1684
R04543	RPA2160
R04543	RPA2417
R04543	RPA3074
R04543	RPA3304
R04543	RPA3474
R04543	RPA4596
R04543	RPA4657
R04544	RPA2912
R04544	RPA0425
R04544	RPA2021
R04550	RPA2913
R04558	RPA0311 RPA0313
R04559	RPA3817
R04560	RPA0028
R04566	RPA0895
R04566	RPA0896
R04566	RPA1683
R04566	RPA1684
R04566	RPA2160
R04566	RPA2417
R04566	RPA3074
R04566	RPA3304
R04566	RPA3474
R04566	RPA4596
R04566	RPA4657
R04567	RPA2911
R04568	RPA2912
R04568	RPA0425
R04568	RPA2021
R04573	RPA3534
R04587	RPA3521
R04591	RPA3821
R04591	RPA0558
R04594	RPA0993
R04606	RPA2909
R04617	RPA3534
R04620	RPA0391
R04620	RPA4514
R04639	RPA3391
R04640	RPA0312
R04657	RPA1159
R04658	RPA1158
R04666	RPA1745
R04672	RPA2031 RPA2032
R04673	RPA2031 RPA2032
R04724	RPA1199
R04724	RPA0427
R04724	RPA4568
R04726	RPA2019 RPA2020
R04726	RPA2019 RPA3072
R04726	RPA2019 RPA0426
R04737	RPA0818
R04737	RPA3717
R04738	RPA1411
R04738	RPA1758
R04738	RPA1761
R04738	RPA1811
R04738	RPA2316
R04738	RPA3305
R04738	RPA3795
R04738	RPA4321
R04738	RPA0484
R04738	RPA0957
R04738	RPA0383
R04738	RPA0462
R04738	RPA1238
R04739	RPA0818
R04739	RPA3717
R04740	RPA1411
R04740	RPA1758
R04740	RPA1761
R04740	RPA1811
R04740	RPA2316
R04740	RPA3305
R04740	RPA3795
R04740	RPA4321
R04740	RPA0484
R04740	RPA0957
R04740	RPA0383
R04740	RPA0462
R04740	RPA1238
R04741	RPA0818
R04741	RPA3717
R04742	RPA1703
R04742	RPA2304
R04742	RPA3462
R04742	RPA3466
R04742	RPA3715
R04742	RPA4346
R04742	RPA0531
R04742	RPA0817
R04742	RPA1756
R04742	RPA3194
R04743	RPA0818
R04743	RPA3717
R04744	RPA1411
R04744	RPA1758
R04744	RPA1761
R04744	RPA1811
R04744	RPA2316
R04744	RPA3305
R04744	RPA3795
R04744	RPA4321
R04744	RPA0484
R04744	RPA0957
R04744	RPA0383
R04744	RPA0462
R04744	RPA1238
R04745	RPA0818
R04745	RPA3717
R04746	RPA1411
R04746	RPA1758
R04746	RPA1761
R04746	RPA1811
R04746	RPA2316
R04746	RPA3305
R04746	RPA3795
R04746	RPA4321
R04746	RPA0484
R04746	RPA0957
R04746	RPA0383
R04746	RPA0462
R04746	RPA1238
R04747	RPA1703
R04747	RPA2304
R04747	RPA3462
R04747	RPA3466
R04747	RPA3715
R04747	RPA4346
R04747	RPA0531
R04747	RPA0817
R04747	RPA1756
R04747	RPA3194
R04748	RPA0818
R04748	RPA3717
R04749	RPA1411
R04749	RPA1758
R04749	RPA1761
R04749	RPA1811
R04749	RPA2316
R04749	RPA3305
R04749	RPA3795
R04749	RPA4321
R04749	RPA0484
R04749	RPA0957
R04749	RPA0383
R04749	RPA0462
R04749	RPA1238
R04751	RPA0480
R04751	RPA0481
R04751	RPA0740
R04751	RPA0816
R04751	RPA0995
R04751	RPA1236
R04751	RPA1612
R04751	RPA1699
R04751	RPA1708
R04751	RPA1709
R04751	RPA1710
R04751	RPA1742
R04751	RPA2137
R04751	RPA3289
R04751	RPA4002
R04751	RPA4553
R04751	RPA4598
R04751	RPA4798
R04751	RPA4799
R04754	RPA0480
R04754	RPA0481
R04754	RPA0740
R04754	RPA0816
R04754	RPA0995
R04754	RPA1236
R04754	RPA1612
R04754	RPA1699
R04754	RPA1708
R04754	RPA1709
R04754	RPA1710
R04754	RPA1742
R04754	RPA2137
R04754	RPA3289
R04754	RPA4002
R04754	RPA4553
R04754	RPA4598
R04754	RPA4798
R04754	RPA4799
R04787	RPA1512
R04798	RPA1512
R04800	RPA1512
R04859	RPA0557
R04859	RPA2568
R04859	RPA1569
R04859	RPA2349
R04859	RPA2350
R04859	RPA2362
R04859	RPA2763
R04859	RPA4251
R04859	RPA4591
R04952	RPA2019 RPA2020
R04952	RPA2019 RPA3072
R04952	RPA2019 RPA0426
R04953	RPA0895
R04953	RPA0896
R04953	RPA1683
R04953	RPA1684
R04953	RPA2160
R04953	RPA2417
R04953	RPA3074
R04953	RPA3304
R04953	RPA3474
R04953	RPA4596
R04953	RPA4657
R04954	RPA2912
R04954	RPA0425
R04954	RPA2021
R04955	RPA1199
R04955	RPA0427
R04955	RPA4568
R04957	RPA2019 RPA2020
R04957	RPA2019 RPA3072
R04957	RPA2019 RPA0426
R04958	RPA1199
R04958	RPA0427
R04958	RPA4568
R04960	RPA2019 RPA2020
R04960	RPA2019 RPA3072
R04960	RPA2019 RPA0426
R04961	RPA1199
R04961	RPA0427
R04961	RPA4568
R04963	RPA2019 RPA2020
R04963	RPA2019 RPA3072
R04963	RPA2019 RPA0426
R04964	RPA0895
R04964	RPA0896
R04964	RPA1683
R04964	RPA1684
R04964	RPA2160
R04964	RPA2417
R04964	RPA3074
R04964	RPA3304
R04964	RPA3474
R04964	RPA4596
R04964	RPA4657
R04965	RPA2912
R04965	RPA0425
R04965	RPA2021
R04966	RPA1199
R04966	RPA0427
R04966	RPA4568
R04968	RPA2019 RPA2020
R04968	RPA2019 RPA3072
R04968	RPA2019 RPA0426
R04969	RPA1199
R04969	RPA0427
R04969	RPA4568
R04972	RPA1509
R04986	RPA0930 RPA0931
R04987	RPA0082
R04988	RPA0603
R04989	RPA0270
R04989	RPA2671
R04990	RPA0083
R05032	RPA3530
R05046	RPA3391
R05048	RPA3391
R05051	RPA1580
R05052	RPA4331
R05053	RPA2596
R05064	RPA3447
R05068	RPA2035
R05069	RPA2035
R05070	RPA1463
R05070	RPA2341
R05070	RPA3472
R05070	RPA2155
R05074	RPA1158
R05085	RPA4309
R05086	RPA0839
R05145	RPA2936
R05146	RPA2017
R05149	RPA2086
R05150	RPA2087
R05176	RPA3985
R05177	RPA2090
R05180	RPA2088
R05181	RPA2084
R05185	RPA1376 RPA1378 RPA1379 RPA1380 RPA1436 RPA1437 RPA1438 RPA4619 RPA4620
R05185	RPA1376 RPA1378 RPA1379 RPA1435 RPA1436 RPA1437 RPA1438 RPA4619 RPA4620
R05185	RPA1376 RPA1378 RPA1379 RPA1380 RPA1436 RPA1437 RPA4618 RPA4619 RPA4620
R05185	RPA1376 RPA1378 RPA1379 RPA1435 RPA1436 RPA1437 RPA4618 RPA4619 RPA4620
R05218	RPA0711
R05219	RPA2097
R05220	RPA0717
R05221	RPA0714
R05222	RPA0714
R05223	RPA1257
R05223	RPA2095
R05224	RPA2083
R05225	RPA2096
R05225	RPA0718
R05227	RPA0496 RPA0498 RPA2399
R05227	RPA0496 RPA0498 RPA0716
R05274	RPA3619 RPA3620 RPA3621
R05305	RPA0818
R05305	RPA3717
R05311	RPA3713 RPA3714
R05316	RPA0670 RPA0671 RPA0672
R05332	RPA2659
R05496	RPA1376 RPA1378 RPA1379 RPA1380 RPA1436 RPA1437 RPA1438 RPA4619 RPA4620
R05496	RPA1376 RPA1378 RPA1379 RPA1435 RPA1436 RPA1437 RPA1438 RPA4619 RPA4620
R05496	RPA1376 RPA1378 RPA1379 RPA1380 RPA1436 RPA1437 RPA4618 RPA4619 RPA4620
R05496	RPA1376 RPA1378 RPA1379 RPA1435 RPA1436 RPA1437 RPA4618 RPA4619 RPA4620
R05549	RPA0378
R05551	RPA1700
R05551	RPA1734
R05551	RPA3440
R05551	RPA3628
R05553	RPA2526
R05555	RPA2918
R05577	RPA3043 RPA-RNA28
R05578	RPA2906 RPA-RNA33
R05578	RPA2906 RPA-RNA5
R05579	RPA2305
R05579	RPA1614
R05582	RPA0654
R05586	RPA3715
R05586	RPA0531
R05590	RPA1700
R05590	RPA1734
R05590	RPA3440
R05590	RPA3628
R05592	RPA0653
R05600	RPA0650
R05601	RPA0818
R05601	RPA3717
R05611	RPA1040
R05612	RPA1040
R05613	RPA1040
R05614	RPA0603
R05615	RPA1153
R05627	RPA0044
R05629	RPA3533
R05630	RPA3533
R05632	RPA3433
R05633	RPA2590
R05634	RPA1039
R05636	RPA0952
R05637	RPA2590
R05644	RPA3984
R05645	RPA3987
R05646	RPA3984
R05647	RPA3988
R05662	RPA3530
R05681	RPA3065
R05688	RPA2916
R05763	RPA3605
R05775	RPA3990
R05794	RPA2672
R05808	RPA2089
R05809	RPA2088
R05810	RPA2084
R05812	RPA2087
R05814	RPA2090
R05815	RPA2083
R05838	RPA2694
R05884	RPA3734
R05884	RPA4271
R06146	RPA0270
R06146	RPA2671
R06180	RPA1742
R06265	RPA1552
R06266	RPA1552
R06267	RPA1552
R06268	RPA1668
R06271	RPA1667
R06282	RPA1542 RPA1543 RPA1545
R06284	RPA1530
R06447	RPA2918
R06513	RPA3925
R06513	RPA3926
R06513	RPA4053
R06513	RPA0173
R06514	RPA0118
R06529	RPA0719
R06558	RPA0714
R06859	RPA0083
R06895	RPA1666
R06895	RPA0327
R06895	RPA2122
R06915	RPA3433
R06936	RPA3433
R06939	RPA3433
R06941	RPA4748
R06977	RPA2323
R06980	RPA0112
R06983	RPA1955
R06989	RPA3964
R07157	RPA4666 RPA4667 RPA4668
R07172	RPA3968
R07219	RPA3734
R07219	RPA4271
R07268	RPA0717
R07270	RPA1513
R07270	RPA2828
R07270	RPA3742
R07270	RPA3743
R07281	RPA1093
R07302	RPA0719
R07364	RPA2352
R07411	RPA0833
R07463	RPA3573
R07475	RPA1040
R07519	RPA1517
R07520	RPA1518
R07521	RPA1520
R07522	RPA1517
R07523	RPA1518
R07524	RPA1520
R07527	RPA1520
R07528	RPA1517
R07529	RPA1520
R07532	RPA1517
R07533	RPA1520
R07534	RPA1518
R07535	RPA1520
R07536	RPA1517
R07618	RPA0185
R07618	RPA2863
R07650	RPA4452
R07762	RPA2019
R07762	RPA3072
R07762	RPA2019
R07762	RPA0426
R07763	RPA0895
R07763	RPA0896
R07763	RPA1683
R07763	RPA1684
R07763	RPA2160
R07763	RPA2417
R07763	RPA3074
R07763	RPA3304
R07763	RPA3474
R07763	RPA4596
R07763	RPA4657
R07764	RPA2021
R07764	RPA2912
R07765	RPA1199
R07765	RPA0427
R07765	RPA4568
R07839	RPA4696
R08087	RPA0024
R08088	RPA4592
R08089	RPA2138
R08090	RPA2540
R08091	RPA0513
R08093	RPA0383
R08093	RPA462
R08093	RPA0650
R08093	RPA0818
R08093	RPA1238
R08093	RPA1811
R08093	RPA3447
R08094	RPA0818
R08095	RPA0513
R08096	RPA0024
R08209	RPA3734
R08209	RPA4271
R08210	RPA3734
R08210	RPA4271
R08557	RPA2619
R08657	RPA4410
R08689	RPA0519
R09055	RPA1521
R09057	RPA1530 RPA1532
R09058	RPA1530 RPA1532
R09107	RPA2325
R09107	RPA3033
R09252	RPA0652
R09489	RPA2498
R09692	RPA1512
R09790	RPA1517
R10125	RPA0024
XR1	RPA0797
XR10	RPA1376 RPA1378 RPA1379 RPA1380 RPA1436 RPA1437 RPA1438 RPA4619 RPA4620
XR10	RPA1376 RPA1378 RPA1379 RPA1435 RPA1436 RPA1437 RPA1438 RPA4619 RPA4620
XR10	RPA1376 RPA1378 RPA1379 RPA1380 RPA1436 RPA1437 RPA4618 RPA4619 RPA4620
XR10	RPA1376 RPA1378 RPA1379 RPA1435 RPA1436 RPA1437 RPA4618 RPA4619 RPA4620
XR11	RPA1376 RPA1378 RPA1379 RPA1380 RPA1436 RPA1437 RPA1438 RPA4619 RPA4620
XR11	RPA1376 RPA1378 RPA1379 RPA1435 RPA1436 RPA1437 RPA1438 RPA4619 RPA4620
XR11	RPA1376 RPA1378 RPA1379 RPA1380 RPA1436 RPA1437 RPA4618 RPA4619 RPA4620
XR11	RPA1376 RPA1378 RPA1379 RPA1435 RPA1436 RPA1437 RPA4618 RPA4619 RPA4620
XR12	RPA1376 RPA1378 RPA1379 RPA1380 RPA1436 RPA1437 RPA1438 RPA4619 RPA4620
XR12	RPA1376 RPA1378 RPA1379 RPA1435 RPA1436 RPA1437 RPA1438 RPA4619 RPA4620
XR12	RPA1376 RPA1378 RPA1379 RPA1380 RPA1436 RPA1437 RPA4618 RPA4619 RPA4620
XR12	RPA1376 RPA1378 RPA1379 RPA1435 RPA1436 RPA1437 RPA4618 RPA4619 RPA4620
XR13	RPA4180 RPA4181 RPA4182
XR14	RPA4252 RPA4254 RPA4255 RPA4256 RPA4257 RPA4258 RPA4259 RPA4260 RPA4261 RPA4262 RPA4263 RPA4264
XR14	RPA2937 RPA2938 RPA2939 RPA2940 RPA2941 RPA2942 RPA2943 RPA2944 RPA2945 RPA2947 RPA2949 RPA2950 RPA2951 RPA2952
XR15	RPA0216 RPA0217 RPA0218 RPA0219
XR156	RPA2039 RPA2040
XR157	RPA2039 RPA2040
XR158	RPA2039 RPA2040
XR159	RPA3469 RPA3470 RPA3468 RPA3471
XR16	RPA1016
XR16	RPA1192
XR16	RPA1193
XR160	RPA3469 RPA3470 RPA3468 RPA3471
XR161	RPA4404 RPA4407 RPA4406 RPA4408 RPA4409
XR162	RPA4576 RPA4477 RPA4475 RPA4478
XR163	RPA2560 RPA2561 RPA2562 RPA2563
XR164	RPA2560 RPA2561 RPA2562 RPA2563
XR165	RPA2560 RPA2561 RPA2562 RPA2563
XR166	RPA2560 RPA2561 RPA2562 RPA2563
XR167	RPA2560 RPA2561 RPA2562 RPA2563
XR168	RPA2560 RPA2561 RPA2562 RPA2563
XR169	RPA2560 RPA2561 RPA2562 RPA2563
XR17	RPA1016
XR17	RPA1192
XR17	RPA1193
XR170	RPA2560 RPA2561 RPA2562 RPA2563
XR171	RPA0099 RPA0100 RPA0101 RPA0102
XR171	RPA0755 RPA0758 RPA0759 RPA0760 RPA0762
XR171	RPA1214 RPA1215 RPA1216 RPA1218
XR171	RPA1444 RPA1445 RPA1446 RPA1447 RPA1448
XR171	RPA1470 RPA1471 RPA1472 RPA1473
XR171	RPA2327 RPA2328 RPA2329 RPA2330
XR171	RPA2643 RPA2644 RPA2645 RPA2646
XR172	RPA0099 RPA0100 RPA0101 RPA0102
XR172	RPA0755 RPA0758 RPA0759 RPA0760 RPA0762
XR172	RPA1214 RPA1215 RPA1216 RPA1218
XR172	RPA1444 RPA1445 RPA1446 RPA1447 RPA1448
XR172	RPA1470 RPA1471 RPA1472 RPA1473
XR172	RPA2327 RPA2328 RPA2329 RPA2330
XR172	RPA2643 RPA2644 RPA2645 RPA2646
XR175	RPA0198
XR176	RPA0851
XR177	RPA1975 RPA1976 RPA1977
XR177	RPA2047 RPA2048 RPA2049
XR177	RPA2541 RPA2542 RPA2543
XR177	RPA3458 RPA3459
XR177	RPA4554 RPA4555 RPA4556
XR178	RPA1975 RPA1976 RPA1977
XR178	RPA2047 RPA2048 RPA2049
XR178	RPA2541 RPA2542 RPA2543
XR178	RPA3458 RPA3459
XR178	RPA4554 RPA4555 RPA4556
XR179	RPA1975 RPA1976 RPA1977
XR179	RPA2047 RPA2048 RPA2049
XR179	RPA2541 RPA2542 RPA2543
XR179	RPA3458 RPA3459
XR179	RPA4554 RPA4555 RPA4556
XR18	RPA2731
XR180	RPA1975 RPA1976 RPA1977
XR180	RPA2047 RPA2048 RPA2049
XR180	RPA2541 RPA2542 RPA2543
XR180	RPA3458 RPA3459
XR180	RPA4554 RPA4555 RPA4556
XR181	RPA1782 RPA1783 RPA1784
XR181	RPA1975 RPA1976 RPA1977
XR181	RPA2047 RPA2048 RPA2049
XR181	RPA2541 RPA2542 RPA2543
XR181	RPA3458 RPA3459
XR181	RPA4554 RPA4555 RPA4556
XR182	RPA1782 RPA1783 RPA1784
XR183	RPA3844
XR184	RPA2168
XR185	RPA2168
XR186	RPA2168
XR19	RPA1522 RPA1523 RPA1523 RPA1541
XR190	RPA2893
XR192	RPA0013
XR192	RPA1660
XR193	RPA0055 RPA0056 RPA0057 RPA0058
XR193	RPA0055 RPA0056 RPA0057 RPA4788
XR194	RPA0203 RPA0204 RPA0205
XR195	RPA0220
XR196	RPA0220
XR197	RPA0273 RPA0275
XR198	RPA0538
XR198	RPA1774
XR198	RPA2419
XR198	RPA4784
XR199	RPA0720 RPA0722 RPA0723
XR20	RPA4174 RPA4175
XR200	RPA0747 RPA0748 RPA0749 RPA0750
XR201	RPA0747 RPA0748 RPA0749 RPA0750
XR202	RPA0858 RPA0859 RPA0860
XR203	RPA1136
XR204	RPA1660
XR205	RPA2047 RPA2782
XR206	RPA2047 RPA2782
XR207	RPA2262
XR208	RPA2281
XR209	RPA2447
XR21	RPA2612
XR210	RPA2485
XR211	RPA2706
XR211	RPA3291
XR211	RPA0811
XR212	RPA3000 RPA3001 RPA3002 RPA3003 RPA3004
XR213	RPA3260
XR214	RPA3727
XR215	RPA3727
XR216	RPA4160 RPA4648 RPA4649 RPA4650
XR217	RPA4326
XR218	RPA4389
XR219	RPA4441
XR219	RPA3727
XR219	RPA3163
XR22	RPA1424 RPA3574 RPA3575 RPA0086
XR22	RPA2463 RPA3574 RPA3575 RPA0086
XR22	RPA2467 RPA3574 RPA3575 RPA0086
XR22	RPA4608 RPA3574 RPA3575 RPA0086
XR220	RPA4715 RPA4716 RPA4717
XR225	RPA1786
XR226	RPA3446
XR226	RPA1973
XR227	RPA2622 RPA2623 RPA2624
XR227	RPA1362 RPA1363 RPA1364
XR227	RPA2608 RPA2611 RPA2610
XR227	RPA2613 RPA2611 RPA2610
XR23	RPA2798
XR230	RPA1259 RPA0863
XR230	RPA1259 RPA2025
XR230	RPA1259 RPA3163
XR230	RPA1259 RPA4441
XR231	RPA0538
XR231	RPA1774
XR231	RPA2419
XR231	RPA4784
XR232	RPA1206
XR232	RPA2153
XR233	RPA2142
XR233	RPA3716
XR233	RPA4267
XR233	RPA0464
XR233	RPA0743
XR233	RPA1234
XR233	RPA1242
XR233	RPA1766
XR233	RPA3299
XR233	RPA3465
XR233	RPA4042
XR233	RPA4823
XR234	RPA2142
XR234	RPA3716
XR234	RPA4267
XR234	RPA0464
XR234	RPA0743
XR234	RPA1234
XR234	RPA1242
XR234	RPA1766
XR234	RPA3299
XR234	RPA3465
XR234	RPA4042
XR234	RPA4823
XR235	RPA2397
XR236	RPA2612
XR237	RPA3468 RPA3469 RPA3470 RPA3471
XR24	RPA4662
XR246	RPA2811
XR247	RPA0024
XR248	RPA1668
XR249	RPA1668
XR25	RPA0149 RPA0150 RPA0151
XR25	RPA2118 RPA2119 RPA2120
XR25	RPA2308 RPA2309 RPA2310
XR250	RPA2917
XR251	RPA1985
XR252	RPA2811
XR252	RPA0328
XR254	RPA1170
XR254	RPA3050
XR255	RPA2006
XR256	RPA2672
XR257	RPA2007
XR258	RPA3968
XR26	RPA0722 RPA0723 RPA0720 RPA2382 RPA2383 RPA2085
XR27	RPA1250 RPA1251 RPA1252 RPA1253 RPA1254 RPA3669 RPA3668 RPA3667 RPA3666 RPA3665
XR28	RPA1426 RPA1427 RPA1428
XR28	RPA2359 RPA2360 RPA2361
XR29	RPA2014 RPA4158 RPA4159 RPA4160
XR29	RPA4160 RPA4648 RPA4649 RPA4650
XR3	RPA1079
XR30	RPA2622 RPA2623 RPA2624
XR30	RPA1362 RPA1363 RPA1364
XR30	RPA2608 RPA2611 RPA2610
XR30	RPA2613 RPA2611 RPA2610
XR31	RPA2622 RPA2623 RPA2624
XR31	RPA1401 RPA1410 RPA4162 RPA4163
XR32	RPA2631 RPA2632 RPA2633
XR32	RPA2112 RPA2113 RPA2114
XR33	RPA3722 RPA3719 RPA3720 RPA3721 RPA3723
XR33	RPA3722 RPA3719 RPA3720 RPA3721 RPA3724
XR33	RPA3722 RPA3719 RPA3720 RPA3721 RPA3725
XR33	RPA0985 RPA0986 RPA0987 RPA0988 RPA0989
XR33	RPA1738 RPA1739 RPA1740 RPA1741
XR33	RPA1748 RPA1749 RPA1750 RPA1751 RPA1752
XR33	RPA1789 RPA1791 RPA1792 RPA1793
XR33	RPA3806 RPA3807 RPA3808 RPA3809 RPA3810
XR33	RPA4019 RPA4020 RPA4021 RPA4022 RPA4023
XR33	RPA4025 RPA4026 RPA4027 RPA4028 RPA4029
XR33	RPA4034 RPA4035 RPA4036 RPA4037 RPA4038
XR33	RPA4041 RPA4043 RPA4044 RPA4045 RPA4046
XR34	RPA3722 RPA3719 RPA3720 RPA3721 RPA3723
XR34	RPA3722 RPA3719 RPA3720 RPA3721 RPA3724
XR34	RPA3722 RPA3719 RPA3720 RPA3721 RPA3725
XR34	RPA0985 RPA0986 RPA0987 RPA0988 RPA0989
XR34	RPA1738 RPA1739 RPA1740 RPA1741
XR34	RPA1748 RPA1749 RPA1750 RPA1751 RPA1752
XR34	RPA1789 RPA1791 RPA1792 RPA1793
XR34	RPA3806 RPA3807 RPA3808 RPA3809 RPA3810
XR34	RPA4019 RPA4020 RPA4021 RPA4022 RPA4023
XR34	RPA4025 RPA4026 RPA4027 RPA4028 RPA4029
XR34	RPA4034 RPA4035 RPA4036 RPA4037 RPA4038
XR34	RPA4041 RPA4043 RPA4044 RPA4045 RPA4046
XR344	RPA1094
XR345	RPA0335
XR345	RPA1307
XR346	RPA0335
XR346	RPA1307
XR347	RPA0335
XR347	RPA1307
XR35	RPA3722 RPA3719 RPA3720 RPA3721 RPA3723
XR35	RPA3722 RPA3719 RPA3720 RPA3721 RPA3724
XR35	RPA3722 RPA3719 RPA3720 RPA3721 RPA3725
XR35	RPA0985 RPA0986 RPA0987 RPA0988 RPA0989
XR35	RPA1738 RPA1739 RPA1740 RPA1741
XR35	RPA1748 RPA1749 RPA1750 RPA1751 RPA1752
XR35	RPA1789 RPA1791 RPA1792 RPA1793
XR35	RPA3806 RPA3807 RPA3808 RPA3809 RPA3810
XR35	RPA4019 RPA4020 RPA4021 RPA4022 RPA4023
XR35	RPA4025 RPA4026 RPA4027 RPA4028 RPA4029
XR35	RPA4034 RPA4035 RPA4036 RPA4037 RPA4038
XR35	RPA4041 RPA4043 RPA4044 RPA4045 RPA4046
XR36	RPA3722 RPA3719 RPA3720 RPA3721 RPA3723
XR36	RPA3722 RPA3719 RPA3720 RPA3721 RPA3724
XR36	RPA3722 RPA3719 RPA3720 RPA3721 RPA3725
XR37	RPA4086 RPA4087
XR38	RPA4777 RPA4779 RPA4780
XR38	RPA4777 RPA4778 RPA4780
XR39	RPA1465
XR39	RPA3953
XR5	RPA1548 RPA1526 RPA1525 RPA1527 RPA1528 RPA1491 RPA1492 RPA2653 RPA2654 RPA3009 RPA3012 RPA3013 RPA4291 RPA4292
XR8	RPA2740 RPA4334
XR8	RPA3119 RPA4334
XR8	RPA2740 RPA4733
XR8	RPA3119 RPA4733
XR9	RPA2740 RPA4334
XR9	RPA3119 RPA4334
XR9	RPA2740 RPA4733
XR9	RPA3119 RPA4733

## Sheet: Essential Genes
Acetate-Light-Anaerobic	Acetate-Dark-Aerobic	Succinate-Light-Anaerobic	Benzoate-Light-Anaerobic	4-coumarate-Light-Anaerobic	4-hydroxybenzoate-Light-Anaerobic
RPA-RNA23	RPA-RNA23	RPA-RNA23	RPA-RNA23	RPA-RNA23	RPA-RNA23
RPA-RNA25	RPA-RNA25	RPA-RNA25	RPA-RNA25	RPA-RNA25	RPA-RNA25
RPA-RNA28	RPA-RNA28	RPA-RNA28	RPA-RNA28	RPA-RNA28	RPA-RNA28
RPA-RNA30	RPA-RNA30	RPA-RNA30	RPA-RNA30	RPA-RNA30	RPA-RNA30
RPA-RNA31	RPA-RNA31	RPA-RNA31	RPA-RNA31	RPA-RNA31	RPA-RNA31
RPA-RNA46	RPA-RNA46	RPA-RNA46	RPA-RNA46	RPA-RNA46	RPA-RNA46
RPA-RNA49	RPA-RNA49	RPA-RNA49	RPA-RNA49	RPA-RNA49	RPA-RNA49
RPA0028	RPA0028	RPA0028	RPA0028	RPA0028	RPA0028
RPA0035	RPA0035	RPA0035	RPA0035	RPA0035	RPA0035
RPA0037	RPA0037	RPA0037	RPA0037	RPA0037	RPA0037
RPA0044	RPA0044	RPA0044	RPA0044	RPA0044	RPA0044
RPA0061	RPA0061	RPA0061	RPA0061	RPA0061	RPA0061
RPA0063	RPA0063	RPA0063	RPA0063	RPA0063	RPA0063
RPA0068	RPA0068	RPA0068	RPA0068	RPA0068	RPA0068
RPA0069	RPA0069	RPA0069	RPA0069	RPA0069	RPA0069
RPA0070	RPA0070	RPA0070	RPA0070	RPA0070	RPA0070
RPA0071	RPA0071	RPA0071	RPA0071	RPA0071	RPA0071
RPA0072	RPA0072	RPA0072	RPA0072	RPA0072	RPA0072
RPA0081	RPA0081	RPA0081	RPA0081	RPA0081	RPA0081
RPA0083	RPA0083	RPA0083	RPA0083	RPA0083	RPA0083
RPA0086	RPA0086	RPA0086	RPA0086	RPA0086	RPA0086
RPA0165	RPA0165	RPA0165	RPA0165	RPA0165	RPA0165
RPA0175	RPA0175	RPA0175	RPA0175	RPA0175	RPA0175
RPA0176	RPA0176	RPA0176	RPA0176	RPA0176	RPA0176
RPA0177	RPA0177	RPA0177	RPA0177	RPA0177	RPA0177
RPA0178	RPA0178	RPA0178	RPA0178	RPA0178	RPA0178
RPA0179	RPA0179	RPA0179	RPA0179	RPA0179	RPA0179
RPA0198	RPA0198	RPA0216	RPA0216	RPA0227	RPA0216
RPA0202	RPA0202	RPA0217	RPA0217	RPA0230	RPA0217
RPA0227	RPA0216	RPA0218	RPA0218	RPA0235	RPA0218
RPA0230	RPA0217	RPA0219	RPA0219	RPA0240	RPA0219
RPA0235	RPA0218	RPA0227	RPA0227	RPA0250	RPA0227
RPA0240	RPA0219	RPA0230	RPA0230	RPA0254	RPA0230
RPA0250	RPA0227	RPA0235	RPA0235	RPA0273	RPA0235
RPA0254	RPA0230	RPA0240	RPA0240	RPA0275	RPA0240
RPA0273	RPA0235	RPA0250	RPA0250	RPA0287	RPA0250
RPA0275	RPA0240	RPA0254	RPA0254	RPA0300	RPA0254
RPA0287	RPA0250	RPA0273	RPA0273	RPA0309	RPA0273
RPA0300	RPA0254	RPA0275	RPA0275	RPA0311	RPA0275
RPA0309	RPA0273	RPA0287	RPA0287	RPA0312	RPA0287
RPA0311	RPA0275	RPA0300	RPA0300	RPA0313	RPA0300
RPA0312	RPA0287	RPA0309	RPA0309	RPA0315	RPA0309
RPA0313	RPA0300	RPA0311	RPA0311	RPA0337	RPA0311
RPA0315	RPA0309	RPA0312	RPA0312	RPA0339	RPA0312
RPA0337	RPA0311	RPA0313	RPA0313	RPA0381	RPA0313
RPA0339	RPA0312	RPA0315	RPA0315	RPA0382	RPA0315
RPA0381	RPA0313	RPA0337	RPA0337	RPA0392	RPA0337
RPA0382	RPA0315	RPA0339	RPA0339	RPA0413	RPA0339
RPA0392	RPA0337	RPA0381	RPA0381	RPA0422	RPA0381
RPA0413	RPA0339	RPA0382	RPA0382	RPA0455	RPA0382
RPA0422	RPA0381	RPA0392	RPA0392	RPA0504	RPA0392
RPA0455	RPA0382	RPA0413	RPA0413	RPA0508	RPA0413
RPA0504	RPA0392	RPA0422	RPA0422	RPA0519	RPA0422
RPA0508	RPA0413	RPA0455	RPA0455	RPA0592	RPA0455
RPA0519	RPA0455	RPA0504	RPA0504	RPA0603	RPA0504
RPA0592	RPA0504	RPA0508	RPA0508	RPA0604	RPA0508
RPA0603	RPA0508	RPA0519	RPA0519	RPA0624	RPA0519
RPA0604	RPA0519	RPA0592	RPA0592	RPA0626	RPA0592
RPA0624	RPA0592	RPA0603	RPA0603	RPA0629	RPA0603
RPA0626	RPA0603	RPA0604	RPA0604	RPA0720	RPA0604
RPA0629	RPA0604	RPA0624	RPA0624	RPA0722	RPA0624
RPA0720	RPA0624	RPA0626	RPA0626	RPA0723	RPA0626
RPA0722	RPA0626	RPA0629	RPA0629	RPA0732	RPA0629
RPA0723	RPA0629	RPA0720	RPA0650	RPA0733	RPA0650
RPA0732	RPA0720	RPA0722	RPA0652	RPA0734	RPA0652
RPA0733	RPA0722	RPA0723	RPA0653	RPA0735	RPA0653
RPA0734	RPA0723	RPA0732	RPA0654	RPA0736	RPA0654
RPA0735	RPA0732	RPA0733	RPA0657	RPA0751	RPA0657
RPA0736	RPA0733	RPA0734	RPA0658	RPA0752	RPA0658
RPA0751	RPA0734	RPA0735	RPA0659	RPA0753	RPA0659
RPA0752	RPA0735	RPA0736	RPA0660	RPA0797	RPA0660
RPA0753	RPA0736	RPA0751	RPA0720	RPA0833	RPA0669
RPA0797	RPA0751	RPA0752	RPA0722	RPA0839	RPA0670
RPA0833	RPA0752	RPA0753	RPA0723	RPA0843	RPA0671
RPA0839	RPA0753	RPA0797	RPA0732	RPA0844	RPA0672
RPA0843	RPA0797	RPA0833	RPA0733	RPA0845	RPA0673
RPA0844	RPA0833	RPA0839	RPA0734	RPA0846	RPA0720
RPA0845	RPA0839	RPA0843	RPA0735	RPA0847	RPA0722
RPA0846	RPA0843	RPA0844	RPA0736	RPA0875	RPA0723
RPA0847	RPA0844	RPA0845	RPA0751	RPA0879	RPA0732
RPA0875	RPA0845	RPA0846	RPA0752	RPA0887	RPA0733
RPA0879	RPA0846	RPA0847	RPA0753	RPA0891	RPA0734
RPA0887	RPA0847	RPA0875	RPA0797	RPA0930	RPA0735
RPA0891	RPA0875	RPA0879	RPA0833	RPA0931	RPA0736
RPA0930	RPA0879	RPA0887	RPA0839	RPA0943	RPA0751
RPA0931	RPA0887	RPA0891	RPA0843	RPA0944	RPA0752
RPA0943	RPA0891	RPA0930	RPA0844	RPA0952	RPA0753
RPA0944	RPA0930	RPA0931	RPA0845	RPA1039	RPA0797
RPA0952	RPA0931	RPA0943	RPA0846	RPA1040	RPA0833
RPA1039	RPA0943	RPA0944	RPA0847	RPA1045	RPA0839
RPA1040	RPA0944	RPA0952	RPA0875	RPA1047	RPA0843
RPA1045	RPA0952	RPA1039	RPA0879	RPA1053	RPA0844
RPA1047	RPA1039	RPA1040	RPA0887	RPA1093	RPA0845
RPA1053	RPA1040	RPA1045	RPA0891	RPA1149	RPA0846
RPA1093	RPA1045	RPA1047	RPA0930	RPA1150	RPA0847
RPA1149	RPA1047	RPA1053	RPA0931	RPA1153	RPA0875
RPA1150	RPA1053	RPA1093	RPA0943	RPA1162	RPA0879
RPA1153	RPA1093	RPA1149	RPA0944	RPA1178	RPA0887
RPA1162	RPA1149	RPA1150	RPA0952	RPA1201	RPA0891
RPA1178	RPA1150	RPA1153	RPA1039	RPA1276	RPA0930
RPA1201	RPA1153	RPA1162	RPA1040	RPA1491	RPA0931
RPA1276	RPA1162	RPA1178	RPA1045	RPA1492	RPA0943
RPA1491	RPA1178	RPA1201	RPA1047	RPA1505	RPA0944
RPA1492	RPA1201	RPA1276	RPA1053	RPA1506	RPA0952
RPA1505	RPA1276	RPA1491	RPA1093	RPA1507	RPA1039
RPA1506	RPA1505	RPA1492	RPA1094	RPA1509	RPA1040
RPA1507	RPA1509	RPA1505	RPA1149	RPA1512	RPA1045
RPA1509	RPA1512	RPA1506	RPA1150	RPA1517	RPA1047
RPA1512	RPA1517	RPA1507	RPA1153	RPA1518	RPA1053
RPA1517	RPA1518	RPA1509	RPA1162	RPA1520	RPA1093
RPA1518	RPA1520	RPA1512	RPA1178	RPA1521	RPA1094
RPA1520	RPA1592	RPA1517	RPA1201	RPA1522	RPA1149
RPA1521	RPA1597	RPA1518	RPA1276	RPA1523	RPA1150
RPA1522	RPA1625	RPA1520	RPA1491	RPA1525	RPA1153
RPA1523	RPA1839	RPA1521	RPA1492	RPA1526	RPA1162
RPA1525	RPA1840	RPA1522	RPA1505	RPA1527	RPA1178
RPA1526	RPA1986	RPA1523	RPA1506	RPA1528	RPA1201
RPA1527	RPA1997	RPA1525	RPA1507	RPA1530	RPA1276
RPA1528	RPA2006	RPA1526	RPA1509	RPA1532	RPA1491
RPA1530	RPA2007	RPA1527	RPA1512	RPA1541	RPA1492
RPA1532	RPA2019	RPA1528	RPA1517	RPA1542	RPA1505
RPA1541	RPA2031	RPA1530	RPA1518	RPA1543	RPA1506
RPA1542	RPA2032	RPA1532	RPA1520	RPA1544	RPA1507
RPA1543	RPA2035	RPA1541	RPA1521	RPA1545	RPA1509
RPA1544	RPA2085	RPA1542	RPA1522	RPA1546	RPA1512
RPA1545	RPA2200	RPA1543	RPA1523	RPA1548	RPA1517
RPA1546	RPA2323	RPA1544	RPA1525	RPA1592	RPA1518
RPA1548	RPA2382	RPA1545	RPA1526	RPA1597	RPA1520
RPA1592	RPA2383	RPA1546	RPA1527	RPA1625	RPA1521
RPA1597	RPA2435	RPA1548	RPA1528	RPA1667	RPA1522
RPA1625	RPA2436	RPA1592	RPA1530	RPA1668	RPA1523
RPA1667	RPA2437	RPA1597	RPA1532	RPA1782	RPA1525
RPA1668	RPA2460	RPA1625	RPA1541	RPA1783	RPA1526
RPA1839	RPA2485	RPA1667	RPA1542	RPA1784	RPA1527
RPA1840	RPA2491	RPA1668	RPA1543	RPA1786	RPA1528
RPA1986	RPA2504	RPA1839	RPA1544	RPA1787	RPA1530
RPA1997	RPA2526	RPA1840	RPA1545	RPA1839	RPA1532
RPA2006	RPA2583	RPA1986	RPA1546	RPA1840	RPA1541
RPA2007	RPA2590	RPA1997	RPA1548	RPA1986	RPA1542
RPA2019	RPA2596	RPA2006	RPA1592	RPA1997	RPA1543
RPA2031	RPA2601	RPA2007	RPA1597	RPA2006	RPA1544
RPA2032	RPA2659	RPA2019	RPA1625	RPA2007	RPA1545
RPA2035	RPA2660	RPA2031	RPA1667	RPA2019	RPA1546
RPA2085	RPA2694	RPA2032	RPA1668	RPA2031	RPA1548
RPA2200	RPA2712	RPA2035	RPA1839	RPA2032	RPA1592
RPA2323	RPA2726	RPA2085	RPA1840	RPA2035	RPA1597
RPA2382	RPA2727	RPA2200	RPA1986	RPA2085	RPA1625
RPA2383	RPA2730	RPA2323	RPA1997	RPA2200	RPA1667
RPA2435	RPA2775	RPA2382	RPA2006	RPA2323	RPA1668
RPA2436	RPA2777	RPA2383	RPA2007	RPA2382	RPA1839
RPA2437	RPA2845	RPA2435	RPA2019	RPA2383	RPA1840
RPA2460	RPA2854	RPA2436	RPA2031	RPA2435	RPA1986
RPA2491	RPA2879	RPA2437	RPA2032	RPA2436	RPA1997
RPA2498	RPA2886	RPA2460	RPA2035	RPA2437	RPA2006
RPA2504	RPA2888	RPA2491	RPA2085	RPA2460	RPA2007
RPA2526	RPA2890	RPA2498	RPA2200	RPA2485	RPA2019
RPA2583	RPA2891	RPA2504	RPA2323	RPA2491	RPA2031
RPA2590	RPA2893	RPA2526	RPA2382	RPA2498	RPA2032
RPA2596	RPA2906	RPA2583	RPA2383	RPA2504	RPA2035
RPA2601	RPA2907	RPA2590	RPA2435	RPA2526	RPA2085
RPA2653	RPA2916	RPA2596	RPA2436	RPA2583	RPA2200
RPA2654	RPA2917	RPA2601	RPA2437	RPA2590	RPA2323
RPA2659	RPA2928	RPA2653	RPA2460	RPA2596	RPA2382
RPA2660	RPA2936	RPA2654	RPA2485	RPA2601	RPA2383
RPA2694	RPA2977	RPA2659	RPA2491	RPA2653	RPA2435
RPA2712	RPA3043	RPA2660	RPA2498	RPA2654	RPA2436
RPA2726	RPA3051	RPA2694	RPA2504	RPA2659	RPA2437
RPA2727	RPA3052	RPA2712	RPA2526	RPA2660	RPA2460
RPA2730	RPA3056	RPA2726	RPA2583	RPA2694	RPA2485
RPA2775	RPA3065	RPA2727	RPA2590	RPA2712	RPA2491
RPA2777	RPA3069	RPA2730	RPA2596	RPA2726	RPA2498
RPA2799	RPA3075	RPA2775	RPA2601	RPA2727	RPA2504
RPA2845	RPA3085	RPA2777	RPA2653	RPA2730	RPA2526
RPA2854	RPA3091	RPA2799	RPA2654	RPA2775	RPA2583
RPA2879	RPA3098	RPA2845	RPA2659	RPA2777	RPA2590
RPA2886	RPA3104	RPA2854	RPA2660	RPA2799	RPA2596
RPA2888	RPA3107	RPA2879	RPA2694	RPA2845	RPA2601
RPA2890	RPA3111	RPA2886	RPA2712	RPA2854	RPA2653
RPA2891	RPA3117	RPA2888	RPA2726	RPA2879	RPA2654
RPA2893	RPA3155	RPA2890	RPA2727	RPA2886	RPA2659
RPA2906	RPA3229	RPA2891	RPA2730	RPA2888	RPA2660
RPA2907	RPA3321	RPA2893	RPA2775	RPA2890	RPA2694
RPA2916	RPA3322	RPA2906	RPA2777	RPA2891	RPA2712
RPA2917	RPA3374	RPA2916	RPA2798	RPA2893	RPA2726
RPA2928	RPA3390	RPA2917	RPA2799	RPA2906	RPA2727
RPA2936	RPA3391	RPA2928	RPA2845	RPA2916	RPA2730
RPA2977	RPA3406	RPA2936	RPA2854	RPA2917	RPA2775
RPA3009	RPA3450	RPA2977	RPA2879	RPA2928	RPA2777
RPA3012	RPA3487	RPA3009	RPA2886	RPA2936	RPA2799
RPA3013	RPA3492	RPA3012	RPA2888	RPA2977	RPA2845
RPA3023	RPA3493	RPA3013	RPA2890	RPA3009	RPA2854
RPA3043	RPA3525	RPA3023	RPA2891	RPA3012	RPA2879
RPA3051	RPA3528	RPA3043	RPA2893	RPA3013	RPA2886
RPA3052	RPA3529	RPA3051	RPA2906	RPA3023	RPA2888
RPA3056	RPA3530	RPA3052	RPA2916	RPA3043	RPA2890
RPA3065	RPA3532	RPA3056	RPA2917	RPA3051	RPA2891
RPA3069	RPA3533	RPA3065	RPA2928	RPA3052	RPA2893
RPA3075	RPA3534	RPA3069	RPA2936	RPA3056	RPA2906
RPA3085	RPA3535	RPA3075	RPA2977	RPA3065	RPA2916
RPA3091	RPA3574	RPA3085	RPA3009	RPA3069	RPA2917
RPA3098	RPA3575	RPA3091	RPA3012	RPA3075	RPA2928
RPA3104	RPA3577	RPA3098	RPA3013	RPA3085	RPA2936
RPA3107	RPA3634	RPA3104	RPA3023	RPA3091	RPA2977
RPA3111	RPA3694	RPA3107	RPA3043	RPA3098	RPA3009
RPA3117	RPA3695	RPA3111	RPA3051	RPA3104	RPA3012
RPA3155	RPA3701	RPA3117	RPA3052	RPA3107	RPA3013
RPA3229	RPA3702	RPA3155	RPA3056	RPA3111	RPA3023
RPA3321	RPA3711	RPA3229	RPA3065	RPA3117	RPA3043
RPA3322	RPA3727	RPA3321	RPA3069	RPA3155	RPA3051
RPA3374	RPA3817	RPA3322	RPA3075	RPA3229	RPA3052
RPA3390	RPA3818	RPA3374	RPA3085	RPA3321	RPA3056
RPA3391	RPA3820	RPA3390	RPA3091	RPA3322	RPA3065
RPA3406	RPA3971	RPA3391	RPA3098	RPA3374	RPA3069
RPA3450	RPA3984	RPA3406	RPA3104	RPA3390	RPA3075
RPA3487	RPA3985	RPA3450	RPA3107	RPA3391	RPA3085
RPA3492	RPA3987	RPA3487	RPA3111	RPA3406	RPA3091
RPA3493	RPA3988	RPA3492	RPA3117	RPA3450	RPA3098
RPA3525	RPA4071	RPA3493	RPA3155	RPA3487	RPA3104
RPA3528	RPA4174	RPA3525	RPA3229	RPA3492	RPA3107
RPA3529	RPA4175	RPA3528	RPA3321	RPA3493	RPA3111
RPA3530	RPA4213	RPA3529	RPA3322	RPA3525	RPA3117
RPA3532	RPA4215	RPA3530	RPA3374	RPA3528	RPA3155
RPA3533	RPA4270	RPA3532	RPA3390	RPA3529	RPA3229
RPA3534	RPA4295	RPA3533	RPA3391	RPA3530	RPA3321
RPA3535	RPA4308	RPA3534	RPA3406	RPA3532	RPA3322
RPA3574	RPA4309	RPA3535	RPA3450	RPA3533	RPA3374
RPA3575	RPA4318	RPA3574	RPA3487	RPA3534	RPA3390
RPA3577	RPA4325	RPA3575	RPA3492	RPA3535	RPA3391
RPA3634	RPA4331	RPA3577	RPA3493	RPA3574	RPA3406
RPA3694	RPA4366	RPA3634	RPA3525	RPA3575	RPA3450
RPA3695	RPA4377	RPA3694	RPA3528	RPA3577	RPA3487
RPA3701	RPA4379	RPA3695	RPA3529	RPA3634	RPA3492
RPA3702	RPA4438	RPA3701	RPA3530	RPA3694	RPA3493
RPA3711	RPA4439	RPA3702	RPA3532	RPA3695	RPA3525
RPA3727	RPA4440	RPA3711	RPA3533	RPA3701	RPA3528
RPA3817	RPA4452	RPA3727	RPA3534	RPA3702	RPA3529
RPA3818	RPA4498	RPA3817	RPA3535	RPA3711	RPA3530
RPA3820	RPA4531	RPA3818	RPA3574	RPA3727	RPA3532
RPA3971	RPA4533	RPA3820	RPA3575	RPA3817	RPA3533
RPA3984	RPA4666	RPA3971	RPA3577	RPA3818	RPA3534
RPA3985	RPA4667	RPA3984	RPA3634	RPA3820	RPA3535
RPA3987	RPA4668	RPA3985	RPA3694	RPA3971	RPA3574
RPA3988	RPA4715	RPA3987	RPA3695	RPA3984	RPA3575
RPA4071	RPA4716	RPA3988	RPA3701	RPA3985	RPA3577
RPA4174	RPA4717	RPA4071	RPA3702	RPA3987	RPA3634
RPA4175	RPA4724	RPA4174	RPA3711	RPA3988	RPA3694
RPA4213	RPA4741	RPA4175	RPA3713	RPA4071	RPA3695
RPA4215	RPA4743	RPA4213	RPA3714	RPA4174	RPA3701
RPA4270	RPA4772	RPA4215	RPA3727	RPA4175	RPA3702
RPA4291	RPA4773	RPA4270	RPA3817	RPA4213	RPA3711
RPA4292	RPA4777	RPA4291	RPA3818	RPA4215	RPA3713
RPA4295	RPA4780	RPA4292	RPA3820	RPA4270	RPA3714
RPA4308		RPA4295	RPA3971	RPA4291	RPA3727
RPA4309		RPA4308	RPA3984	RPA4292	RPA3817
RPA4318		RPA4309	RPA3985	RPA4295	RPA3818
RPA4325		RPA4318	RPA3987	RPA4308	RPA3820
RPA4331		RPA4325	RPA3988	RPA4309	RPA3971
RPA4366		RPA4331	RPA4071	RPA4318	RPA3984
RPA4377		RPA4366	RPA4174	RPA4325	RPA3985
RPA4379		RPA4377	RPA4175	RPA4331	RPA3987
RPA4438		RPA4379	RPA4213	RPA4366	RPA3988
RPA4439		RPA4438	RPA4215	RPA4377	RPA4071
RPA4440		RPA4439	RPA4270	RPA4379	RPA4174
RPA4452		RPA4440	RPA4291	RPA4438	RPA4175
RPA4498		RPA4452	RPA4292	RPA4439	RPA4213
RPA4531		RPA4498	RPA4295	RPA4440	RPA4215
RPA4533		RPA4531	RPA4308	RPA4452	RPA4234
RPA4666		RPA4533	RPA4309	RPA4498	RPA4270
RPA4667		RPA4666	RPA4318	RPA4531	RPA4291
RPA4668		RPA4667	RPA4325	RPA4533	RPA4292
RPA4715		RPA4668	RPA4331	RPA4666	RPA4295
RPA4716		RPA4715	RPA4366	RPA4667	RPA4308
RPA4717		RPA4716	RPA4377	RPA4668	RPA4309
RPA4724		RPA4717	RPA4379	RPA4715	RPA4318
RPA4741		RPA4724	RPA4438	RPA4716	RPA4325
RPA4743		RPA4741	RPA4439	RPA4717	RPA4331
RPA4772		RPA4743	RPA4440	RPA4724	RPA4366
RPA4773		RPA4772	RPA4452	RPA4741	RPA4377
RPA4777		RPA4773	RPA4498	RPA4743	RPA4379
RPA4780		RPA4777	RPA4531	RPA4772	RPA4438
		RPA4780	RPA4533	RPA4773	RPA4439
			RPA4666	RPA4777	RPA4440
			RPA4667	RPA4780	RPA4452
			RPA4668		RPA4498
			RPA4715		RPA4531
			RPA4716		RPA4533
			RPA4717		RPA4662
			RPA4724		RPA4666
			RPA4741		RPA4667
			RPA4743		RPA4668
			RPA4772		RPA4715
			RPA4773		RPA4716
			RPA4777		RPA4717
			RPA4780		RPA4724
					RPA4741
					RPA4743
					RPA4772
					RPA4773
					RPA4777
					RPA4780
