# Supplementary material for: System-level analysis of metabolic trade-offs during anaerobic photoheterotrophic growth in Rhodopseudomonas palustris
Source: BMC Bioinformatics. 2019 May 9;20:233. doi: 10.1186/s12859-019-2844-z (PMC6509789; doi:10.1186/s12859-019-2844-z)
Supplement: Supplementary file 3 — SBML format of the RP model. (XML 1614 kb) [file 12859_2019_2844_MOESM3_ESM.xml]

<?xml version="1.0" encoding="UTF-8"?>
<sbml level="2" version="1" xmlns="http://www.sbml.org/sbml/level2" xmlns:html="http://www.w3.org/1999/xhtml">
<model id="Rhodopseudomonas_palustris_CGA009" name="Rhodopseudomonas_palustris_CGA009">
<listOfUnitDefinitions>
	<unitDefinition id="mmol_per_gDW_per_hr">
		<listOfUnits>
			<unit kind="mole" scale="-3" multiplier="1" offset="0"/>
			<unit kind="gram" exponent="-1" multiplier="1" offset="0"/>
			<unit kind="second" exponent="-1" multiplier="0.00027777" offset="0"/>
		</listOfUnits>
	</unitDefinition>
</listOfUnitDefinitions>
<listOfCompartments>
	<compartment id="XT" name="Extraorganism"/>
	<compartment id="Cytosol" name="Cytosol" outside="PX"/>
	<compartment id="PX" name="Periplasm" outside="XT"/>
</listOfCompartments>
<listOfSpecies>
	<species id="C00234" name="10-Formyltetrahydrofolate" compartment="Cytosol" charge="-2" boundaryCondition="false"/>
	<species id="C15606" name="1,2-dihydroxy-3-keto-5-methylthiopentene" compartment="Cytosol" charge="-1" boundaryCondition="false"/>
	<species id="C00641DA" name="1,2-Diacyl-sn-glycerol (Dark Aerobic)" compartment="Cytosol" charge="0" boundaryCondition="false"/>
	<species id="C00641LN" name="1,2-Diacyl-sn-glycerol (Light Anaerobic)" compartment="Cytosol" charge="0" boundaryCondition="false"/>
	<species id="C04092" name="1,2-Didehydropiperidine-2-carboxylate" compartment="Cytosol" charge="-1" boundaryCondition="false"/>
	<species id="C05758" name="trans-Dodec-2-enoyl-[acp]" compartment="Cytosol" charge="-1" boundaryCondition="false"/>
	<species id="C03012" name="1,2-Naphthalenediol" compartment="Cytosol" charge="0" boundaryCondition="false"/>
	<species id="C00986" name="1,3-Propanediamine" compartment="Cytosol" charge="2" boundaryCondition="false"/>
	<species id="C00236" name="3-Phospho-D-glyceroylphosphate" compartment="Cytosol" charge="-4" boundaryCondition="false"/>
	<species id="C11829" name="13(1)-Hydroxy-magnesium-protoporphyrinIX13-monomethylester" compartment="Cytosol" charge="-1" boundaryCondition="false"/>
	<species id="C05421" name="15-cis-Phytoene" compartment="Cytosol" charge="0" boundaryCondition="false"/>
	<species id="C03203" name="1-Hydroxy-2-naphthoate" compartment="Cytosol" charge="-1" boundaryCondition="false"/>
	<species id="C03912" name="(S)-1-Pyrroline-5-carboxylate" compartment="Cytosol" charge="-1" boundaryCondition="false"/>
	<species id="C03340" name="L-2,3-Dihydrodipicolinate" compartment="Cytosol" charge="-2" boundaryCondition="false"/>
	<species id="C06007" name="(R)-2,3-Dihydroxy-3-methylpentanoate" compartment="Cytosol" charge="-1" boundaryCondition="false"/>
	<species id="C02923" name="2,3-Dihydroxytoluene" compartment="Cytosol" charge="0" boundaryCondition="false"/>
	<species id="C03283" name="L-2,4-Diaminobutyrate" compartment="Cytosol" charge="1" boundaryCondition="false"/>
	<species id="C05923" name="2,5-Diaminopyrimidine nucleoside triphosphate" compartment="Cytosol" charge="-3" boundaryCondition="false"/>
	<species id="C06148" name="2,5-Diamino-6-(5&apos;-triphosphoryl-3&apos;,4&apos;-trihydroxy-2&apos;-oxopentyl)-" compartment="Cytosol" charge="-3" boundaryCondition="false"/>
	<species id="C01304" name="2,5-Diamino-6-(5&apos;-phosphoribosylamino)-4-pyrimidineone" compartment="Cytosol" charge="-1" boundaryCondition="false"/>
	<species id="C00666" name="LL-2,6-Diaminoheptanedioate" compartment="Cytosol" charge="0" boundaryCondition="false"/>
	<species id="C00680" name="meso-2,6-Diaminoheptanedioate" compartment="Cytosol" charge="0" boundaryCondition="false"/>
	<species id="C04807" name="2-Amino-7,8-dihydro-4-hydroxy-6-(diphosphooxymethyl)pteridine" compartment="Cytosol" charge="-2" boundaryCondition="false"/>
	<species id="C06006" name="(S)-2-Aceto-2-hydroxybutanoate" compartment="Cytosol" charge="-1" boundaryCondition="false"/>
	<species id="C01300" name="2-Amino-4-hydroxy-6-hydroxymethyl-7,8-dihydropteridine" compartment="Cytosol" charge="0" boundaryCondition="false"/>
	<species id="C03508" name="L-2-Amino-3-oxobutanoicacid" compartment="Cytosol" charge="0" boundaryCondition="false"/>
	<species id="C01278" name="2-Carboxy-2,5-dihydro-5-oxofuran-2-acetate" compartment="Cytosol" charge="-2" boundaryCondition="false"/>
	<species id="C01302" name="1-(2-Carboxyphenylamino)-1-deoxy-D-ribulose5-phosphate" compartment="Cytosol" charge="-3" boundaryCondition="false"/>
	<species id="C04691" name="2-Dehydro-3-deoxy-D-arabino-heptonate7-phosphate" compartment="Cytosol" charge="-3" boundaryCondition="false"/>
	<species id="C00966" name="2-Dehydropantoate" compartment="Cytosol" charge="-1" boundaryCondition="false"/>
	<species id="C00672" name="2-Deoxy-D-ribose1-phosphate" compartment="Cytosol" charge="-2" boundaryCondition="false"/>
	<species id="C00673" name="2-Deoxy-D-ribose5-phosphate" compartment="Cytosol" charge="-2" boundaryCondition="false"/>
	<species id="C16468" name="(2E)-5-Methylhexa-2,4-dienoyl-CoA" compartment="Cytosol" charge="-3" boundaryCondition="false"/>
	<species id="C01146" name="2-Hydroxy-3-oxopropanoate" compartment="Cytosol" charge="-1" boundaryCondition="false"/>
	<species id="C04324" name="2-Hydroxy-4-carboxyhexa-2,4-dienedioate" compartment="Cytosol" charge="-3" boundaryCondition="false"/>
	<species id="C09812" name="2-Hydroxycyclohexane-1-carboxyl-CoA" compartment="Cytosol" charge="-3" boundaryCondition="false"/>
	<species id="C05375" name="2-Hydroxy-2-hydropyrone-4,6-dicarboxylate" compartment="Cytosol" charge="-2" boundaryCondition="false"/>
	<species id="C05852" name="2-Hydroxyphenylacetate" compartment="Cytosol" charge="-1" boundaryCondition="false"/>
	<species id="C02631" name="2-Isopropylmaleate" compartment="Cytosol" charge="-2" boundaryCondition="false"/>
	<species id="C01180" name="4-Methylthio-2-oxobutanoicacid" compartment="Cytosol" charge="-1" boundaryCondition="false"/>
	<species id="C03344" name="2-Methylacetoacetyl-CoA" compartment="Cytosol" charge="-4" boundaryCondition="false"/>
	<species id="C04752" name="2-Methyl-4-amino-5-hydroxymethylpyrimidinediphosphate" compartment="Cytosol" charge="-3" boundaryCondition="false"/>
	<species id="C01251" name="(R)-2-Hydroxybutane-1,2,4-tricarboxylate" compartment="Cytosol" charge="-3" boundaryCondition="false"/>
	<species id="C11434" name="2-C-Methyl-D-erythritol4-phosphate" compartment="Cytosol" charge="-2" boundaryCondition="false"/>
	<species id="C11453" name="2-C-Methyl-D-erythritol2,4-cyclodiphosphate" compartment="Cytosol" charge="-2" boundaryCondition="false"/>
	<species id="C02226" name="Citraconate" compartment="Cytosol" charge="-2" boundaryCondition="false"/>
	<species id="C00349" name="2-Methyl-3-oxopropanoate" compartment="Cytosol" charge="-1" boundaryCondition="false"/>
	<species id="C00109" name="2-Oxobutanoate" compartment="Cytosol" charge="-1" boundaryCondition="false"/>
	<species id="C09813" name="2-Oxocyclohexane-1-carbonyl-CoA" compartment="Cytosol" charge="-3" boundaryCondition="false"/>
	<species id="C03063" name="2-Oxohept-3-enedioate" compartment="Cytosol" charge="-2" boundaryCondition="false"/>
	<species id="C05811" name="2-Octaprenyl-6-hydroxyphenol" compartment="Cytosol" charge="0" boundaryCondition="false"/>
	<species id="C05813" name="2-Octaprenyl-6-methoxy-1,4-benzoquinone" compartment="Cytosol" charge="0" boundaryCondition="false"/>
	<species id="C05815" name="2-Octaprenyl-3-methyl-5-hydroxy-6-methoxy-1,4-benzoquinone" compartment="Cytosol" charge="0" boundaryCondition="false"/>
	<species id="C05814" name="2-Octaprenyl-3-methyl-6-methoxy-1,4-benzoquinone" compartment="Cytosol" charge="0" boundaryCondition="false"/>
	<species id="C05812" name="2-Octaprenyl-6-methoxyphenol" compartment="Cytosol" charge="0" boundaryCondition="false"/>
	<species id="C05810" name="2-Octaprenylphenol" compartment="Cytosol" charge="0" boundaryCondition="false"/>
	<species id="C03586" name="2-Oxo-2,3-dihydrofuran-5-acetate" compartment="Cytosol" charge="-1" boundaryCondition="false"/>
	<species id="C00322" name="2-Oxoadipate" compartment="Cytosol" charge="-2" boundaryCondition="false"/>
	<species id="C03671" name="2-Pyrone-4,6-dicarboxylate" compartment="Cytosol" charge="-2" boundaryCondition="false"/>
	<species id="C11436" name="2-Phospho-4-(cytidine5&apos;-diphospho)-2-C-methyl-D-erythritol" compartment="Cytosol" charge="-3" boundaryCondition="false"/>
	<species id="C00631" name="2-Phospho-D-glycerate" compartment="Cytosol" charge="-3" boundaryCondition="false"/>
	<species id="C00988" name="2-Phosphoglycolate" compartment="Cytosol" charge="-3" boundaryCondition="false"/>
	<species id="C03221" name="2-trans-Dodecenoyl-CoA" compartment="Cytosol" charge="-4" boundaryCondition="false"/>
	<species id="C05125" name="2-(alpha-Hydroxyethyl)thiaminediphosphate" compartment="Cytosol" charge="-1" boundaryCondition="false"/>
	<species id="C15888" name="3,4,3&apos;,4&apos;-Tetrahydrospirilloxanthin" compartment="Cytosol" charge="0" boundaryCondition="false"/>
	<species id="C15886" name="3,4-Dihydroanhydrorhodovibrin" compartment="Cytosol" charge="0" boundaryCondition="false"/>
	<species id="C00230" name="3,4-Dihydroxybenzoate" compartment="Cytosol" charge="-1" boundaryCondition="false"/>
	<species id="C15887" name="3&apos;,4&apos;-Dihydrorhodovibrin" compartment="Cytosol" charge="0" boundaryCondition="false"/>
	<species id="C15874" name="3,4-Dehydrorhodopin" compartment="Cytosol" charge="0" boundaryCondition="false"/>
	<species id="C01179" name="3-(4-Hydroxyphenyl)pyruvate" compartment="Cytosol" charge="-1" boundaryCondition="false"/>
	<species id="C01142" name="(3S)-3,6-Diaminohexanoate" compartment="Cytosol" charge="1" boundaryCondition="false"/>
	<species id="C11638" name="3-Amino-2-oxopropylphosphate" compartment="Cytosol" charge="-1" boundaryCondition="false"/>
	<species id="C05145" name="3-Aminoisobutyricacid" compartment="Cytosol" charge="0" boundaryCondition="false"/>
	<species id="C04411" name="(2R,3S)-3-Isopropylmalate" compartment="Cytosol" charge="-2" boundaryCondition="false"/>
	<species id="C02504" name="(2S)-2-Isopropylmalate" compartment="Cytosol" charge="-2" boundaryCondition="false"/>
	<species id="C04236" name="(2S)-2-Isopropyl-3-oxosuccinate" compartment="Cytosol" charge="-2" boundaryCondition="false"/>
	<species id="C05381" name="3-Carboxy-1-hydroxypropyl-ThPP" compartment="Cytosol" charge="-3" boundaryCondition="false"/>
	<species id="C00944" name="3-Dehydroquinate" compartment="Cytosol" charge="-1" boundaryCondition="false"/>
	<species id="C02637" name="3-Dehydroshikimate" compartment="Cytosol" charge="-1" boundaryCondition="false"/>
	<species id="C04675" name="3-Hydroxy-3-(4-methylpent-3-en-1-yl)glutaryl-CoA" compartment="Cytosol" charge="-4" boundaryCondition="false"/>
	<species id="C16469" name="3-Hydroxy-5-methylhex-4-enoyl-CoA" compartment="Cytosol" charge="-3" boundaryCondition="false"/>
	<species id="C16220" name="3-Hydroxyoctadecanoyl-[acp]" compartment="Cytosol" charge="-1" boundaryCondition="false"/>
	<species id="C06001" name="(S)-3-Hydroxyisobutyrate" compartment="Cytosol" charge="-1" boundaryCondition="false"/>
	<species id="C04688" name="(3R)-3-Hydroxytetradecanoyl-[acyl-carrierprotein]" compartment="Cytosol" charge="-1" boundaryCondition="false"/>
	<species id="C04405" name="(2S,3S)-3-Hydroxy-2-methylbutanoyl-CoA" compartment="Cytosol" charge="-3" boundaryCondition="false"/>
	<species id="C05668" name="3-Hydroxypropionyl-CoA" compartment="Cytosol" charge="-4" boundaryCondition="false"/>
	<species id="C04181" name="2-Oxo-3-hydroxyisovalerate" compartment="Cytosol" charge="-1" boundaryCondition="false"/>
	<species id="C14145" name="(3S)-3-Hydroxyadipyl-CoA" compartment="Cytosol" charge="-4" boundaryCondition="false"/>
	<species id="C03069" name="3-Methylcrotonyl-CoA" compartment="Cytosol" charge="-4" boundaryCondition="false"/>
	<species id="C02939" name="3-Methylbutanoyl-CoA" compartment="Cytosol" charge="-3" boundaryCondition="false"/>
	<species id="C03231" name="3-Methylglutaconyl-CoA" compartment="Cytosol" charge="-4" boundaryCondition="false"/>
	<species id="C00141" name="3-Methyl-2-oxobutanoicacid" compartment="Cytosol" charge="-1" boundaryCondition="false"/>
	<species id="C00671" name="(S)-3-Methyl-2-oxopentanoicacid" compartment="Cytosol" charge="-1" boundaryCondition="false"/>
	<species id="C14088" name="3-Methylsalicylate" compartment="Cytosol" charge="-1" boundaryCondition="false"/>
	<species id="C05759" name="3-Oxotetradecanoyl-[acp]" compartment="Cytosol" charge="-1" boundaryCondition="false"/>
	<species id="C05753" name="3-Oxodecanoyl-[acp]" compartment="Cytosol" charge="-1" boundaryCondition="false"/>
	<species id="C18153" name="3-Hydroxyethylbacteriochlorophyllidea" compartment="Cytosol" charge="-2" boundaryCondition="false"/>
	<species id="C05746" name="3-Oxohexanoyl-[acp]" compartment="Cytosol" charge="-1" boundaryCondition="false"/>
	<species id="C06714" name="3-Hydroxypimelyl-CoA" compartment="Cytosol" charge="-4" boundaryCondition="false"/>
	<species id="C01013" name="3-Hydroxypropanoate" compartment="Cytosol" charge="-1" boundaryCondition="false"/>
	<species id="C05750" name="3-Oxooctanoyl-[acp]" compartment="Cytosol" charge="-1" boundaryCondition="false"/>
	<species id="C05809" name="3-Octaprenyl-4-hydroxybenzoate" compartment="Cytosol" charge="-1" boundaryCondition="false"/>
	<species id="C02232" name="3-Oxoadipyl-CoA" compartment="Cytosol" charge="-4" boundaryCondition="false"/>
	<species id="C05265" name="3-Oxodecanoyl-CoA" compartment="Cytosol" charge="-4" boundaryCondition="false"/>
	<species id="C05263" name="3-Oxododecanoyl-CoA" compartment="Cytosol" charge="-4" boundaryCondition="false"/>
	<species id="C05269" name="3-Oxohexanoyl-CoA" compartment="Cytosol" charge="-4" boundaryCondition="false"/>
	<species id="C16219" name="3-Oxostearoyl-[acp]" compartment="Cytosol" charge="-1" boundaryCondition="false"/>
	<species id="C05267" name="3-Oxooctanoyl-CoA" compartment="Cytosol" charge="-4" boundaryCondition="false"/>
	<species id="C05259" name="3-Oxopalmitoyl-CoA" compartment="Cytosol" charge="-4" boundaryCondition="false"/>
	<species id="C05261" name="3-Oxotetradecanoyl-CoA" compartment="Cytosol" charge="-4" boundaryCondition="false"/>
	<species id="C00197" name="3-Phospho-D-glycerate" compartment="Cytosol" charge="-3" boundaryCondition="false"/>
	<species id="C03232" name="3-Phosphonooxypyruvate" compartment="Cytosol" charge="-3" boundaryCondition="false"/>
	<species id="C01269" name="5-O-(1-Carboxyvinyl)-3-phosphoshikimate" compartment="Cytosol" charge="-4" boundaryCondition="false"/>
	<species id="C05100" name="3-Ureidoisobutyrate" compartment="Cytosol" charge="-1" boundaryCondition="false"/>
	<species id="C02642" name="3-Ureidopropionate" compartment="Cytosol" charge="-1" boundaryCondition="false"/>
	<species id="C00334" name="4-Aminobutanoate" compartment="Cytosol" charge="0" boundaryCondition="false"/>
	<species id="C00555" name="4-Aminobutyraldehyde" compartment="Cytosol" charge="1" boundaryCondition="false"/>
	<species id="C00568" name="4-Aminobenzoate" compartment="Cytosol" charge="-1" boundaryCondition="false"/>
	<species id="C11355" name="4-Amino-4-deoxychorismate" compartment="Cytosol" charge="-1" boundaryCondition="false"/>
	<species id="C01279" name="4-Amino-5-hydroxymethyl-2-methylpyrimidine" compartment="Cytosol" charge="0" boundaryCondition="false"/>
	<species id="C04556" name="4-Amino-2-methyl-5-phosphomethylpyrimidine" compartment="Cytosol" charge="-2" boundaryCondition="false"/>
	<species id="C04434" name="4-Carboxy-2-hydroxyhexa-2,4-dienedioate" compartment="Cytosol" charge="-3" boundaryCondition="false"/>
	<species id="C04484" name="4-Carboxy-2-hydroxymuconate semialdehyde" compartment="Cytosol" charge="-2" boundaryCondition="false"/>
	<species id="C11435" name="4-(Cytidine5&apos;-diphospho)-2-C-methyl-D-erythritol" compartment="Cytosol" charge="-2" boundaryCondition="false"/>
	<species id="C04115" name="4-Carboxy-4-hydroxy-2-oxoadipate" compartment="Cytosol" charge="-3" boundaryCondition="false"/>
	<species id="C00811" name="4-Coumarate" compartment="Cytosol" charge="-1" boundaryCondition="false"/>
	<species id="C00811PX" name="4-Coumarate" compartment="PX" charge="-1" boundaryCondition="false"/>
	<species id="C00811_b" name="4-Coumarate" compartment="XT" charge="-1" boundaryCondition="true"/>
	<species id="C00811XT" name="4-Coumarate" compartment="XT" charge="-1" boundaryCondition="false"/>
	<species id="C01468" name="4-Cresol" compartment="Cytosol" charge="0" boundaryCondition="false"/>
	<species id="C03078" name="4-Guanidinobutanamide" compartment="Cytosol" charge="1" boundaryCondition="false"/>
	<species id="C01035" name="4-Guanidinobutanoate" compartment="Cytosol" charge="0" boundaryCondition="false"/>
	<species id="C00633" name="p-Hydroxybenzaldehyde" compartment="Cytosol" charge="0" boundaryCondition="false"/>
	<species id="C02949" name="4-Hydroxybenzoyl-CoA" compartment="Cytosol" charge="-3" boundaryCondition="false"/>
	<species id="C00156" name="4-Hydroxybenzoate" compartment="Cytosol" charge="-1" boundaryCondition="false"/>
	<species id="C00156PX" name="4-Hydroxybenzoate" compartment="PX" charge="-1" boundaryCondition="false"/>
	<species id="C00156_b" name="4-Hydroxybenzoate" compartment="XT" charge="-1" boundaryCondition="true"/>
	<species id="XC279" name="4-Hydroxybenzylalcohol" compartment="Cytosol" charge="0" boundaryCondition="false"/>
	<species id="C00156XT" name="4-Hydroxybenzoate" compartment="XT" charge="-1" boundaryCondition="false"/>
	<species id="C05938" name="L-4-Hydroxyglutamatesemialdehyde" compartment="Cytosol" charge="-1" boundaryCondition="false"/>
	<species id="C14110" name="4-Hydroxymethylcatechol" compartment="Cytosol" charge="0" boundaryCondition="false"/>
	<species id="C14109" name="4-Hydroxymethylsalicylate" compartment="Cytosol" charge="-1" boundaryCondition="false"/>
	<species id="C06056" name="4-Hydroxy-L-threonine" compartment="Cytosol" charge="0" boundaryCondition="false"/>
	<species id="C06730" name="4-Methylcatechol" compartment="Cytosol" charge="0" boundaryCondition="false"/>
	<species id="C00233" name="4-Methyl-2-oxopentanoate" compartment="Cytosol" charge="-1" boundaryCondition="false"/>
	<species id="C04327" name="4-Methyl-5-(2-phosphoethyl)-thiazole" compartment="Cytosol" charge="-2" boundaryCondition="false"/>
	<species id="C14103" name="4-Methylsalicylate" compartment="Cytosol" charge="-1" boundaryCondition="false"/>
	<species id="C00870" name="4-Nitrophenol" compartment="Cytosol" charge="0" boundaryCondition="false"/>
	<species id="C03360" name="4-Nitrophenyl phosphate" compartment="Cytosol" charge="-1" boundaryCondition="false"/>
	<species id="C03082" name="4-Phospho-L-aspartate" compartment="Cytosol" charge="-2" boundaryCondition="false"/>
	<species id="C03393" name="4-Phospho-D-erythronate" compartment="Cytosol" charge="-3" boundaryCondition="false"/>
	<species id="C03492" name="D-4&apos;-Phosphopantothenate" compartment="Cytosol" charge="-3" boundaryCondition="false"/>
	<species id="C04732" name="5-Amino-6-(1-D-ribitylamino)uracil" compartment="Cytosol" charge="0" boundaryCondition="false"/>
	<species id="C04051" name="5-Amino-4-imidazolecarboxyamide" compartment="Cytosol" charge="1" boundaryCondition="false"/>
	<species id="C00430" name="5-Aminolevulinate" compartment="Cytosol" charge="0" boundaryCondition="false"/>
	<species id="C04454" name="5-Amino-6-(5&apos;-phosphoribitylamino)uracil" compartment="Cytosol" charge="-2" boundaryCondition="false"/>
	<species id="C01268" name="5-Amino-6-(5&apos;-phosphoribosylamino)uracil" compartment="Cytosol" charge="-2" boundaryCondition="false"/>
	<species id="C03479" name="5-Formyltetrahydrofolate" compartment="Cytosol" charge="-2" boundaryCondition="false"/>
	<species id="C11821" name="5-Hydroxyisourate" compartment="Cytosol" charge="0" boundaryCondition="false"/>
	<species id="C12248" name="5-Hydroxy-2-oxo-4-ureido-2,5-dihydro-1H-imidazole-5-carboxylate" compartment="Cytosol" charge="-1" boundaryCondition="false"/>
	<species id="C16471" name="5-Methyl-3-oxo-4-hexenoyl-CoA" compartment="Cytosol" charge="-3" boundaryCondition="false"/>
	<species id="C16470" name="5-Methylhex-4-enoyl-CoA" compartment="Cytosol" charge="-3" boundaryCondition="false"/>
	<species id="C00170" name="5&apos;-Methylthioadenosine" compartment="Cytosol" charge="0" boundaryCondition="false"/>
	<species id="C00440" name="5-Methyltetrahydrofolate" compartment="Cytosol" charge="-1" boundaryCondition="false"/>
	<species id="C04489" name="5-Methyltetrahydropteroyltri-L-glutamate" compartment="Cytosol" charge="-4" boundaryCondition="false"/>
	<species id="C04778" name="N1-(5-Phospho-alpha-D-ribosyl)-5,6-dimethylbenzimidazole" compartment="Cytosol" charge="-2" boundaryCondition="false"/>
	<species id="C03239" name="2-Oxo-6-aminocaproate" compartment="Cytosol" charge="0" boundaryCondition="false"/>
	<species id="C06723" name="6-Carboxyhex-2-enoyl-CoA" compartment="Cytosol" charge="-4" boundaryCondition="false"/>
	<species id="C00345" name="6-Phospho-D-gluconate" compartment="Cytosol" charge="-3" boundaryCondition="false"/>
	<species id="C01236" name="D-Glucono-1,5-lactone6-phosphate" compartment="Cytosol" charge="-2" boundaryCondition="false"/>
	<species id="C16255" name="[Dihydrolipoyllysine-residueacetyltransferase]" compartment="Cytosol" charge="0" boundaryCondition="false"/>
	<species id="C16466" name="7-Methyl-3-oxo-6-octenoyl-CoA" compartment="Cytosol" charge="-3" boundaryCondition="false"/>
	<species id="C01092" name="8-Amino-7-oxononanoate" compartment="Cytosol" charge="0" boundaryCondition="false"/>
	<species id="C00229" name="Acyl-carrierprotein" compartment="Cytosol" charge="-1" boundaryCondition="false"/>
	<species id="XC53" name="Biomass" compartment="Cytosol" charge="0" boundaryCondition="false"/>
	<species id="XC55_b" name="Biomass" compartment="XT" charge="-2" boundaryCondition="true"/>
	<species id="XC54XT" name="Biomass" compartment="XT" charge="-2" boundaryCondition="false"/>
	<species id="C06250" name="Holo-[carboxylase]" compartment="Cytosol" charge="0" boundaryCondition="false"/>
	<species id="C00175" name="Co2" compartment="Cytosol" charge="2" boundaryCondition="false"/>
	<species id="C06505" name="Cob(I)yrinatea,cdiamide" compartment="Cytosol" charge="-5" boundaryCondition="false"/>
	<species id="C04419" name="Carboxybiotin-carboxyl-carrierprotein" compartment="Cytosol" charge="-1" boundaryCondition="false"/>
	<species id="C11538" name="Cobalt-sirohydrochlorin" compartment="Cytosol" charge="-8" boundaryCondition="false"/>
	<species id="C06504" name="Cob(II)yrinatea,cdiamide" compartment="Cytosol" charge="-5" boundaryCondition="false"/>
	<species id="C00175PX" name="Co2" compartment="PX" charge="2" boundaryCondition="false"/>
	<species id="C00175_b" name="Co2" compartment="XT" charge="2" boundaryCondition="true"/>
	<species id="C11539" name="Cobalt-precorrin 3" compartment="Cytosol" charge="-6" boundaryCondition="false"/>
	<species id="C11540" name="Cobalt-precorrin 4" compartment="Cytosol" charge="-6" boundaryCondition="false"/>
	<species id="C11541" name="Cobalt-precorrin 5A" compartment="Cytosol" charge="-5" boundaryCondition="false"/>
	<species id="C11542" name="Cobalt-precorrin 6A" compartment="Cytosol" charge="-6" boundaryCondition="false"/>
	<species id="C11543" name="Cobalt-precorrin 6B" compartment="Cytosol" charge="-6" boundaryCondition="false"/>
	<species id="C11545" name="Cobalt-precorrin 8" compartment="Cytosol" charge="-5" boundaryCondition="false"/>
	<species id="C00175XT" name="Co2" compartment="XT" charge="2" boundaryCondition="false"/>
	<species id="C02693" name="Indole-3-acetamide" compartment="Cytosol" charge="0" boundaryCondition="false"/>
	<species id="C04281" name="L-1-Pyrroline-3-hydroxy-5-carboxylate" compartment="Cytosol" charge="-1" boundaryCondition="false"/>
	<species id="XC217" name="Lipopolysaccharide" compartment="Cytosol" charge="0" boundaryCondition="false"/>
	<species id="C01929" name="L-Histidinal" compartment="Cytosol" charge="1" boundaryCondition="false"/>
	<species id="C11831" name="Divinylprotochlorophyllide" compartment="Cytosol" charge="-2" boundaryCondition="false"/>
	<species id="C06143" name="Poly-beta-hydroxybutyrate" compartment="Cytosol" charge="0" boundaryCondition="false"/>
	<species id="C09848" name="(R)-(+)-Citronellal" compartment="Cytosol" charge="0" boundaryCondition="false"/>
	<species id="C11384" name="(S)-(-)-Citronellal" compartment="Cytosol" charge="0" boundaryCondition="false"/>
	<species id="C02059" name="Phylloquinone" compartment="Cytosol" charge="0" boundaryCondition="false"/>
	<species id="C06735" name="Aminoacetaldehyde" compartment="Cytosol" charge="1" boundaryCondition="false"/>
	<species id="C00332" name="Acetoacetyl-CoA" compartment="Cytosol" charge="-4" boundaryCondition="false"/>
	<species id="C00033" name="Acetate" compartment="Cytosol" charge="-1" boundaryCondition="false"/>
	<species id="C03939" name="Acetyl-[acyl-carrierprotein]" compartment="Cytosol" charge="-1" boundaryCondition="false"/>
	<species id="C00033PX" name="Acetate" compartment="PX" charge="-1" boundaryCondition="false"/>
	<species id="C00033_b" name="Acetate" compartment="XT" charge="-1" boundaryCondition="true"/>
	<species id="C00164" name="Acetoacetate" compartment="Cytosol" charge="-1" boundaryCondition="false"/>
	<species id="C00084" name="Acetaldehyde" compartment="Cytosol" charge="0" boundaryCondition="false"/>
	<species id="C06507" name="Adenosylcobyrinatehexaamide" compartment="Cytosol" charge="0" boundaryCondition="false"/>
	<species id="C00024" name="Acetyl-CoA" compartment="Cytosol" charge="-4" boundaryCondition="false"/>
	<species id="C06244" name="Acetamide" compartment="Cytosol" charge="0" boundaryCondition="false"/>
	<species id="C01548" name="Acetylene" compartment="Cytosol" charge="0" boundaryCondition="false"/>
	<species id="C04133" name="N-Acetyl-L-glutamate5-phosphate" compartment="Cytosol" charge="-3" boundaryCondition="false"/>
	<species id="C01250" name="N-Acetyl-L-glutamate5-semialdehyde" compartment="Cytosol" charge="-1" boundaryCondition="false"/>
	<species id="C00624" name="N-Acetyl-L-glutamate" compartment="Cytosol" charge="-2" boundaryCondition="false"/>
	<species id="C02341" name="trans-Aconitic acid" compartment="Cytosol" charge="-3" boundaryCondition="false"/>
	<species id="C00437" name="N-Acetylornithine" compartment="Cytosol" charge="0" boundaryCondition="false"/>
	<species id="C01659" name="Acrylamide" compartment="Cytosol" charge="0" boundaryCondition="false"/>
	<species id="C00979" name="O-Acetyl-L-serine" compartment="Cytosol" charge="0" boundaryCondition="false"/>
	<species id="C05744" name="Acetoacetyl-[acp]" compartment="Cytosol" charge="-1" boundaryCondition="false"/>
	<species id="C01077" name="O-Acetyl-L-homoserine" compartment="Cytosol" charge="0" boundaryCondition="false"/>
	<species id="C00227" name="Acetylphosphate" compartment="Cytosol" charge="-2" boundaryCondition="false"/>
	<species id="C00033XT" name="Acetate" compartment="XT" charge="-1" boundaryCondition="false"/>
	<species id="C06506" name="Adenosylcobyrinatea,cdiamide" compartment="Cytosol" charge="-5" boundaryCondition="false"/>
	<species id="C00147" name="Adenine" compartment="Cytosol" charge="0" boundaryCondition="false"/>
	<species id="C00212" name="Adenosine" compartment="Cytosol" charge="0" boundaryCondition="false"/>
	<species id="C00212PX" name="Adenosine" compartment="PX" charge="0" boundaryCondition="false"/>
	<species id="C06508" name="Adenosylcobinamide" compartment="Cytosol" charge="1" boundaryCondition="false"/>
	<species id="C06509" name="Adenosylcobinamidephosphate" compartment="Cytosol" charge="-1" boundaryCondition="false"/>
	<species id="C00194" name="Cobamidecoenzyme" compartment="Cytosol" charge="0" boundaryCondition="false"/>
	<species id="C00194PX" name="Cobamidecoenzyme" compartment="PX" charge="0" boundaryCondition="false"/>
	<species id="C00194_b" name="Cobamidecoenzyme" compartment="XT" charge="0" boundaryCondition="true"/>
	<species id="C00194XT" name="Cobamidecoenzyme" compartment="XT" charge="0" boundaryCondition="false"/>
	<species id="C00008" name="ADP" compartment="Cytosol" charge="-3" boundaryCondition="false"/>
	<species id="C00498" name="ADP-glucose" compartment="Cytosol" charge="-2" boundaryCondition="false"/>
	<species id="C06397" name="ADP-D-glycero-beta-D-manno-heptose" compartment="Cytosol" charge="-2" boundaryCondition="false"/>
	<species id="C06398" name="ADP-L-glycero-D-manno-heptose" compartment="Cytosol" charge="-2" boundaryCondition="false"/>
	<species id="C00301" name="ADP-ribose" compartment="Cytosol" charge="-2" boundaryCondition="false"/>
	<species id="C03794" name="N6-(1,2-Dicarboxyethyl)-AMP" compartment="Cytosol" charge="-4" boundaryCondition="false"/>
	<species id="C06510" name="Adenosine-GDP-cobinamide" compartment="Cytosol" charge="-1" boundaryCondition="false"/>
	<species id="C00179" name="Agmatine" compartment="Cytosol" charge="2" boundaryCondition="false"/>
	<species id="C00021" name="S-Adenosyl-L-homocysteine" compartment="Cytosol" charge="0" boundaryCondition="false"/>
	<species id="C04895" name="2-Amino-4-hydroxy-6-(erythro-1,2,3-trihydroxypropyl)dihydropteridine" compartment="Cytosol" charge="-3" boundaryCondition="false"/>
	<species id="C04677" name="1-(5&apos;-Phosphoribosyl)-5-amino-4-imidazolecarboxamide" compartment="Cytosol" charge="-2" boundaryCondition="false"/>
	<species id="C03373" name="Aminoimidazoleribotide" compartment="Cytosol" charge="-2" boundaryCondition="false"/>
	<species id="C00026" name="2-Oxoglutarate" compartment="Cytosol" charge="-2" boundaryCondition="false"/>
	<species id="C00026PX" name="2-Oxoglutarate" compartment="PX" charge="-2" boundaryCondition="false"/>
	<species id="C00026_b" name="2-Oxoglutarate" compartment="XT" charge="-2" boundaryCondition="true"/>
	<species id="C00026XT" name="2-Oxoglutarate" compartment="XT" charge="-2" boundaryCondition="false"/>
	<species id="C00099" name="beta-Alanine" compartment="Cytosol" charge="0" boundaryCondition="false"/>
	<species id="C00133" name="D-Alanine" compartment="Cytosol" charge="0" boundaryCondition="false"/>
	<species id="C00041" name="L-Alanine" compartment="Cytosol" charge="0" boundaryCondition="false"/>
	<species id="C00993" name="D-Alanyl-D-alanine" compartment="Cytosol" charge="0" boundaryCondition="false"/>
	<species id="C00993PX" name="D-Alanyl-D-alanine" compartment="PX" charge="0" boundaryCondition="false"/>
	<species id="C00993_b" name="D-Alanyl-D-alanine" compartment="XT" charge="0" boundaryCondition="true"/>
	<species id="C00993XT" name="D-Alanyl-D-alanine" compartment="XT" charge="0" boundaryCondition="false"/>
	<species id="C06010" name="(S)-2-Acetolactate" compartment="Cytosol" charge="-1" boundaryCondition="false"/>
	<species id="C00886" name="L-Alanyl-tRNA" compartment="Cytosol" charge="1" boundaryCondition="false"/>
	<species id="C01010" name="Urea-1-carboxylate" compartment="Cytosol" charge="-1" boundaryCondition="false"/>
	<species id="C04076" name="L-Allysine" compartment="Cytosol" charge="0" boundaryCondition="false"/>
	<species id="C02350" name="(S)-Allantoin" compartment="Cytosol" charge="0" boundaryCondition="false"/>
	<species id="C01242" name="S-Aminomethyldihydrolipoylprotein" compartment="Cytosol" charge="0" boundaryCondition="false"/>
	<species id="C03871" name="L-2-Amino-6-oxopimelate" compartment="Cytosol" charge="-1" boundaryCondition="false"/>
	<species id="C01888" name="Aminoacetone" compartment="Cytosol" charge="1" boundaryCondition="false"/>
	<species id="C00019" name="S-Adenosyl-L-methionine" compartment="Cytosol" charge="0" boundaryCondition="false"/>
	<species id="C04425" name="S-Adenosyl-4-methylthio-2-oxobutanoate" compartment="Cytosol" charge="0" boundaryCondition="false"/>
	<species id="C00020" name="AMP" compartment="Cytosol" charge="-2" boundaryCondition="false"/>
	<species id="C15877" name="Anhydrorhodovibrin" compartment="Cytosol" charge="0" boundaryCondition="false"/>
	<species id="C00108" name="Anthranilate" compartment="Cytosol" charge="-1" boundaryCondition="false"/>
	<species id="C06249" name="Apo-[carboxylase]" compartment="Cytosol" charge="0" boundaryCondition="false"/>
	<species id="C00224" name="Adenylylsulfate" compartment="Cytosol" charge="-2" boundaryCondition="false"/>
	<species id="C01112" name="D-Arabinose5-phosphate" compartment="Cytosol" charge="-2" boundaryCondition="false"/>
	<species id="C00062" name="L-Arginine" compartment="Cytosol" charge="1" boundaryCondition="false"/>
	<species id="C00062PX" name="L-Arginine" compartment="PX" charge="1" boundaryCondition="false"/>
	<species id="C00062_b" name="L-Arginine" compartment="XT" charge="1" boundaryCondition="true"/>
	<species id="C00062XT" name="L-Arginine" compartment="XT" charge="1" boundaryCondition="false"/>
	<species id="C03406" name="N-(L-Arginino)succinate" compartment="Cytosol" charge="-1" boundaryCondition="false"/>
	<species id="C02163" name="L-Arginyl-tRNA" compartment="Cytosol" charge="0" boundaryCondition="false"/>
	<species id="C00826" name="L-Arogenate" compartment="Cytosol" charge="-1" boundaryCondition="false"/>
	<species id="C00152" name="L-Asparagine" compartment="Cytosol" charge="0" boundaryCondition="false"/>
	<species id="C00152PX" name="L-Asparagine" compartment="PX" charge="0" boundaryCondition="false"/>
	<species id="C00152_b" name="L-Asparagine" compartment="XT" charge="0" boundaryCondition="true"/>
	<species id="C00152XT" name="L-Asparagine" compartment="XT" charge="0" boundaryCondition="false"/>
	<species id="C03402" name="Asparaginyl-tRNA(Asn)" compartment="Cytosol" charge="1" boundaryCondition="false"/>
	<species id="C00402" name="D-Aspartate" compartment="Cytosol" charge="-1" boundaryCondition="false"/>
	<species id="C00049" name="L-Aspartate" compartment="Cytosol" charge="-1" boundaryCondition="false"/>
	<species id="C00049PX" name="L-Aspartate" compartment="PX" charge="-1" boundaryCondition="false"/>
	<species id="C00049_b" name="L-Aspartate" compartment="XT" charge="-1" boundaryCondition="true"/>
	<species id="C00049XT" name="L-Aspartate" compartment="XT" charge="-1" boundaryCondition="false"/>
	<species id="C00441" name="L-Aspartate4-semialdehyde" compartment="Cytosol" charge="0" boundaryCondition="false"/>
	<species id="C06113" name="Aspartyl-tRNA(Asn)" compartment="Cytosol" charge="0" boundaryCondition="false"/>
	<species id="C02984" name="L-Aspartyl-tRNA(Asp)" compartment="Cytosol" charge="0" boundaryCondition="false"/>
	<species id="C00002" name="ATP" compartment="Cytosol" charge="-4" boundaryCondition="false"/>
	<species id="C04246" name="But-2-enoyl-[acyl-carrierprotein]" compartment="Cytosol" charge="-1" boundaryCondition="false"/>
	<species id="C05921" name="Biotinyl-5&apos;-AMP" compartment="Cytosol" charge="-1" boundaryCondition="false"/>
	<species id="C18155" name="Bacteriochlorophyllide a" compartment="Cytosol" charge="-2" boundaryCondition="false"/>
	<species id="C18156" name="Bacteriochlorophyllide b" compartment="Cytosol" charge="-2" boundaryCondition="false"/>
	<species id="C11242" name="Bacteriochlorophyll a" compartment="Cytosol" charge="-1" boundaryCondition="false"/>
	<species id="C11243" name="Bacteriochlorophyll b" compartment="Cytosol" charge="-1" boundaryCondition="false"/>
	<species id="C09849" name="beta-Citronellol" compartment="Cytosol" charge="0" boundaryCondition="false"/>
	<species id="C00180" name="Benzoate" compartment="Cytosol" charge="-1" boundaryCondition="false"/>
	<species id="C00180PX" name="Benzoate" compartment="PX" charge="-1" boundaryCondition="false"/>
	<species id="C00180_b" name="Benzoate" compartment="XT" charge="-1" boundaryCondition="true"/>
	<species id="C09815" name="Benzamide" compartment="Cytosol" charge="0" boundaryCondition="false"/>
	<species id="C00512" name="Benzoyl-CoA" compartment="Cytosol" charge="-4" boundaryCondition="false"/>
	<species id="C00180XT" name="Benzoate" compartment="XT" charge="-1" boundaryCondition="false"/>
	<species id="C00576" name="Betainealdehyde" compartment="Cytosol" charge="1" boundaryCondition="false"/>
	<species id="C00136" name="Butanoyl-CoA" compartment="Cytosol" charge="-4" boundaryCondition="false"/>
	<species id="C00120" name="Biotin" compartment="Cytosol" charge="-1" boundaryCondition="false"/>
	<species id="C00120PX" name="Biotin" compartment="PX" charge="-1" boundaryCondition="false"/>
	<species id="C00120_b" name="Biotin" compartment="XT" charge="-1" boundaryCondition="true"/>
	<species id="C00120XT" name="Biotin" compartment="XT" charge="-1" boundaryCondition="false"/>
	<species id="C05745" name="Butyryl-[acp]" compartment="Cytosol" charge="-1" boundaryCondition="false"/>
	<species id="C00076" name="Calcium" compartment="Cytosol" charge="2" boundaryCondition="false"/>
	<species id="C00076PX" name="Calcium" compartment="PX" charge="2" boundaryCondition="false"/>
	<species id="C00076_b" name="Calcium" compartment="XT" charge="2" boundaryCondition="true"/>
	<species id="C00076XT" name="Calcium" compartment="XT" charge="2" boundaryCondition="false"/>
	<species id="C00417" name="cis-Aconitate" compartment="Cytosol" charge="-3" boundaryCondition="false"/>
	<species id="C04751" name="1-(5-Phospho-D-ribosyl)-5-amino-4-imidazolecarboxylate" compartment="Cytosol" charge="-3" boundaryCondition="false"/>
	<species id="C02353" name="2&apos;,3&apos;-CyclicAMP" compartment="Cytosol" charge="-1" boundaryCondition="false"/>
	<species id="C01563" name="Carbamate" compartment="Cytosol" charge="-1" boundaryCondition="false"/>
	<species id="C00090" name="Catechol" compartment="Cytosol" charge="0" boundaryCondition="false"/>
	<species id="C00438" name="N-Carbamoyl-L-aspartate" compartment="Cytosol" charge="-2" boundaryCondition="false"/>
	<species id="C05774" name="Cobinamide" compartment="Cytosol" charge="0" boundaryCondition="false"/>
	<species id="C00853" name="VitaminB12" compartment="Cytosol" charge="0" boundaryCondition="false"/>
	<species id="C00853PX" name="VitaminB12" compartment="PX" charge="0" boundaryCondition="false"/>
	<species id="C00853_b" name="VitaminB12" compartment="XT" charge="0" boundaryCondition="true"/>
	<species id="C00853XT" name="VitaminB12" compartment="XT" charge="0" boundaryCondition="false"/>
	<species id="C00169" name="Carbamoylphosphate" compartment="Cytosol" charge="-2" boundaryCondition="false"/>
	<species id="C02480" name="cis,cis-2,4-Hexadienedioic acid" compartment="Cytosol" charge="-2" boundaryCondition="false"/>
	<species id="C01413" name="Cadmium" compartment="Cytosol" charge="2" boundaryCondition="false"/>
	<species id="C01413PX" name="Cadmium" compartment="PX" charge="2" boundaryCondition="false"/>
	<species id="C01413_b" name="Cadmium" compartment="XT" charge="2" boundaryCondition="true"/>
	<species id="C01413XT" name="Cadmium" compartment="XT" charge="2" boundaryCondition="false"/>
	<species id="C05980DA" name="Cardiolipin (Dark Aerobic)" compartment="Cytosol" charge="0" boundaryCondition="false"/>
	<species id="C05980LN" name="Cardiolipin (Light Anaerobic)" compartment="Cytosol" charge="0" boundaryCondition="false"/>
	<species id="C00112" name="CDP" compartment="Cytosol" charge="-3" boundaryCondition="false"/>
	<species id="C01219" name="CDP-4-dehydro-6-deoxy-D-glucose" compartment="Cytosol" charge="-2" boundaryCondition="false"/>
	<species id="C00269DA" name="CDP-diacylglycerol (Dark Aerobic)" compartment="Cytosol" charge="-2" boundaryCondition="false"/>
	<species id="C00269LN" name="CDP-diacylglycerol (Light Anaerobic)" compartment="Cytosol" charge="-2" boundaryCondition="false"/>
	<species id="C00501" name="CDP-glucose" compartment="Cytosol" charge="-2" boundaryCondition="false"/>
	<species id="C06322" name="Cyclohexa-1,5-dienecarbonyl-CoA" compartment="Cytosol" charge="-3" boundaryCondition="false"/>
	<species id="C09811" name="Cyclohex-1-ene-1-carboxyl-CoA" compartment="Cytosol" charge="-3" boundaryCondition="false"/>
	<species id="C05306" name="Chlorophylla" compartment="Cytosol" charge="-1" boundaryCondition="false"/>
	<species id="C00114" name="Choline" compartment="Cytosol" charge="1" boundaryCondition="false"/>
	<species id="C00114PX" name="Choline" compartment="PX" charge="1" boundaryCondition="false"/>
	<species id="C00114_b" name="Choline" compartment="XT" charge="1" boundaryCondition="true"/>
	<species id="C00114XT" name="Choline" compartment="XT" charge="1" boundaryCondition="false"/>
	<species id="C00251" name="Chorismate" compartment="Cytosol" charge="-2" boundaryCondition="false"/>
	<species id="C16462" name="Citronellate" compartment="Cytosol" charge="-1" boundaryCondition="false"/>
	<species id="C00158" name="Citrate" compartment="Cytosol" charge="-3" boundaryCondition="false"/>
	<species id="C00158PX" name="Citrate" compartment="PX" charge="-3" boundaryCondition="false"/>
	<species id="C16464" name="Citronellyl-CoA" compartment="Cytosol" charge="-3" boundaryCondition="false"/>
	<species id="C11386" name="(-)-Citronellol" compartment="Cytosol" charge="0" boundaryCondition="false"/>
	<species id="C00327" name="L-Citrulline" compartment="Cytosol" charge="0" boundaryCondition="false"/>
	<species id="C04121" name="CMP-3-deoxy-D-manno-octulosonate" compartment="Cytosol" charge="-2" boundaryCondition="false"/>
	<species id="C00698" name="Chloride" compartment="Cytosol" charge="-1" boundaryCondition="false"/>
	<species id="C00698PX" name="Chloride" compartment="PX" charge="-1" boundaryCondition="false"/>
	<species id="C00698_b" name="Chloride" compartment="XT" charge="-1" boundaryCondition="true"/>
	<species id="C15892" name="Chloroxanthin" compartment="Cytosol" charge="0" boundaryCondition="false"/>
	<species id="C00698XT" name="Chloride" compartment="XT" charge="-1" boundaryCondition="false"/>
	<species id="C04186" name="5-Carboxymethyl-2-hydroxymuconate" compartment="Cytosol" charge="-3" boundaryCondition="false"/>
	<species id="C00237" name="Carbon monoxide" compartment="Cytosol" charge="1" boundaryCondition="false"/>
	<species id="C00055" name="CMP" compartment="Cytosol" charge="-2" boundaryCondition="false"/>
	<species id="C00011" name="CO2" compartment="Cytosol" charge="0" boundaryCondition="false"/>
	<species id="C00011PX" name="CO2" compartment="PX" charge="0" boundaryCondition="false"/>
	<species id="C00011_b" name="CO2" compartment="XT" charge="0" boundaryCondition="true"/>
	<species id="C00011XT" name="CO2" compartment="XT" charge="0" boundaryCondition="false"/>
	<species id="C00010" name="CoA" compartment="Cytosol" charge="-4" boundaryCondition="false"/>
	<species id="C05773" name="Cobyrinic acid" compartment="Cytosol" charge="-5" boundaryCondition="false"/>
	<species id="C04052" name="5-Oxopent-3-ene-1,2,5-tricarboxylate" compartment="Cytosol" charge="-3" boundaryCondition="false"/>
	<species id="C05768" name="CoproporphyrinogenI" compartment="Cytosol" charge="-4" boundaryCondition="false"/>
	<species id="C00223" name="4-Coumaroyl-CoA" compartment="Cytosol" charge="-4" boundaryCondition="false"/>
	<species id="C11514" name="(E)-3-(Methoxycarbonyl)pent-2-enedioate" compartment="Cytosol" charge="-2" boundaryCondition="false"/>
	<species id="C03263" name="CoproporphyrinogenIII" compartment="Cytosol" charge="-4" boundaryCondition="false"/>
	<species id="C00877" name="Crotonoyl-CoA" compartment="Cytosol" charge="-4" boundaryCondition="false"/>
	<species id="C00063" name="CTP" compartment="Cytosol" charge="-4" boundaryCondition="false"/>
	<species id="C00070" name="Cu2+" compartment="Cytosol" charge="2" boundaryCondition="false"/>
	<species id="C00070PX" name="Cu2+" compartment="PX" charge="2" boundaryCondition="false"/>
	<species id="C00070_b" name="Cu2+" compartment="XT" charge="2" boundaryCondition="true"/>
	<species id="C00070XT" name="Cu2+" compartment="XT" charge="2" boundaryCondition="false"/>
	<species id="C01417" name="Cyanate" compartment="Cytosol" charge="-1" boundaryCondition="false"/>
	<species id="C00097" name="L-Cysteine" compartment="Cytosol" charge="0" boundaryCondition="false"/>
	<species id="C00097PX" name="L-Cysteine" compartment="PX" charge="0" boundaryCondition="false"/>
	<species id="C00097_b" name="L-Cysteine" compartment="XT" charge="0" boundaryCondition="true"/>
	<species id="C00097XT" name="L-Cysteine" compartment="XT" charge="0" boundaryCondition="false"/>
	<species id="C01419" name="Cys-Gly" compartment="Cytosol" charge="0" boundaryCondition="false"/>
	<species id="C02291" name="L-Cystathionine" compartment="Cytosol" charge="0" boundaryCondition="false"/>
	<species id="C03125" name="L-Cysteinyl-tRNA(Cys)" compartment="Cytosol" charge="1" boundaryCondition="false"/>
	<species id="C00475" name="Cytidine" compartment="Cytosol" charge="0" boundaryCondition="false"/>
	<species id="C04122" name="D-1-Aminopropan-2-olO-phosphate" compartment="Cytosol" charge="-1" boundaryCondition="false"/>
	<species id="C04272" name="(R)-2,3-Dihydroxy-3-methylbutanoate" compartment="Cytosol" charge="-1" boundaryCondition="false"/>
	<species id="C05946" name="4-Hydroxy-2-oxoglutarate" compartment="Cytosol" charge="-2" boundaryCondition="false"/>
	<species id="C00559" name="Deoxyadenosine" compartment="Cytosol" charge="0" boundaryCondition="false"/>
	<species id="C05198" name="5&apos;-Deoxyadenosine" compartment="Cytosol" charge="0" boundaryCondition="false"/>
	<species id="C05198_b" name="5&apos;-Deoxyadenosine" compartment="XT" charge="0" boundaryCondition="true"/>
	<species id="C05198XT" name="5&apos;-Deoxyadenosine" compartment="XT" charge="0" boundaryCondition="false"/>
	<species id="C00206" name="dADP" compartment="Cytosol" charge="-3" boundaryCondition="false"/>
	<species id="C00360" name="dAMP" compartment="Cytosol" charge="-2" boundaryCondition="false"/>
	<species id="C01037" name="7,8-Diaminononanoate" compartment="Cytosol" charge="1" boundaryCondition="false"/>
	<species id="C00131" name="dATP" compartment="Cytosol" charge="-4" boundaryCondition="false"/>
	<species id="C15556" name="3,4-Dihydroxy-2-butanone4-phosphate" compartment="Cytosol" charge="-1" boundaryCondition="false"/>
	<species id="C00705" name="dCDP" compartment="Cytosol" charge="-3" boundaryCondition="false"/>
	<species id="C00239" name="dCMP" compartment="Cytosol" charge="-2" boundaryCondition="false"/>
	<species id="C00458" name="dCTP" compartment="Cytosol" charge="-4" boundaryCondition="false"/>
	<species id="C00881" name="Deoxycytidine" compartment="Cytosol" charge="0" boundaryCondition="false"/>
	<species id="C05223" name="Dodecanoyl-[acyl-carrierprotein]" compartment="Cytosol" charge="-1" boundaryCondition="false"/>
	<species id="C05754" name="trans-Dec-2-enoyl-[acp]" compartment="Cytosol" charge="-1" boundaryCondition="false"/>
	<species id="C05755" name="Decanoyl-[acp]" compartment="Cytosol" charge="-1" boundaryCondition="false"/>
	<species id="C05274" name="Decanoyl-CoA" compartment="Cytosol" charge="-4" boundaryCondition="false"/>
	<species id="C01801" name="Deoxyribose" compartment="Cytosol" charge="0" boundaryCondition="false"/>
	<species id="C06032" name="D-erythro-3-Methylmalate" compartment="Cytosol" charge="-2" boundaryCondition="false"/>
	<species id="C05404" name="Manninotriose" compartment="Cytosol" charge="0" boundaryCondition="false"/>
	<species id="C00361" name="dGDP" compartment="Cytosol" charge="-3" boundaryCondition="false"/>
	<species id="C00362" name="dGMP" compartment="Cytosol" charge="-2" boundaryCondition="false"/>
	<species id="C00330" name="Deoxyguanosine" compartment="Cytosol" charge="0" boundaryCondition="false"/>
	<species id="C00286" name="dGTP" compartment="Cytosol" charge="-4" boundaryCondition="false"/>
	<species id="C00184" name="1,3-Dihydroxypropan-2-one" compartment="Cytosol" charge="0" boundaryCondition="false"/>
	<species id="C00111" name="Glyceronephosphate" compartment="Cytosol" charge="-2" boundaryCondition="false"/>
	<species id="C00415" name="Dihydrofolate" compartment="Cytosol" charge="-2" boundaryCondition="false"/>
	<species id="C06201" name="2,4-Dihydroxyhept-2-enedioate" compartment="Cytosol" charge="-2" boundaryCondition="false"/>
	<species id="C15973" name="EnzymeN6-(dihydrolipoyl)lysine" compartment="Cytosol" charge="0" boundaryCondition="false"/>
	<species id="C02972" name="Dihydrolipolprotein" compartment="Cytosol" charge="0" boundaryCondition="false"/>
	<species id="C19894" name="1,1&apos;-Dihydroxylycopene" compartment="Cytosol" charge="0" boundaryCondition="false"/>
	<species id="C04874" name="2-Amino-4-hydroxy-6-(D-erythro-1,2,3-trihydroxypropyl)-7,8-" compartment="Cytosol" charge="0" boundaryCondition="false"/>
	<species id="C00337" name="(S)-Dihydroorotate" compartment="Cytosol" charge="-1" boundaryCondition="false"/>
	<species id="C01161" name="3,4-Dihydroxyphenylacetate" compartment="Cytosol" charge="-1" boundaryCondition="false"/>
	<species id="C00921" name="Dihydropteroate" compartment="Cytosol" charge="-1" boundaryCondition="false"/>
	<species id="C01344" name="dIDP" compartment="Cytosol" charge="-3" boundaryCondition="false"/>
	<species id="C06196" name="2&apos;-Deoxyinosine5&apos;-phosphate" compartment="Cytosol" charge="-2" boundaryCondition="false"/>
	<species id="C05512" name="Deoxyinosine" compartment="Cytosol" charge="0" boundaryCondition="false"/>
	<species id="C01345" name="dITP" compartment="Cytosol" charge="-4" boundaryCondition="false"/>
	<species id="C03114" name="Dimethylbenzimidazole" compartment="Cytosol" charge="0" boundaryCondition="false"/>
	<species id="C04332" name="6,7-Dimethyl-8-(1-D-ribityl)lumazine" compartment="Cytosol" charge="0" boundaryCondition="false"/>
	<species id="C13309" name="Demethylphylloquinone" compartment="Cytosol" charge="0" boundaryCondition="false"/>
	<species id="C00235" name="Dimethylallyldiphosphate" compartment="Cytosol" charge="-3" boundaryCondition="false"/>
	<species id="C15898" name="Demethylspheroidene" compartment="Cytosol" charge="0" boundaryCondition="false"/>
	<species id="C00857" name="Deamino-NAD" compartment="Cytosol" charge="-2" boundaryCondition="false"/>
	<species id="C00882" name="Dephospho-CoA" compartment="Cytosol" charge="-2" boundaryCondition="false"/>
	<species id="C02463" name="Precorrin2" compartment="Cytosol" charge="-7" boundaryCondition="false"/>
	<species id="C01909" name="Dethiobiotin" compartment="Cytosol" charge="-1" boundaryCondition="false"/>
	<species id="C00363" name="dTDP" compartment="Cytosol" charge="-3" boundaryCondition="false"/>
	<species id="C11907" name="4,6-Dideoxy-4-oxo-dTDP-D-glucose" compartment="Cytosol" charge="-2" boundaryCondition="false"/>
	<species id="C00688" name="dTDP-4-dehydro-6-deoxy-L-mannose" compartment="Cytosol" charge="-2" boundaryCondition="false"/>
	<species id="C00842" name="dTDP-glucose" compartment="Cytosol" charge="-2" boundaryCondition="false"/>
	<species id="C03319" name="dTDP-6-deoxy-L-mannose" compartment="Cytosol" charge="-2" boundaryCondition="false"/>
	<species id="C00364" name="dTMP" compartment="Cytosol" charge="-2" boundaryCondition="false"/>
	<species id="C00459" name="dTTP" compartment="Cytosol" charge="-4" boundaryCondition="false"/>
	<species id="C01346" name="dUDP" compartment="Cytosol" charge="-3" boundaryCondition="false"/>
	<species id="C00365" name="dUMP" compartment="Cytosol" charge="-2" boundaryCondition="false"/>
	<species id="C00526" name="Deoxyuridine" compartment="Cytosol" charge="0" boundaryCondition="false"/>
	<species id="C00460" name="dUTP" compartment="Cytosol" charge="-4" boundaryCondition="false"/>
	<species id="C11437" name="1-Deoxy-D-xylulose5-phosphate" compartment="Cytosol" charge="-2" boundaryCondition="false"/>
	<species id="C05947" name="L-erythro-4-Hydroxyglutamate" compartment="Cytosol" charge="-2" boundaryCondition="false"/>
	<species id="C00279" name="D-Erythrose4-phosphate" compartment="Cytosol" charge="-2" boundaryCondition="false"/>
	<species id="C04666" name="D-erythro-1-(Imidazol-4-yl)glycerol3-phosphate" compartment="Cytosol" charge="-2" boundaryCondition="false"/>
	<species id="C00189" name="Ethanolamine" compartment="Cytosol" charge="1" boundaryCondition="false"/>
	<species id="C06547" name="Ethylene" compartment="Cytosol" charge="0" boundaryCondition="false"/>
	<species id="C00469" name="Ethanol" compartment="Cytosol" charge="0" boundaryCondition="false"/>
	<species id="C01094" name="D-Fructose1-phosphate" compartment="Cytosol" charge="-2" boundaryCondition="false"/>
	<species id="C00085" name="D-Fructose6-phosphate" compartment="Cytosol" charge="-2" boundaryCondition="false"/>
	<species id="C00016" name="FAD" compartment="Cytosol" charge="-2" boundaryCondition="false"/>
	<species id="C01352" name="FADH2" compartment="Cytosol" charge="-2" boundaryCondition="false"/>
	<species id="C00067" name="Formaldehyde" compartment="Cytosol" charge="0" boundaryCondition="false"/>
	<species id="C00354" name="D-Fructose1,6-bisphosphate" compartment="Cytosol" charge="-4" boundaryCondition="false"/>
	<species id="C14818" name="Fe2" compartment="Cytosol" charge="2" boundaryCondition="false"/>
	<species id="C14818PX" name="Fe2" compartment="PX" charge="2" boundaryCondition="false"/>
	<species id="C14818_b" name="Fe2" compartment="XT" charge="2" boundaryCondition="true"/>
	<species id="C14818XT" name="Fe2" compartment="XT" charge="2" boundaryCondition="false"/>
	<species id="C14819" name="Fe3" compartment="Cytosol" charge="3" boundaryCondition="false"/>
	<species id="C14819PX" name="Fe3" compartment="PX" charge="3" boundaryCondition="false"/>
	<species id="C14819_b" name="Fe3" compartment="XT" charge="3" boundaryCondition="true"/>
	<species id="C14819XT" name="Fe3" compartment="XT" charge="3" boundaryCondition="false"/>
	<species id="C04640" name="2-(Formamido)-N1-(5&apos;-phosphoribosyl)acetamidine" compartment="Cytosol" charge="-1" boundaryCondition="false"/>
	<species id="C04376" name="5&apos;-Phosphoribosyl-N-formylglycinamide" compartment="Cytosol" charge="-2" boundaryCondition="false"/>
	<species id="C01031" name="S-Formylglutathione" compartment="Cytosol" charge="-1" boundaryCondition="false"/>
	<species id="C00125" name="Ferricytochromec" compartment="Cytosol" charge="5" boundaryCondition="false"/>
	<species id="C03294" name="N-Formylmethionyl-tRNA" compartment="Cytosol" charge="0" boundaryCondition="false"/>
	<species id="C00061" name="FMN" compartment="Cytosol" charge="-2" boundaryCondition="false"/>
	<species id="C00126" name="Ferrocytochromec" compartment="Cytosol" charge="4" boundaryCondition="false"/>
	<species id="C00504" name="Folate" compartment="Cytosol" charge="-2" boundaryCondition="false"/>
	<species id="C00058" name="Formate" compartment="Cytosol" charge="-1" boundaryCondition="false"/>
	<species id="C05922" name="Formamidopyrimidinenucleosidetriphosphate" compartment="Cytosol" charge="-3" boundaryCondition="false"/>
	<species id="C04734" name="1-(5&apos;-Phosphoribosyl)-5-formamido-4-imidazolecarboxamide" compartment="Cytosol" charge="-2" boundaryCondition="false"/>
	<species id="C00448" name="trans,trans-Farnesyldiphosphate" compartment="Cytosol" charge="-3" boundaryCondition="false"/>
	<species id="C00095PX" name="D-Fructose" compartment="PX" charge="0" boundaryCondition="false"/>
	<species id="C00095_b" name="D-Fructose" compartment="XT" charge="0" boundaryCondition="true"/>
	<species id="C00095XT" name="D-Fructose" compartment="XT" charge="0" boundaryCondition="false"/>
	<species id="C05928" name="10-FormyltetrahydrofolylL-glutamate" compartment="Cytosol" charge="-3" boundaryCondition="false"/>
	<species id="C00122" name="Fumarate" compartment="Cytosol" charge="-2" boundaryCondition="false"/>
	<species id="C00122PX" name="Fumarate" compartment="PX" charge="-2" boundaryCondition="false"/>
	<species id="C00122_b" name="Fumarate" compartment="XT" charge="-2" boundaryCondition="true"/>
	<species id="C00122XT" name="Fumarate" compartment="XT" charge="-2" boundaryCondition="false"/>
	<species id="C00103" name="D-Glucose1-phosphate" compartment="Cytosol" charge="-2" boundaryCondition="false"/>
	<species id="C04494" name="Guanosine3&apos;-diphosphate5&apos;-triphosphate" compartment="Cytosol" charge="-7" boundaryCondition="false"/>
	<species id="C00118" name="D-Glyceraldehyde3-phosphate" compartment="Cytosol" charge="-2" boundaryCondition="false"/>
	<species id="C00670" name="sn-glycero-3-Phosphocholine" compartment="Cytosol" charge="0" boundaryCondition="false"/>
	<species id="C01233" name="sn-glycero-3-Phosphoethanolamine" compartment="Cytosol" charge="0" boundaryCondition="false"/>
	<species id="C00092" name="D-Glucose6-phosphate" compartment="Cytosol" charge="-2" boundaryCondition="false"/>
	<species id="C00124" name="D-Galactose" compartment="Cytosol" charge="0" boundaryCondition="false"/>
	<species id="C06156" name="alpha-D-Glucosamine1-phosphate" compartment="Cytosol" charge="-1" boundaryCondition="false"/>
	<species id="C00352" name="D-Glucosamine6-phosphate" compartment="Cytosol" charge="-1" boundaryCondition="false"/>
	<species id="C03838" name="5&apos;-Phosphoribosylglycinamide" compartment="Cytosol" charge="-1" boundaryCondition="false"/>
	<species id="C01228" name="Guanosine3&apos;,5&apos;-bis(diphosphate)" compartment="Cytosol" charge="-6" boundaryCondition="false"/>
	<species id="C00266" name="Glycolaldehyde" compartment="Cytosol" charge="0" boundaryCondition="false"/>
	<species id="C00035" name="GDP" compartment="Cytosol" charge="-3" boundaryCondition="false"/>
	<species id="C00096" name="GDP-mannose" compartment="Cytosol" charge="-2" boundaryCondition="false"/>
	<species id="C01920" name="Geranoyl-CoA" compartment="Cytosol" charge="-3" boundaryCondition="false"/>
	<species id="C04217" name="all-trans-Pentaprenyl diphosphate" compartment="Cytosol" charge="-2" boundaryCondition="false"/>
	<species id="C11356" name="trans,trans,cis-Geranylgeranyldiphosphate" compartment="Cytosol" charge="-2" boundaryCondition="false"/>
	<species id="C00031" name="D-Glucose" compartment="Cytosol" charge="0" boundaryCondition="false"/>
	<species id="C00257" name="D-Gluconicacid" compartment="Cytosol" charge="-1" boundaryCondition="false"/>
	<species id="C00198" name="D-Glucono-1,5-lactone" compartment="Cytosol" charge="0" boundaryCondition="false"/>
	<species id="C00064" name="L-Glutamine" compartment="Cytosol" charge="0" boundaryCondition="false"/>
	<species id="C00064PX" name="L-Glutamine" compartment="PX" charge="0" boundaryCondition="false"/>
	<species id="C00064_b" name="L-Glutamine" compartment="XT" charge="0" boundaryCondition="true"/>
	<species id="C00064XT" name="L-Glutamine" compartment="XT" charge="0" boundaryCondition="false"/>
	<species id="C02282" name="L-Glutaminyl-tRNA(Gln)" compartment="Cytosol" charge="1" boundaryCondition="false"/>
	<species id="C02411" name="Glutaconyl-1-CoA" compartment="Cytosol" charge="-4" boundaryCondition="false"/>
	<species id="C03287" name="L-Glutamyl5-phosphate" compartment="Cytosol" charge="-2" boundaryCondition="false"/>
	<species id="C01165" name="L-Glutamate5-semialdehyde" compartment="Cytosol" charge="0" boundaryCondition="false"/>
	<species id="C00217" name="D-Glutamate" compartment="Cytosol" charge="-1" boundaryCondition="false"/>
	<species id="C00025" name="L-Glutamate" compartment="Cytosol" charge="-1" boundaryCondition="false"/>
	<species id="C00025PX" name="L-Glutamate" compartment="PX" charge="-1" boundaryCondition="false"/>
	<species id="C00025_b" name="L-Glutamate" compartment="XT" charge="-1" boundaryCondition="true"/>
	<species id="C00025XT" name="L-Glutamate" compartment="XT" charge="-1" boundaryCondition="false"/>
	<species id="C00669" name="gamma-L-Glutamyl-L-cysteine" compartment="Cytosol" charge="-1" boundaryCondition="false"/>
	<species id="C00527" name="Glutaryl-CoA" compartment="Cytosol" charge="-4" boundaryCondition="false"/>
	<species id="C06112" name="Glu-tRNA(Gln)" compartment="Cytosol" charge="0" boundaryCondition="false"/>
	<species id="C02987" name="L-Glutamyl-tRNA(Glu)" compartment="Cytosol" charge="0" boundaryCondition="false"/>
	<species id="C00048" name="Glyoxylate" compartment="Cytosol" charge="-1" boundaryCondition="false"/>
	<species id="C00037" name="Glycine" compartment="Cytosol" charge="0" boundaryCondition="false"/>
	<species id="C00577" name="D-Glyceraldehyde" compartment="Cytosol" charge="0" boundaryCondition="false"/>
	<species id="C00719" name="Betaine" compartment="Cytosol" charge="0" boundaryCondition="false"/>
	<species id="C00719PX" name="Betaine" compartment="PX" charge="0" boundaryCondition="false"/>
	<species id="C00719_b" name="Betaine" compartment="XT" charge="0" boundaryCondition="true"/>
	<species id="C00719XT" name="Betaine" compartment="XT" charge="0" boundaryCondition="false"/>
	<species id="C00116" name="Glycerol" compartment="Cytosol" charge="0" boundaryCondition="false"/>
	<species id="C00093" name="sn-Glycerol3-phosphate" compartment="Cytosol" charge="-2" boundaryCondition="false"/>
	<species id="C00093PX" name="glycerol-3-phosphate" compartment="PX" charge="-2" boundaryCondition="false"/>
	<species id="C00093_b" name="glycerol-3-phosphate" compartment="XT" charge="-1" boundaryCondition="true"/>
	<species id="C00093XT" name="glycerol-3-phosphate" compartment="XT" charge="-1" boundaryCondition="false"/>
	<species id="C00116PX" name="Glycerol" compartment="PX" charge="0" boundaryCondition="false"/>
	<species id="C00258" name="D-Glycerate" compartment="Cytosol" charge="-1" boundaryCondition="false"/>
	<species id="C00116_b" name="Glycerol" compartment="XT" charge="0" boundaryCondition="true"/>
	<species id="C00160" name="Glycolate" compartment="Cytosol" charge="-1" boundaryCondition="false"/>
	<species id="C00718" name="Glycogen" compartment="Cytosol" charge="0" boundaryCondition="false"/>
	<species id="C00116XT" name="Glycerol" compartment="XT" charge="0" boundaryCondition="false"/>
	<species id="C02412" name="Glycyl-tRNA(Gly)" compartment="Cytosol" charge="1" boundaryCondition="false"/>
	<species id="C11472" name="D-glycero-D-manno-Heptose 1,7-bisphosphate" compartment="Cytosol" charge="-2" boundaryCondition="false"/>
	<species id="C07838" name="D-glycero-D-manno-Heptose 1-phosphate" compartment="Cytosol" charge="-1" boundaryCondition="false"/>
	<species id="C07836" name="D-glycero-D-manno-Heptose 7-phosphate" compartment="Cytosol" charge="-1" boundaryCondition="false"/>
	<species id="C00144" name="GMP" compartment="Cytosol" charge="-2" boundaryCondition="false"/>
	<species id="C00341" name="Geranyldiphosphate" compartment="Cytosol" charge="-3" boundaryCondition="false"/>
	<species id="C00387" name="Guanosine" compartment="Cytosol" charge="0" boundaryCondition="false"/>
	<species id="C00387PX" name="Guanosine" compartment="PX" charge="0" boundaryCondition="false"/>
	<species id="C00127" name="Glutathionedisulfide" compartment="Cytosol" charge="-2" boundaryCondition="false"/>
	<species id="C00127PX" name="Glutathionedisulfide" compartment="PX" charge="-2" boundaryCondition="false"/>
	<species id="C00127_b" name="Glutathionedisulfide" compartment="XT" charge="-2" boundaryCondition="true"/>
	<species id="C00127XT" name="Glutathionedisulfide" compartment="XT" charge="-2" boundaryCondition="false"/>
	<species id="C00051" name="Glutathione" compartment="Cytosol" charge="-1" boundaryCondition="false"/>
	<species id="C00051PX" name="Glutathione" compartment="PX" charge="-1" boundaryCondition="false"/>
	<species id="C00051_b" name="Glutathione" compartment="XT" charge="-1" boundaryCondition="true"/>
	<species id="C00051XT" name="Glutathione" compartment="XT" charge="-1" boundaryCondition="false"/>
	<species id="C00044" name="GTP" compartment="Cytosol" charge="-4" boundaryCondition="false"/>
	<species id="C00242" name="Guanine" compartment="Cytosol" charge="0" boundaryCondition="false"/>
	<species id="C00080" name="H" compartment="Cytosol" charge="1" boundaryCondition="false"/>
	<species id="C00282" name="Hydrogen" compartment="Cytosol" charge="0" boundaryCondition="false"/>
	<species id="C00282PX" name="Hydrogen" compartment="PX" charge="0" boundaryCondition="false"/>
	<species id="C00282_b" name="Hydrogen" compartment="XT" charge="0" boundaryCondition="true"/>
	<species id="C11811" name="1-Hydroxy-2-methyl-2-butenyl4-diphosphate" compartment="Cytosol" charge="-3" boundaryCondition="false"/>
	<species id="C00001" name="H2O" compartment="Cytosol" charge="0" boundaryCondition="false"/>
	<species id="C00027" name="H2O2" compartment="Cytosol" charge="0" boundaryCondition="false"/>
	<species id="C00001PX" name="H2O" compartment="PX" charge="0" boundaryCondition="false"/>
	<species id="C00001_b" name="H2O" compartment="XT" charge="0" boundaryCondition="true"/>
	<species id="C00001XT" name="H2O" compartment="XT" charge="0" boundaryCondition="false"/>
	<species id="C00283" name="Hydrogensulfide" compartment="Cytosol" charge="0" boundaryCondition="false"/>
	<species id="C00282XT" name="Hydrogen" compartment="XT" charge="0" boundaryCondition="false"/>
	<species id="C00080PX" name="H" compartment="PX" charge="1" boundaryCondition="false"/>
	<species id="C00080_b" name="Hydrogen" compartment="XT" charge="1" boundaryCondition="true"/>
	<species id="C01144" name="(S)-3-Hydroxybutanoyl-CoA" compartment="Cytosol" charge="-4" boundaryCondition="false"/>
	<species id="C03561" name="(R)-3-Hydroxybutanoyl-CoA" compartment="Cytosol" charge="-4" boundaryCondition="false"/>
	<species id="C04642" name="5-Carboxymethyl-2-hydroxymuconic semialdehyde" compartment="Cytosol" charge="-2" boundaryCondition="false"/>
	<species id="C00288" name="HCO3-" compartment="Cytosol" charge="-1" boundaryCondition="false"/>
	<species id="C00155" name="L-Homocysteine" compartment="Cytosol" charge="0" boundaryCondition="false"/>
	<species id="C05763" name="trans-Hexadec-2-enoyl-[acp]" compartment="Cytosol" charge="-1" boundaryCondition="false"/>
	<species id="C15672" name="HemeO" compartment="Cytosol" charge="-2" boundaryCondition="false"/>
	<species id="C05748" name="trans-Hex-2-enoyl-[acp]" compartment="Cytosol" charge="-1" boundaryCondition="false"/>
	<species id="C05749" name="Hexanoyl-[acp]" compartment="Cytosol" charge="-1" boundaryCondition="false"/>
	<species id="C05270" name="Hexanoyl-CoA" compartment="Cytosol" charge="-4" boundaryCondition="false"/>
	<species id="C00249" name="Hexadecanoicacid" compartment="Cytosol" charge="-1" boundaryCondition="false"/>
	<species id="C06399" name="Hydrogenobyrinate" compartment="Cytosol" charge="-6" boundaryCondition="false"/>
	<species id="C06503" name="Hydrogenobyrinatea,cdiamide" compartment="Cytosol" charge="-4" boundaryCondition="false"/>
	<species id="C00135" name="L-Histidine" compartment="Cytosol" charge="0" boundaryCondition="false"/>
	<species id="C00135PX" name="L-Histidine" compartment="PX" charge="0" boundaryCondition="false"/>
	<species id="C00135_b" name="L-Histidine" compartment="XT" charge="0" boundaryCondition="true"/>
	<species id="C00135XT" name="L-Histidine" compartment="XT" charge="0" boundaryCondition="false"/>
	<species id="C01100" name="L-Histidinolphosphate" compartment="Cytosol" charge="-1" boundaryCondition="false"/>
	<species id="C00860" name="L-Histidinol" compartment="Cytosol" charge="1" boundaryCondition="false"/>
	<species id="C02988" name="L-Histidyl-tRNA(His)" compartment="Cytosol" charge="1" boundaryCondition="false"/>
	<species id="C01024" name="Hydroxymethylbilane" compartment="Cytosol" charge="-8" boundaryCondition="false"/>
	<species id="C00356" name="(S)-3-Hydroxy-3-methylglutaryl-CoA" compartment="Cytosol" charge="-4" boundaryCondition="false"/>
	<species id="C14180" name="S-(Hydroxymethyl)glutathione" compartment="Cytosol" charge="-1" boundaryCondition="false"/>
	<species id="C06000" name="(S)-3-Hydroxyisobutyryl-CoA" compartment="Cytosol" charge="-3" boundaryCondition="false"/>
	<species id="C00263" name="L-Homoserine" compartment="Cytosol" charge="0" boundaryCondition="false"/>
	<species id="C00168" name="Hydroxypyruvate" compartment="Cytosol" charge="-1" boundaryCondition="false"/>
	<species id="C06366" name="Homospermidine" compartment="Cytosol" charge="3" boundaryCondition="false"/>
	<species id="C00205" name="Photon" compartment="Cytosol" charge="0" boundaryCondition="false"/>
	<species id="C00205_b" name="Photon" compartment="XT" charge="0" boundaryCondition="true"/>
	<species id="C00205XT" name="Photon" compartment="XT" charge="0" boundaryCondition="false"/>
	<species id="C00262" name="Hypoxanthine" compartment="Cytosol" charge="0" boundaryCondition="false"/>
	<species id="C00080XT" name="Hydrogen" compartment="XT" charge="1" boundaryCondition="false"/>
	<species id="C05840" name="Iminoaspartate" compartment="Cytosol" charge="-2" boundaryCondition="false"/>
	<species id="C00630" name="2-Methylpropanoyl-CoA" compartment="Cytosol" charge="-3" boundaryCondition="false"/>
	<species id="C00311" name="Isocitrate" compartment="Cytosol" charge="-3" boundaryCondition="false"/>
	<species id="C00104" name="IDP" compartment="Cytosol" charge="-3" boundaryCondition="false"/>
	<species id="C01291" name="Isohexenyl-glutaconyl-CoA" compartment="Cytosol" charge="-4" boundaryCondition="false"/>
	<species id="C00407" name="L-Isoleucine" compartment="Cytosol" charge="0" boundaryCondition="false"/>
	<species id="C00407PX" name="L-Isoleucine" compartment="PX" charge="0" boundaryCondition="false"/>
	<species id="C00407_b" name="L-Isoleucine" compartment="XT" charge="0" boundaryCondition="true"/>
	<species id="C00407XT" name="L-Isoleucine" compartment="XT" charge="0" boundaryCondition="false"/>
	<species id="C03127" name="L-Isoleucyl-tRNA(Ile)" compartment="Cytosol" charge="1" boundaryCondition="false"/>
	<species id="C02835" name="Imidazole-4-acetate" compartment="Cytosol" charge="-1" boundaryCondition="false"/>
	<species id="C05130" name="Imidazole-4-acetaldehyde" compartment="Cytosol" charge="0" boundaryCondition="false"/>
	<species id="C01267" name="3-(Imidazol-4-yl)-2-oxopropylphosphate" compartment="Cytosol" charge="-2" boundaryCondition="false"/>
	<species id="C15809" name="Iminoglycine" compartment="Cytosol" charge="-1" boundaryCondition="false"/>
	<species id="C00130" name="IMP" compartment="Cytosol" charge="-2" boundaryCondition="false"/>
	<species id="C00954" name="Indoleacetic acid" compartment="Cytosol" charge="-1" boundaryCondition="false"/>
	<species id="C00463" name="Indole" compartment="Cytosol" charge="0" boundaryCondition="false"/>
	<species id="C03506" name="Indoleglycerolphosphate" compartment="Cytosol" charge="-2" boundaryCondition="false"/>
	<species id="C00137" name="myo-Inositol" compartment="Cytosol" charge="0" boundaryCondition="false"/>
	<species id="C00294" name="Inosine" compartment="Cytosol" charge="0" boundaryCondition="false"/>
	<species id="C00129" name="Isopentenyldiphosphate" compartment="Cytosol" charge="-3" boundaryCondition="false"/>
	<species id="C00081" name="ITP" compartment="Cytosol" charge="-4" boundaryCondition="false"/>
	<species id="C00238" name="Potassium" compartment="Cytosol" charge="1" boundaryCondition="false"/>
	<species id="C06025" name="Di[3-deoxy-D-manno-octulosonyl]-lipidIV(A)" compartment="Cytosol" charge="-6" boundaryCondition="false"/>
	<species id="C00238PX" name="Potassium" compartment="PX" charge="1" boundaryCondition="false"/>
	<species id="C00238_b" name="Potassium" compartment="XT" charge="1" boundaryCondition="true"/>
	<species id="C01187" name="3-Deoxy-D-manno-octulosonate" compartment="Cytosol" charge="-1" boundaryCondition="false"/>
	<species id="C04478" name="3-Deoxy-D-manno-octulosonate8-phosphate" compartment="Cytosol" charge="-3" boundaryCondition="false"/>
	<species id="C06024" name="3-Deoxy-D-manno-octulosonyl-lipidIV(A)" compartment="Cytosol" charge="-5" boundaryCondition="false"/>
	<species id="C02139" name="Chlorophyllidea" compartment="Cytosol" charge="-2" boundaryCondition="false"/>
	<species id="C06715" name="3-Ketopimelyl-CoA" compartment="Cytosol" charge="-4" boundaryCondition="false"/>
	<species id="C00238XT" name="Potassium" compartment="XT" charge="1" boundaryCondition="false"/>
	<species id="C07335" name="2-Amino-3-oxo-4-phosphonooxybutyrate" compartment="Cytosol" charge="-1" boundaryCondition="false"/>
	<species id="C00256" name="(R)-Lactate" compartment="Cytosol" charge="-1" boundaryCondition="false"/>
	<species id="C00186" name="(S)-Lactate" compartment="Cytosol" charge="-1" boundaryCondition="false"/>
	<species id="C00186PX" name="(S)-Lactate" compartment="PX" charge="-1" boundaryCondition="false"/>
	<species id="C00186_b" name="(R)-Lactate" compartment="XT" charge="-1" boundaryCondition="true"/>
	<species id="C00186XT" name="(R)-Lactate" compartment="XT" charge="-1" boundaryCondition="false"/>
	<species id="C01832" name="Lauroyl-CoA" compartment="Cytosol" charge="-4" boundaryCondition="false"/>
	<species id="C06251" name="Lauroyl-KDO2-lipidIV(A)" compartment="Cytosol" charge="-6" boundaryCondition="false"/>
	<species id="C00123" name="L-Leucine" compartment="Cytosol" charge="0" boundaryCondition="false"/>
	<species id="C00123PX" name="L-Leucine" compartment="PX" charge="0" boundaryCondition="false"/>
	<species id="C00123_b" name="L-Leucine" compartment="XT" charge="0" boundaryCondition="true"/>
	<species id="C00123XT" name="L-Leucine" compartment="XT" charge="0" boundaryCondition="false"/>
	<species id="C02047" name="L-Leucyl-tRNA(Leu)" compartment="Cytosol" charge="1" boundaryCondition="false"/>
	<species id="C03451" name="(R)-S-Lactoylglutathione" compartment="Cytosol" charge="-1" boundaryCondition="false"/>
	<species id="C04919" name="2,3,2&apos;3&apos;-Tetrakis(3-hydroxytetradecanoyl)-D-glucosaminyl-1,6-beta-D-" compartment="Cytosol" charge="-2" boundaryCondition="false"/>
	<species id="C04932" name="2,3,2&apos;,3&apos;-Tetrakis(3-hydroxytetradecanoyl)-D-glucosaminyl-1,6-beta-" compartment="Cytosol" charge="-2" boundaryCondition="false"/>
	<species id="C04824" name="2,3-Bis(3-hydroxytetradecanoyl)-beta-D-glucosaminyl1-phosphate" compartment="Cytosol" charge="-2" boundaryCondition="false"/>
	<species id="C15972" name="EnzymeN6-(lipoyl)lysine" compartment="Cytosol" charge="0" boundaryCondition="false"/>
	<species id="C02051" name="Lipoylprotein" compartment="Cytosol" charge="0" boundaryCondition="false"/>
	<species id="C05432" name="Lycopene" compartment="Cytosol" charge="0" boundaryCondition="false"/>
	<species id="C00047" name="L-Lysine" compartment="Cytosol" charge="1" boundaryCondition="false"/>
	<species id="C00047PX" name="L-Lysine" compartment="PX" charge="1" boundaryCondition="false"/>
	<species id="C00047_b" name="L-Lysine" compartment="XT" charge="1" boundaryCondition="true"/>
	<species id="C00047XT" name="L-Lysine" compartment="XT" charge="1" boundaryCondition="false"/>
	<species id="C01931" name="L-Lysyl-tRNA" compartment="Cytosol" charge="2" boundaryCondition="false"/>
	<species id="C01209" name="Malonyl-[acyl-carrierprotein]" compartment="Cytosol" charge="-1" boundaryCondition="false"/>
	<species id="C00497" name="(R)-Malate" compartment="Cytosol" charge="-2" boundaryCondition="false"/>
	<species id="C00149" name="L-Malate" compartment="Cytosol" charge="-2" boundaryCondition="false"/>
	<species id="C00149PX" name="L-Malate" compartment="PX" charge="-2" boundaryCondition="false"/>
	<species id="C00149_b" name="L-Malate" compartment="XT" charge="-2" boundaryCondition="true"/>
	<species id="C00149XT" name="L-Malate" compartment="XT" charge="-2" boundaryCondition="false"/>
	<species id="C00083" name="Malonyl-CoA" compartment="Cytosol" charge="-4" boundaryCondition="false"/>
	<species id="C00208" name="Maltose" compartment="Cytosol" charge="0" boundaryCondition="false"/>
	<species id="C00208PX" name="Maltose" compartment="PX" charge="0" boundaryCondition="false"/>
	<species id="C00208_b" name="Maltose" compartment="XT" charge="0" boundaryCondition="true"/>
	<species id="C00208XT" name="Maltose" compartment="XT" charge="0" boundaryCondition="false"/>
	<species id="C00636" name="D-Mannose1-phosphate" compartment="Cytosol" charge="-2" boundaryCondition="false"/>
	<species id="C00275" name="D-Mannose6-phosphate" compartment="Cytosol" charge="-2" boundaryCondition="false"/>
	<species id="C00159PX" name="D-Mannose" compartment="PX" charge="0" boundaryCondition="false"/>
	<species id="C00159_b" name="D-Mannose" compartment="XT" charge="0" boundaryCondition="true"/>
	<species id="C00159XT" name="D-Mannose" compartment="XT" charge="0" boundaryCondition="false"/>
	<species id="C03460" name="2-Methylprop-2-enoyl-CoA" compartment="Cytosol" charge="-3" boundaryCondition="false"/>
	<species id="C03345" name="2-Methylbut-2-enoyl-CoA" compartment="Cytosol" charge="-4" boundaryCondition="false"/>
	<species id="C05402" name="Melibiose" compartment="Cytosol" charge="0" boundaryCondition="false"/>
	<species id="C00073" name="L-Methionine" compartment="Cytosol" charge="0" boundaryCondition="false"/>
	<species id="C00073PX" name="L-Methionine" compartment="PX" charge="0" boundaryCondition="false"/>
	<species id="C00073_b" name="L-Methionine" compartment="XT" charge="0" boundaryCondition="true"/>
	<species id="C00073XT" name="L-Methionine" compartment="XT" charge="0" boundaryCondition="false"/>
	<species id="C00445" name="5,10-Methenyltetrahydrofolate" compartment="Cytosol" charge="-1" boundaryCondition="false"/>
	<species id="C02430" name="L-Methionyl-tRNA (Met)" compartment="Cytosol" charge="1" boundaryCondition="false"/>
	<species id="C00305" name="Magnesium" compartment="Cytosol" charge="2" boundaryCondition="false"/>
	<species id="C00305PX" name="Magnesium" compartment="PX" charge="2" boundaryCondition="false"/>
	<species id="C00305_b" name="Magnesium" compartment="XT" charge="2" boundaryCondition="true"/>
	<species id="C00305XT" name="Magnesium" compartment="XT" charge="2" boundaryCondition="false"/>
	<species id="C04536" name="Magnesiumprotoporphyrinmonomethylester" compartment="Cytosol" charge="-1" boundaryCondition="false"/>
	<species id="C03516" name="Magnesiumprotoporphyrin" compartment="Cytosol" charge="-1" boundaryCondition="false"/>
	<species id="C01177" name="Inositol1-phosphate" compartment="Cytosol" charge="-2" boundaryCondition="false"/>
	<species id="C04006" name="L-myo-Inositol 1-phosphate" compartment="Cytosol" charge="-1" boundaryCondition="false"/>
	<species id="C03546" name="Inositol 4-phosphate" compartment="Cytosol" charge="-1" boundaryCondition="false"/>
	<species id="C04593" name="Methylisocitric acid" compartment="Cytosol" charge="-3" boundaryCondition="false"/>
	<species id="C00143" name="5,10-Methylenetetrahydrofolate" compartment="Cytosol" charge="-2" boundaryCondition="false"/>
	<species id="C01213" name="(R)-Methylmalonyl-CoA" compartment="Cytosol" charge="-5" boundaryCondition="false"/>
	<species id="C00034" name="Mn2" compartment="Cytosol" charge="2" boundaryCondition="false"/>
	<species id="C00034PX" name="Mn2" compartment="PX" charge="2" boundaryCondition="false"/>
	<species id="C00034_b" name="Mn2" compartment="XT" charge="2" boundaryCondition="true"/>
	<species id="C00034XT" name="Mn2" compartment="XT" charge="2" boundaryCondition="false"/>
	<species id="C15895" name="Methoxyneurosporene" compartment="Cytosol" charge="0" boundaryCondition="false"/>
	<species id="C06232" name="Molybdate" compartment="Cytosol" charge="-2" boundaryCondition="false"/>
	<species id="C06232PX" name="Molybdate" compartment="PX" charge="-2" boundaryCondition="false"/>
	<species id="C06232_b" name="Molybdate" compartment="XT" charge="-2" boundaryCondition="true"/>
	<species id="C06232XT" name="Molybdate" compartment="XT" charge="-2" boundaryCondition="false"/>
	<species id="C00957" name="Mercaptopyruvate" compartment="Cytosol" charge="-1" boundaryCondition="false"/>
	<species id="C00828" name="Menaquinone-8" compartment="Cytosol" charge="0" boundaryCondition="false"/>
	<species id="C05819" name="Menaquinol-8" compartment="Cytosol" charge="0" boundaryCondition="false"/>
	<species id="C04582" name="S-Methyl-5-thio-D-ribulose1-phosphate" compartment="Cytosol" charge="-2" boundaryCondition="false"/>
	<species id="C00552" name="meso-Tartaricacid" compartment="Cytosol" charge="-2" boundaryCondition="false"/>
	<species id="C04188" name="S-Methyl-5-thio-D-ribose1-phosphate" compartment="Cytosol" charge="-2" boundaryCondition="false"/>
	<species id="C00546" name="Methylglyoxal" compartment="Cytosol" charge="0" boundaryCondition="false"/>
	<species id="C04851" name="MurAc(oyl-L-Ala-D-gamma-Glu-L-Lys-D-Ala-D-Ala)-diphospho-" compartment="Cytosol" charge="-3" boundaryCondition="false"/>
	<species id="C05761" name="Tetradecanoyl-[acp]" compartment="Cytosol" charge="-1" boundaryCondition="false"/>
	<species id="C00697" name="Nitrogen" compartment="Cytosol" charge="0" boundaryCondition="false"/>
	<species id="C00697PX" name="Nitrogen" compartment="PX" charge="0" boundaryCondition="false"/>
	<species id="C00697_b" name="Nitrogen" compartment="XT" charge="0" boundaryCondition="true"/>
	<species id="C00887" name="Nitrousoxide" compartment="Cytosol" charge="0" boundaryCondition="false"/>
	<species id="C00697XT" name="Nitrogen" compartment="XT" charge="0" boundaryCondition="false"/>
	<species id="C01330" name="Sodium" compartment="Cytosol" charge="1" boundaryCondition="false"/>
	<species id="C01330PX" name="Sodium" compartment="PX" charge="1" boundaryCondition="false"/>
	<species id="C01330_b" name="Sodium" compartment="XT" charge="1" boundaryCondition="true"/>
	<species id="C01330XT" name="Sodium" compartment="XT" charge="1" boundaryCondition="false"/>
	<species id="C15532" name="N-Acetyl-L-citrulline" compartment="Cytosol" charge="-1" boundaryCondition="false"/>
	<species id="C00253" name="Nicotinate" compartment="Cytosol" charge="-1" boundaryCondition="false"/>
	<species id="C00003" name="NAD" compartment="Cytosol" charge="-1" boundaryCondition="false"/>
	<species id="C00004" name="NADH" compartment="Cytosol" charge="-2" boundaryCondition="false"/>
	<species id="C00006" name="NADP" compartment="Cytosol" charge="-3" boundaryCondition="false"/>
	<species id="C00005" name="NADPH" compartment="Cytosol" charge="-4" boundaryCondition="false"/>
	<species id="C04501" name="N-Acetyl-alpha-D-glucosamine1-phosphate" compartment="Cytosol" charge="-2" boundaryCondition="false"/>
	<species id="C05431" name="Neurosporene" compartment="Cytosol" charge="0" boundaryCondition="false"/>
	<species id="C00014" name="NH3" compartment="Cytosol" charge="1" boundaryCondition="false"/>
	<species id="C00014PX" name="NH3" compartment="PX" charge="1" boundaryCondition="false"/>
	<species id="C00014_b" name="NH3" compartment="XT" charge="1" boundaryCondition="true"/>
	<species id="C00014XT" name="NH3" compartment="XT" charge="1" boundaryCondition="false"/>
	<species id="C01185" name="NicotinateD-ribonucleotide" compartment="Cytosol" charge="-2" boundaryCondition="false"/>
	<species id="C00455" name="NicotinamideD-ribonucleotide" compartment="Cytosol" charge="-1" boundaryCondition="false"/>
	<species id="C00533" name="Nitricoxide" compartment="Cytosol" charge="0" boundaryCondition="false"/>
	<species id="C00088" name="Nitrite" compartment="Cytosol" charge="-1" boundaryCondition="false"/>
	<species id="C00244" name="Nitrate" compartment="Cytosol" charge="-1" boundaryCondition="false"/>
	<species id="C00244PX" name="Nitrate" compartment="PX" charge="-1" boundaryCondition="false"/>
	<species id="C00244_b" name="Nitrate" compartment="XT" charge="-1" boundaryCondition="true"/>
	<species id="C00244XT" name="Nitrate" compartment="XT" charge="-1" boundaryCondition="false"/>
	<species id="C00007" name="Oxygen" compartment="Cytosol" charge="0" boundaryCondition="false"/>
	<species id="C00007PX" name="Oxygen" compartment="PX" charge="0" boundaryCondition="false"/>
	<species id="C00007_b" name="Oxygen" compartment="XT" charge="-1" boundaryCondition="true"/>
	<species id="C00704" name="O2." compartment="Cytosol" charge="-1" boundaryCondition="false"/>
	<species id="C00007XT" name="Oxygen" compartment="XT" charge="-1" boundaryCondition="false"/>
	<species id="C00036" name="Oxaloacetate" compartment="Cytosol" charge="-2" boundaryCondition="false"/>
	<species id="C01530" name="Octadecanoicacid" compartment="Cytosol" charge="-1" boundaryCondition="false"/>
	<species id="C05751" name="trans-Oct-2-enoyl-[acp]" compartment="Cytosol" charge="-1" boundaryCondition="false"/>
	<species id="C05752" name="Octanoyl-[acp]" compartment="Cytosol" charge="-1" boundaryCondition="false"/>
	<species id="C01944" name="Octanoyl-CoA" compartment="Cytosol" charge="-4" boundaryCondition="false"/>
	<species id="C04146" name="all-trans-Octaprenyldiphosphate" compartment="Cytosol" charge="-3" boundaryCondition="false"/>
	<species id="C16221" name="(2E)-Octadecenoyl-[acp]" compartment="Cytosol" charge="-1" boundaryCondition="false"/>
	<species id="C04088" name="Octadecanoyl-[acyl-carrierprotein]" compartment="Cytosol" charge="-1" boundaryCondition="false"/>
	<species id="C05756" name="3-Oxododecanoyl-[acp]" compartment="Cytosol" charge="-1" boundaryCondition="false"/>
	<species id="C05757" name="(R)-3-Hydroxydodecanoyl-[acp]" compartment="Cytosol" charge="-1" boundaryCondition="false"/>
	<species id="C05762" name="3-Oxohexadecanoyl-[acp]" compartment="Cytosol" charge="-1" boundaryCondition="false"/>
	<species id="C04619" name="(3R)-3-Hydroxydecanoyl-[acyl-carrierprotein]" compartment="Cytosol" charge="-1" boundaryCondition="false"/>
	<species id="C05747" name="(R)-3-Hydroxyhexanoyl-[acp]" compartment="Cytosol" charge="-1" boundaryCondition="false"/>
	<species id="C04620" name="(3R)-3-Hydroxyoctanoyl-[acyl-carrierprotein]" compartment="Cytosol" charge="-1" boundaryCondition="false"/>
	<species id="C04633" name="(3R)-3-Hydroxypalmitoyl-[acyl-carrierprotein]" compartment="Cytosol" charge="-1" boundaryCondition="false"/>
	<species id="C06054" name="2-Oxo-3-hydroxy-4-phosphobutanoate" compartment="Cytosol" charge="-3" boundaryCondition="false"/>
	<species id="C15902" name="Hydroxyspheroidene" compartment="Cytosol" charge="0" boundaryCondition="false"/>
	<species id="C15879" name="Hydroxyspirilloxanthin" compartment="Cytosol" charge="0" boundaryCondition="false"/>
	<species id="C11830" name="13(1)-Oxo-magnesium-protoporphyrinIX13-monomethylester" compartment="Cytosol" charge="-1" boundaryCondition="false"/>
	<species id="C00077" name="L-Ornithine" compartment="Cytosol" charge="1" boundaryCondition="false"/>
	<species id="C00295" name="Orotate" compartment="Cytosol" charge="-1" boundaryCondition="false"/>
	<species id="C01103" name="Orotidine5&apos;-phosphate" compartment="Cytosol" charge="-3" boundaryCondition="false"/>
	<species id="C00139" name="Oxidized ferredoxin" compartment="Cytosol" charge="6" boundaryCondition="false"/>
	<species id="C03459" name="2-Hydroxy-3-oxosuccinate" compartment="Cytosol" charge="-2" boundaryCondition="false"/>
	<species id="C00222" name="3-Oxopropanoate" compartment="Cytosol" charge="-1" boundaryCondition="false"/>
	<species id="C05379" name="Oxalosuccinate" compartment="Cytosol" charge="-3" boundaryCondition="false"/>
	<species id="C07086" name="Phenylaceticacid" compartment="Cytosol" charge="-1" boundaryCondition="false"/>
	<species id="C05764" name="Hexadecanoyl-[acp]" compartment="Cytosol" charge="-1" boundaryCondition="false"/>
	<species id="C00154" name="Palmitoyl-CoA" compartment="Cytosol" charge="-4" boundaryCondition="false"/>
	<species id="C01134" name="Pantetheine4&apos;-phosphate" compartment="Cytosol" charge="-2" boundaryCondition="false"/>
	<species id="C00831" name="Pantetheine" compartment="Cytosol" charge="0" boundaryCondition="false"/>
	<species id="C00522" name="(R)-Pantoate" compartment="Cytosol" charge="-1" boundaryCondition="false"/>
	<species id="C00054" name="Adenosine3&apos;,5&apos;-bisphosphate" compartment="Cytosol" charge="-4" boundaryCondition="false"/>
	<species id="C00053" name="3&apos;-Phosphoadenylylsulfate" compartment="Cytosol" charge="-4" boundaryCondition="false"/>
	<species id="C06696PX" name="Lead" compartment="PX" charge="2" boundaryCondition="false"/>
	<species id="C06696_b" name="Lead" compartment="XT" charge="2" boundaryCondition="true"/>
	<species id="C06696XT" name="Lead" compartment="XT" charge="2" boundaryCondition="false"/>
	<species id="C00157DA" name="Phosphatidylcholine (Dark Aerobic)" compartment="Cytosol" charge="0" boundaryCondition="false"/>
	<species id="C00157LN" name="Phosphatidylcholine (Light Anaerobic)" compartment="Cytosol" charge="0" boundaryCondition="false"/>
	<species id="C00627" name="Pyridoxinephosphate" compartment="Cytosol" charge="-2" boundaryCondition="false"/>
	<species id="C00350DA" name="Phosphatidylethanolamine (Dark Aerobic)" compartment="Cytosol" charge="0" boundaryCondition="false"/>
	<species id="C00350LN" name="Phosphatidylethanolamine (Light Anaerobic)" compartment="Cytosol" charge="0" boundaryCondition="false"/>
	<species id="C00074" name="Phosphoenolpyruvate" compartment="Cytosol" charge="-3" boundaryCondition="false"/>
	<species id="C11827" name="[GlcNAc-(1-&gt;4)-Mur2Ac(oyl-L-Ala-g-D-Glu-A2pm-D-Ala-D-Ala)]n-" compartment="Cytosol" charge="0" boundaryCondition="false"/>
	<species id="C02424" name="N-((R)-Pantothenoyl)-L-cysteine" compartment="Cytosol" charge="0" boundaryCondition="false"/>
	<species id="C00344DA" name="Phosphatidylglycerol (Dark Aerobic)" compartment="Cytosol" charge="-1" boundaryCondition="false"/>
	<species id="C00344LN" name="Phosphatidylglycerol (Light Anaerobic)" compartment="Cytosol" charge="-1" boundaryCondition="false"/>
	<species id="C03892DA" name="Phosphatidylglycerophosphate (Dark Aerobic)" compartment="Cytosol" charge="-3" boundaryCondition="false"/>
	<species id="C03892LN" name="Phosphatidylglycerophosphate (Light Anaerobic)" compartment="Cytosol" charge="-3" boundaryCondition="false"/>
	<species id="C00582" name="Phenylacetyl-CoA" compartment="Cytosol" charge="-4" boundaryCondition="false"/>
	<species id="C02505" name="2-Phenylacetamide" compartment="Cytosol" charge="0" boundaryCondition="false"/>
	<species id="C05427" name="Phytyldiphosphate" compartment="Cytosol" charge="-2" boundaryCondition="false"/>
	<species id="C00079" name="L-Phenylalanine" compartment="Cytosol" charge="0" boundaryCondition="false"/>
	<species id="C00032" name="Heme" compartment="Cytosol" charge="-2" boundaryCondition="false"/>
	<species id="C00032PX" name="Heme" compartment="PX" charge="-2" boundaryCondition="false"/>
	<species id="C00032_b" name="Heme" compartment="XT" charge="-2" boundaryCondition="true"/>
	<species id="C00032XT" name="Heme" compartment="XT" charge="-2" boundaryCondition="false"/>
	<species id="C00146" name="Phenol" compartment="Cytosol" charge="0" boundaryCondition="false"/>
	<species id="C00146PX" name="Phenol" compartment="PX" charge="0" boundaryCondition="false"/>
	<species id="C00146_b" name="Phenol" compartment="XT" charge="0" boundaryCondition="true"/>
	<species id="C00146XT" name="Phenol" compartment="XT" charge="0" boundaryCondition="false"/>
	<species id="C03511" name="L-Phenylalanyl-tRNA(Phe)" compartment="Cytosol" charge="1" boundaryCondition="false"/>
	<species id="C01102" name="O-Phospho-L-homoserine" compartment="Cytosol" charge="-2" boundaryCondition="false"/>
	<species id="C00416DA" name="Phosphatidate (Dark Aerobic)" compartment="Cytosol" charge="-1" boundaryCondition="false"/>
	<species id="C00416LN" name="Phosphatidate (Light Anaerobic)" compartment="Cytosol" charge="-1" boundaryCondition="false"/>
	<species id="C00166" name="Phenylpyruvate" compartment="Cytosol" charge="-1" boundaryCondition="false"/>
	<species id="C06055" name="O-Phospho-4-hydroxy-L-threonine" compartment="Cytosol" charge="-2" boundaryCondition="false"/>
	<species id="C05413" name="Phytoene" compartment="Cytosol" charge="0" boundaryCondition="false"/>
	<species id="C05414" name="Phytofluene" compartment="Cytosol" charge="0" boundaryCondition="false"/>
	<species id="C00009" name="Orthophosphate" compartment="Cytosol" charge="-2" boundaryCondition="false"/>
	<species id="C00009PX" name="Orthophosphate" compartment="PX" charge="-2" boundaryCondition="false"/>
	<species id="C00009_b" name="Orthophosphate" compartment="XT" charge="-2" boundaryCondition="true"/>
	<species id="C02656" name="Pimelate" compartment="Cytosol" charge="-2" boundaryCondition="false"/>
	<species id="C02656PX" name="Pimelate" compartment="PX" charge="-2" boundaryCondition="false"/>
	<species id="C02656_b" name="Pimelate" compartment="XT" charge="-2" boundaryCondition="true"/>
	<species id="C02656XT" name="Pimelate" compartment="XT" charge="-2" boundaryCondition="false"/>
	<species id="C00009XT" name="Orthophosphate" compartment="XT" charge="-2" boundaryCondition="false"/>
	<species id="C02880" name="Protochlorophyllide" compartment="Cytosol" charge="-2" boundaryCondition="false"/>
	<species id="C01063" name="Pimeloyl-CoA" compartment="Cytosol" charge="-4" boundaryCondition="false"/>
	<species id="C01241DA" name="Phosphatidyl-N-methylethanolamine (Dark Aerobic)" compartment="Cytosol" charge="0" boundaryCondition="false"/>
	<species id="C01241LN" name="Phosphatidyl-N-methylethanolamine (Light Anaerobic)" compartment="Cytosol" charge="0" boundaryCondition="false"/>
	<species id="C00864" name="Pantothenate" compartment="Cytosol" charge="-1" boundaryCondition="false"/>
	<species id="C00864PX" name="Pantothenate" compartment="PX" charge="-1" boundaryCondition="false"/>
	<species id="C00864_b" name="Pantothenate" compartment="XT" charge="-1" boundaryCondition="true"/>
	<species id="C00864XT" name="Pantothenate" compartment="XT" charge="-1" boundaryCondition="false"/>
	<species id="C00163" name="Propanoate" compartment="Cytosol" charge="-1" boundaryCondition="false"/>
	<species id="C02876" name="Propanoylphosphate" compartment="Cytosol" charge="-2" boundaryCondition="false"/>
	<species id="C00931" name="Porphobilinogen" compartment="Cytosol" charge="-1" boundaryCondition="false"/>
	<species id="C00100" name="Propanoyl-CoA" compartment="Cytosol" charge="-4" boundaryCondition="false"/>
	<species id="C02734" name="Phenylphosphate" compartment="Cytosol" charge="-2" boundaryCondition="false"/>
	<species id="C00254" name="Prephenate" compartment="Cytosol" charge="-2" boundaryCondition="false"/>
	<species id="C00013" name="Diphosphate" compartment="Cytosol" charge="-3" boundaryCondition="false"/>
	<species id="C02191" name="Protoporphyrin" compartment="Cytosol" charge="-2" boundaryCondition="false"/>
	<species id="C01079" name="ProtoporphyrinogenIX" compartment="Cytosol" charge="-2" boundaryCondition="false"/>
	<species id="C00536" name="Triphosphate" compartment="Cytosol" charge="-4" boundaryCondition="false"/>
	<species id="C03090" name="5-Phosphoribosylamine" compartment="Cytosol" charge="-1" boundaryCondition="false"/>
	<species id="C04302" name="N-(5-Phospho-D-ribosyl)anthranilate" compartment="Cytosol" charge="-3" boundaryCondition="false"/>
	<species id="C02741" name="Phosphoribosyl-AMP" compartment="Cytosol" charge="-4" boundaryCondition="false"/>
	<species id="C02739" name="1-(5-Phospho-D-ribosyl)-ATP" compartment="Cytosol" charge="-6" boundaryCondition="false"/>
	<species id="C05772" name="Precorrin3A" compartment="Cytosol" charge="-7" boundaryCondition="false"/>
	<species id="C06406" name="Precorrin3B" compartment="Cytosol" charge="-7" boundaryCondition="false"/>
	<species id="C06407" name="Precorrin4" compartment="Cytosol" charge="-8" boundaryCondition="false"/>
	<species id="C06416" name="Precorrin5" compartment="Cytosol" charge="-8" boundaryCondition="false"/>
	<species id="C06320" name="Precorrin6X" compartment="Cytosol" charge="-8" boundaryCondition="false"/>
	<species id="C06319" name="Precorrin6Y" compartment="Cytosol" charge="-6" boundaryCondition="false"/>
	<species id="C06408" name="Precorrin8X" compartment="Cytosol" charge="-7" boundaryCondition="false"/>
	<species id="C03427" name="Prephytoenediphosphate" compartment="Cytosol" charge="-2" boundaryCondition="false"/>
	<species id="C04896" name="5-(5-Phospho-D-ribosylaminoformimino)-1-(5-phosphoribosyl)-" compartment="Cytosol" charge="-4" boundaryCondition="false"/>
	<species id="C04916" name="N-(5&apos;-Phospho-D-1&apos;-ribulosylformimino)-5-amino-1-(5&apos;&apos;-phospho-D-" compartment="Cytosol" charge="-4" boundaryCondition="false"/>
	<species id="C00148" name="L-Proline" compartment="Cytosol" charge="0" boundaryCondition="false"/>
	<species id="C00743PX" name="L-Proline" compartment="PX" charge="0" boundaryCondition="false"/>
	<species id="C00744_b" name="L-Proline" compartment="XT" charge="0" boundaryCondition="true"/>
	<species id="C00744XT" name="L-Proline" compartment="XT" charge="0" boundaryCondition="false"/>
	<species id="C05983" name="Propionyladenylate" compartment="Cytosol" charge="-1" boundaryCondition="false"/>
	<species id="C00511" name="Vinylformic acid" compartment="Cytosol" charge="-1" boundaryCondition="false"/>
	<species id="C02702" name="L-Prolyl-tRNA(Pro)" compartment="Cytosol" charge="1" boundaryCondition="false"/>
	<species id="C00119" name="5-Phospho-alpha-D-ribose1-diphosphate" compartment="Cytosol" charge="-5" boundaryCondition="false"/>
	<species id="C02737DA" name="Phosphatidylserine" compartment="Cytosol" charge="-1" boundaryCondition="false"/>
	<species id="C02737LN" name="Phosphatidylserine" compartment="Cytosol" charge="-1" boundaryCondition="false"/>
	<species id="C01005" name="O-Phospho-L-serine" compartment="Cytosol" charge="-2" boundaryCondition="false"/>
	<species id="C04308DA" name="Phosphatidyl-N-dimethylethanolamine (Dark Aerobic)" compartment="Cytosol" charge="0" boundaryCondition="false"/>
	<species id="C04308LN" name="Phosphatidyl-N-dimethylethanolamine  (Light Anaerobic)" compartment="Cytosol" charge="0" boundaryCondition="false"/>
	<species id="C00134" name="Putrescine" compartment="Cytosol" charge="2" boundaryCondition="false"/>
	<species id="C00134PX" name="putrescine" compartment="PX" charge="2" boundaryCondition="false"/>
	<species id="C00134_b" name="putrescine" compartment="XT" charge="2" boundaryCondition="true"/>
	<species id="C00134XT" name="putrescine" compartment="XT" charge="2" boundaryCondition="false"/>
	<species id="C00647" name="Pyridoxaminephosphate" compartment="Cytosol" charge="-1" boundaryCondition="false"/>
	<species id="C00534" name="Pyridoxamine" compartment="Cytosol" charge="1" boundaryCondition="false"/>
	<species id="C00250" name="Pyridoxal" compartment="Cytosol" charge="0" boundaryCondition="false"/>
	<species id="C00018" name="Pyridoxalphosphate" compartment="Cytosol" charge="-2" boundaryCondition="false"/>
	<species id="C00314" name="Pyridoxine" compartment="Cytosol" charge="0" boundaryCondition="false"/>
	<species id="C00022" name="Pyruvate" compartment="Cytosol" charge="-1" boundaryCondition="false"/>
	<species id="C00022PX" name="Pyruvate" compartment="PX" charge="-1" boundaryCondition="false"/>
	<species id="C00022_b" name="Pyruvate" compartment="XT" charge="-1" boundaryCondition="true"/>
	<species id="C00022XT" name="Pyruvate" compartment="XT" charge="-1" boundaryCondition="false"/>
	<species id="C17569" name="Ubiquinone-8" compartment="Cytosol" charge="0" boundaryCondition="false"/>
	<species id="C00390" name="Ubiquinol" compartment="Cytosol" charge="0" boundaryCondition="false"/>
	<species id="C03722" name="Pyridine-2,3-dicarboxylate" compartment="Cytosol" charge="-2" boundaryCondition="false"/>
	<species id="C03194" name="(R)-1-Aminopropan-2-ol" compartment="Cytosol" charge="0" boundaryCondition="false"/>
	<species id="C00620" name="D-Ribose 1-phosphate" compartment="Cytosol" charge="-2" boundaryCondition="false"/>
	<species id="C02612" name="D-Citramalate" compartment="Cytosol" charge="-2" boundaryCondition="false"/>
	<species id="C14463" name="(R)-3-Hydroxy-3-methyl-2-oxopentanoate" compartment="Cytosol" charge="-1" boundaryCondition="false"/>
	<species id="C04618" name="(3R)-3-Hydroxybutanoyl-[acyl-carrierprotein]" compartment="Cytosol" charge="-1" boundaryCondition="false"/>
	<species id="C01089" name="(R)-3-Hydroxybutanoate" compartment="Cytosol" charge="-1" boundaryCondition="false"/>
	<species id="C04352" name="(R)-4&apos;-Phosphopantothenoyl-L-cysteine" compartment="Cytosol" charge="-3" boundaryCondition="false"/>
	<species id="C00117" name="D-Ribose5-phosphate" compartment="Cytosol" charge="-2" boundaryCondition="false"/>
	<species id="C00492" name="Raffinose" compartment="Cytosol" charge="0" boundaryCondition="false"/>
	<species id="C02348" name="(R)-Allantoin" compartment="Cytosol" charge="0" boundaryCondition="false"/>
	<species id="C05775" name="alpha-Ribazole" compartment="Cytosol" charge="0" boundaryCondition="false"/>
	<species id="C16271" name="Rhodopinal glucoside" compartment="Cytosol" charge="0" boundaryCondition="false"/>
	<species id="C16270" name="Rhodopinal" compartment="Cytosol" charge="0" boundaryCondition="false"/>
	<species id="C15878" name="Rhodovibrin" compartment="Cytosol" charge="0" boundaryCondition="false"/>
	<species id="C00138" name="Reduced ferredoxin" compartment="Cytosol" charge="4" boundaryCondition="false"/>
	<species id="C01847" name="ReducedFMN" compartment="Cytosol" charge="-1" boundaryCondition="false"/>
	<species id="C03539" name="S-(5-Deoxy-D-ribos-5-yl)-L-homocysteine" compartment="Cytosol" charge="-1" boundaryCondition="false"/>
	<species id="C19795" name="rhodopin" compartment="Cytosol" charge="0" boundaryCondition="false"/>
	<species id="C00121" name="D-Ribose" compartment="Cytosol" charge="0" boundaryCondition="false"/>
	<species id="C00121PX" name="D-Ribose" compartment="PX" charge="0" boundaryCondition="false"/>
	<species id="C00121_b" name="D-Ribose" compartment="XT" charge="0" boundaryCondition="true"/>
	<species id="C00121XT" name="D-Ribose" compartment="XT" charge="0" boundaryCondition="false"/>
	<species id="C00255" name="Riboflavin" compartment="Cytosol" charge="0" boundaryCondition="false"/>
	<species id="C05841" name="NicotinateD-ribonucleoside" compartment="Cytosol" charge="0" boundaryCondition="false"/>
	<species id="C03150" name="N-Ribosylnicotinamide" compartment="Cytosol" charge="1" boundaryCondition="false"/>
	<species id="C00898" name="(R,R)-Tartaricacid" compartment="Cytosol" charge="-2" boundaryCondition="false"/>
	<species id="C00199" name="D-Ribulose5-phosphate" compartment="Cytosol" charge="-2" boundaryCondition="false"/>
	<species id="C01182" name="D-Ribulose1,5-bisphosphate" compartment="Cytosol" charge="-4" boundaryCondition="false"/>
	<species id="C00087" name="Sulfur" compartment="Cytosol" charge="0" boundaryCondition="false"/>
	<species id="C15980" name="(S)-2-Methylbutanoyl-CoA" compartment="Cytosol" charge="-4" boundaryCondition="false"/>
	<species id="C05262" name="(S)-3-Hydroxydodecanoyl-CoA" compartment="Cytosol" charge="-4" boundaryCondition="false"/>
	<species id="C05260" name="(S)-3-Hydroxytetradecanoyl-CoA" compartment="Cytosol" charge="-4" boundaryCondition="false"/>
	<species id="C05258" name="(S)-3-Hydroxyhexadecanoyl-CoA" compartment="Cytosol" charge="-4" boundaryCondition="false"/>
	<species id="C00682" name="2-Hydroxymuconatesemialdehyde" compartment="Cytosol" charge="-1" boundaryCondition="false"/>
	<species id="C05382" name="Sedoheptulose7-phosphate" compartment="Cytosol" charge="-2" boundaryCondition="false"/>
	<species id="C04823" name="1-(5&apos;-Phosphoribosyl)-5-amino-4-(N-succinocarboxamide)-imidazole" compartment="Cytosol" charge="-4" boundaryCondition="false"/>
	<species id="C00506" name="L-Cysteate" compartment="Cytosol" charge="-1" boundaryCondition="false"/>
	<species id="C00506PX" name="L-Cysteate" compartment="PX" charge="-1" boundaryCondition="false"/>
	<species id="C00506_b" name="L-Cysteate" compartment="XT" charge="-1" boundaryCondition="true"/>
	<species id="C00506XT" name="L-Cysteate" compartment="XT" charge="-1" boundaryCondition="false"/>
	<species id="C00805" name="Salicylate" compartment="Cytosol" charge="-1" boundaryCondition="false"/>
	<species id="C00447" name="Sedoheptulose1,7-bisphosphate" compartment="Cytosol" charge="-4" boundaryCondition="false"/>
	<species id="C00065" name="L-Serine" compartment="Cytosol" charge="0" boundaryCondition="false"/>
	<species id="C02553" name="L-Seryl-tRNA(Ser)" compartment="Cytosol" charge="1" boundaryCondition="false"/>
	<species id="C05778" name="Sirohydrochlorin" compartment="Cytosol" charge="-8" boundaryCondition="false"/>
	<species id="C00748" name="Siroheme" compartment="Cytosol" charge="-8" boundaryCondition="false"/>
	<species id="C05268" name="(S)-Hydroxyhexanoyl-CoA" compartment="Cytosol" charge="-4" boundaryCondition="false"/>
	<species id="C05264" name="(S)-Hydroxydecanoyl-CoA" compartment="Cytosol" charge="-4" boundaryCondition="false"/>
	<species id="C05266" name="(S)-Hydroxyoctanoyl-CoA" compartment="Cytosol" charge="-4" boundaryCondition="false"/>
	<species id="C00493" name="Shikimate" compartment="Cytosol" charge="-1" boundaryCondition="false"/>
	<species id="C03175" name="Shikimate3-phosphate" compartment="Cytosol" charge="-3" boundaryCondition="false"/>
	<species id="C04421" name="N-Succinyl-LL-2,6-diaminoheptanedioate" compartment="Cytosol" charge="-2" boundaryCondition="false"/>
	<species id="C04462" name="N-Succinyl-2-L-amino-6-oxoheptanedioate" compartment="Cytosol" charge="-3" boundaryCondition="false"/>
	<species id="C00094" name="Sulfite" compartment="Cytosol" charge="-2" boundaryCondition="false"/>
	<species id="C00059" name="Sulfate" compartment="Cytosol" charge="-2" boundaryCondition="false"/>
	<species id="C00059PX" name="sulfate" compartment="PX" charge="" boundaryCondition="false"/>
	<species id="C00059_b" name="sulfate" compartment="XT" charge="-2" boundaryCondition="true"/>
	<species id="C00059XT" name="sulfate" compartment="XT" charge="-2" boundaryCondition="false"/>
	<species id="C15900" name="Spheroidene" compartment="Cytosol" charge="0" boundaryCondition="false"/>
	<species id="C00315" name="Spermidine" compartment="Cytosol" charge="3" boundaryCondition="false"/>
	<species id="C00315PX" name="spermidine" compartment="PX" charge="3" boundaryCondition="false"/>
	<species id="C00315_b" name="spermidine" compartment="XT" charge="3" boundaryCondition="true"/>
	<species id="C00315XT" name="spermidine" compartment="XT" charge="3" boundaryCondition="false"/>
	<species id="C15881" name="Spirilloxanthin" compartment="Cytosol" charge="0" boundaryCondition="false"/>
	<species id="C05528" name="3-Sulfopyruvate" compartment="Cytosol" charge="-2" boundaryCondition="false"/>
	<species id="C13508DA" name="Sulfoquinovosyldiacylglycerol (Dark Aerobic)" compartment="Cytosol" charge="-1" boundaryCondition="false"/>
	<species id="C13508LN" name="Sulfoquinovosyldiacylglycerol (Light Anaerobic)" compartment="Cytosol" charge="-1" boundaryCondition="false"/>
	<species id="C01613" name="Stachyose" compartment="Cytosol" charge="0" boundaryCondition="false"/>
	<species id="C00412" name="Stearoyl-CoA" compartment="Cytosol" charge="-3" boundaryCondition="false"/>
	<species id="C00042" name="Succinate" compartment="Cytosol" charge="-2" boundaryCondition="false"/>
	<species id="C00042PX" name="Succinate" compartment="PX" charge="-2" boundaryCondition="false"/>
	<species id="C00042_b" name="Succinate" compartment="XT" charge="-2" boundaryCondition="true"/>
	<species id="C00091" name="Succinyl-CoA" compartment="Cytosol" charge="-5" boundaryCondition="false"/>
	<species id="C00042XT" name="Succinate" compartment="XT" charge="-2" boundaryCondition="false"/>
	<species id="C16254" name="[Dihydrolipoyllysine-residuesuccinyltransferase]" compartment="Cytosol" charge="0" boundaryCondition="false"/>
	<species id="C01118" name="O-Succinyl-L-homoserine" compartment="Cytosol" charge="-1" boundaryCondition="false"/>
	<species id="C00089" name="Sucrose" compartment="Cytosol" charge="0" boundaryCondition="false"/>
	<species id="C00089PX" name="Sucrose" compartment="PX" charge="0" boundaryCondition="false"/>
	<species id="C00089_b" name="Sucrose" compartment="XT" charge="0" boundaryCondition="true"/>
	<species id="C00089XT" name="Sucrose" compartment="XT" charge="0" boundaryCondition="false"/>
	<species id="C00232" name="Succinatesemialdehyde" compartment="Cytosol" charge="-1" boundaryCondition="false"/>
	<species id="C14179" name="Sulfoacetic acid" compartment="Cytosol" charge="-2" boundaryCondition="false"/>
	<species id="C14179PX" name="Sulfoacetic acid" compartment="PX" charge="-2" boundaryCondition="false"/>
	<species id="C14179_b" name="Sulfoacetic acid" compartment="XT" charge="-2" boundaryCondition="true"/>
	<species id="C14179XT" name="Sulfoacetic acid" compartment="XT" charge="-2" boundaryCondition="false"/>
	<species id="C00593" name="Sulfoacetaldehyde" compartment="Cytosol" charge="-1" boundaryCondition="false"/>
	<species id="C01157" name="trans-4-Hydroxy-L-proline" compartment="Cytosol" charge="0" boundaryCondition="false"/>
	<species id="C01097" name="D-Tagatose 6-phosphate" compartment="Cytosol" charge="-1" boundaryCondition="false"/>
	<species id="C03785" name="D-Tagatose 1,6-biphosphate" compartment="Cytosol" charge="-2" boundaryCondition="false"/>
	<species id="C00245" name="Taurine" compartment="Cytosol" charge="0" boundaryCondition="false"/>
	<species id="C00245PX" name="Taurine" compartment="PX" charge="0" boundaryCondition="false"/>
	<species id="C00245_b" name="Taurine" compartment="XT" charge="0" boundaryCondition="true"/>
	<species id="C00245XT" name="Taurine" compartment="XT" charge="0" boundaryCondition="false"/>
	<species id="C05760" name="trans-Tetradec-2-enoyl-[acp]" compartment="Cytosol" charge="-1" boundaryCondition="false"/>
	<species id="C05275" name="trans-Dec-2-enoyl-CoA" compartment="Cytosol" charge="-4" boundaryCondition="false"/>
	<species id="C02593" name="Tetradecanoyl-CoA" compartment="Cytosol" charge="-4" boundaryCondition="false"/>
	<species id="C03972" name="2,3,4,5-Tetrahydrodipicolinate" compartment="Cytosol" charge="-2" boundaryCondition="false"/>
	<species id="C04216" name="all-trans-Heptaprenyldiphosphate" compartment="Cytosol" charge="-2" boundaryCondition="false"/>
	<species id="C05271" name="trans-Hex-2-enoyl-CoA" compartment="Cytosol" charge="-4" boundaryCondition="false"/>
	<species id="C05272" name="trans-Hexadec-2-enoyl-CoA" compartment="Cytosol" charge="-4" boundaryCondition="false"/>
	<species id="C01230" name="all-trans-Hexaprenyl diphosphate" compartment="Cytosol" charge="-2" boundaryCondition="false"/>
	<species id="C00101" name="Tetrahydrofolate" compartment="Cytosol" charge="-2" boundaryCondition="false"/>
	<species id="C09332" name="Tetrahydrofolyl-[Glu](2)" compartment="Cytosol" charge="-3" boundaryCondition="false"/>
	<species id="C00378" name="Thiamine" compartment="Cytosol" charge="1" boundaryCondition="false"/>
	<species id="C00378PX" name="thiamine" compartment="PX" charge="1" boundaryCondition="false"/>
	<species id="C00378_b" name="thiamine" compartment="XT" charge="1" boundaryCondition="true"/>
	<species id="C01081" name="Thiaminmonophosphate" compartment="Cytosol" charge="-1" boundaryCondition="false"/>
	<species id="C00068" name="Thiamindiphosphate" compartment="Cytosol" charge="-1" boundaryCondition="false"/>
	<species id="C00378XT" name="thiamine" compartment="XT" charge="1" boundaryCondition="false"/>
	<species id="C00450" name="(S)-2,3,4,5-Tetrahydropyridine-2-carboxylate" compartment="Cytosol" charge="-1" boundaryCondition="false"/>
	<species id="C04144" name="Tetrahydropteroyltri-L-glutamate" compartment="Cytosol" charge="-4" boundaryCondition="false"/>
	<species id="C00188" name="L-Threonine" compartment="Cytosol" charge="0" boundaryCondition="false"/>
	<species id="C02992" name="L-Threonyl-tRNA(Thr)" compartment="Cytosol" charge="1" boundaryCondition="false"/>
	<species id="C00178" name="Thymine" compartment="Cytosol" charge="0" boundaryCondition="false"/>
	<species id="C00178PX" name="Thymine" compartment="PX" charge="0" boundaryCondition="false"/>
	<species id="C00214" name="Thymidine" compartment="Cytosol" charge="0" boundaryCondition="false"/>
	<species id="C05276" name="trans-Oct-2-enoyl-CoA" compartment="Cytosol" charge="-4" boundaryCondition="false"/>
	<species id="C00343" name="Thioredoxindisulfide" compartment="Cytosol" charge="0" boundaryCondition="false"/>
	<species id="C00342" name="Thioredoxin" compartment="Cytosol" charge="0" boundaryCondition="false"/>
	<species id="C01083" name="Trehalose" compartment="Cytosol" charge="0" boundaryCondition="false"/>
	<species id="C00689" name="alpha,alpha&apos;-Trehalose6-phosphate" compartment="Cytosol" charge="-2" boundaryCondition="false"/>
	<species id="C01083PX" name="Trehalose" compartment="PX" charge="0" boundaryCondition="false"/>
	<species id="C01083_b" name="Trehalose" compartment="XT" charge="0" boundaryCondition="true"/>
	<species id="C01083XT" name="Trehalose" compartment="XT" charge="0" boundaryCondition="false"/>
	<species id="C01635" name="tRNA(Ala)" compartment="Cytosol" charge="0" boundaryCondition="false"/>
	<species id="C01636" name="tRNA(Arg)" compartment="Cytosol" charge="0" boundaryCondition="false"/>
	<species id="C01637" name="tRNA(Asn)" compartment="Cytosol" charge="0" boundaryCondition="false"/>
	<species id="C01638" name="tRNA(Asp)" compartment="Cytosol" charge="0" boundaryCondition="false"/>
	<species id="C01639" name="tRNA(Cys)" compartment="Cytosol" charge="0" boundaryCondition="false"/>
	<species id="C01640" name="tRNA(Gln)" compartment="Cytosol" charge="0" boundaryCondition="false"/>
	<species id="C01641" name="tRNA(Glu)" compartment="Cytosol" charge="0" boundaryCondition="false"/>
	<species id="C01642" name="tRNA(Gly)" compartment="Cytosol" charge="0" boundaryCondition="false"/>
	<species id="C01643" name="tRNA(His)" compartment="Cytosol" charge="0" boundaryCondition="false"/>
	<species id="C01644" name="tRNA(Ile)" compartment="Cytosol" charge="0" boundaryCondition="false"/>
	<species id="C01645" name="tRNA(Leu)" compartment="Cytosol" charge="0" boundaryCondition="false"/>
	<species id="C01646" name="tRNA(Lys)" compartment="Cytosol" charge="0" boundaryCondition="false"/>
	<species id="C01647" name="tRNA(Met)" compartment="Cytosol" charge="0" boundaryCondition="false"/>
	<species id="C01648" name="tRNA(Phe)" compartment="Cytosol" charge="0" boundaryCondition="false"/>
	<species id="C01649" name="tRNA(Pro)" compartment="Cytosol" charge="0" boundaryCondition="false"/>
	<species id="C01650" name="tRNA(Ser)" compartment="Cytosol" charge="0" boundaryCondition="false"/>
	<species id="C01651" name="tRNA(Thr)" compartment="Cytosol" charge="0" boundaryCondition="false"/>
	<species id="C01652" name="tRNA(Trp)" compartment="Cytosol" charge="0" boundaryCondition="false"/>
	<species id="C00787" name="tRNA(Tyr)" compartment="Cytosol" charge="0" boundaryCondition="false"/>
	<species id="C01653" name="tRNA(Val)" compartment="Cytosol" charge="0" boundaryCondition="false"/>
	<species id="C00078" name="L-Tryptophan" compartment="Cytosol" charge="0" boundaryCondition="false"/>
	<species id="C03512" name="L-Tryptophanyl-tRNA(Trp)" compartment="Cytosol" charge="1" boundaryCondition="false"/>
	<species id="C00320" name="Thiosulfate" compartment="Cytosol" charge="-2" boundaryCondition="false"/>
	<species id="C00320PX" name="thiosulfate" compartment="PX" charge="-2" boundaryCondition="false"/>
	<species id="C00320_b" name="thiosulfate" compartment="XT" charge="-2" boundaryCondition="true"/>
	<species id="C00320XT" name="thiosulfate" compartment="XT" charge="-2" boundaryCondition="false"/>
	<species id="C06424" name="Myristic acid" compartment="Cytosol" charge="-1" boundaryCondition="false"/>
	<species id="C05273" name="trans-Tetradec-2-enoyl-CoA" compartment="Cytosol" charge="-4" boundaryCondition="false"/>
	<species id="C00082" name="L-Tyrosine" compartment="Cytosol" charge="0" boundaryCondition="false"/>
	<species id="C02839" name="L-Tyrosyl-tRNA(Tyr)" compartment="Cytosol" charge="1" boundaryCondition="false"/>
	<species id="C04652" name="UDP-2,3-bis(3-hydroxytetradecanoyl)glucosamine" compartment="Cytosol" charge="-2" boundaryCondition="false"/>
	<species id="C04738" name="UDP-3-O-(3-hydroxytetradecanoyl)-N-acetylglucosamine" compartment="Cytosol" charge="-2" boundaryCondition="false"/>
	<species id="C06022" name="UDP-3-O-(3-hydroxytetradecanoyl)-D-glucosamine" compartment="Cytosol" charge="-1" boundaryCondition="false"/>
	<species id="C05898" name="Undecaprenyl-diphospho-N-acetylmuramoyl-(N-acetylglucosamine)-L-alanyl-Dglutamyl-meso-2,6-diaminopimeloyl-D-alanyl-D-alanine" compartment="Cytosol" charge="-4" boundaryCondition="false"/>
	<species id="C04631" name="UDP-N-acetyl-3-(1-carboxyvinyl)-D-glucosamine" compartment="Cytosol" charge="-3" boundaryCondition="false"/>
	<species id="C00043" name="UDP-N-acetyl-D-glucosamine" compartment="Cytosol" charge="-2" boundaryCondition="false"/>
	<species id="C05897" name="Undecaprenyl-diphospho-N-acetylmuramoyl-L-alanyl-D-glutamyl-meso-" compartment="Cytosol" charge="-4" boundaryCondition="false"/>
	<species id="C01212" name="UDP-N-acetylmuramoyl-L-alanine" compartment="Cytosol" charge="-3" boundaryCondition="false"/>
	<species id="C00692" name="UDP-N-acetylmuramoyl-L-alanyl-D-glutamate" compartment="Cytosol" charge="-4" boundaryCondition="false"/>
	<species id="C01050" name="UDP-N-acetylmuramate" compartment="Cytosol" charge="-3" boundaryCondition="false"/>
	<species id="C04574" name="di-trans,poly-cis-Undecaprenyldiphosphate" compartment="Cytosol" charge="-3" boundaryCondition="false"/>
	<species id="C17556" name="di-trans,poly-cis-Undecaprenylphosphate" compartment="Cytosol" charge="-2" boundaryCondition="false"/>
	<species id="C05893" name="Undecaprenyl-diphospho-N-acetylmuramoyl-(N-acetylglucosamine)-L-alanyl-gamma-D-glutamyl-L-lysyl-D-alanyl-D-alanine" compartment="Cytosol" charge="-3" boundaryCondition="false"/>
	<species id="C00015" name="UDP" compartment="Cytosol" charge="-3" boundaryCondition="false"/>
	<species id="C11521" name="UDP-6-sulfoquinovose" compartment="Cytosol" charge="-3" boundaryCondition="false"/>
	<species id="C00203" name="UDP-N-acetyl-alpha-D-galactosamine" compartment="Cytosol" charge="-2" boundaryCondition="false"/>
	<species id="C05892" name="UDP-N-acetylmuramoyl-L-alanyl-gamma-D-glutamyl-L-lysine" compartment="Cytosol" charge="-3" boundaryCondition="false"/>
	<species id="C00029" name="UDP-glucose" compartment="Cytosol" charge="-2" boundaryCondition="false"/>
	<species id="C00052" name="UDP-D-galactose" compartment="Cytosol" charge="-2" boundaryCondition="false"/>
	<species id="C00167" name="UDP-glucuronate" compartment="Cytosol" charge="-3" boundaryCondition="false"/>
	<species id="C04702" name="UDPMurAc(oyl-L-Ala-D-gamma-Glu-L-Lys-D-Ala-D-Ala)" compartment="Cytosol" charge="-3" boundaryCondition="false"/>
	<species id="C04877" name="UDP-N-acetylmuramoyl-L-alanyl-D-gamma-glutamyl-meso-2,6-" compartment="Cytosol" charge="-4" boundaryCondition="false"/>
	<species id="C04882" name="UDP-N-acetylmuramoyl-L-alanyl-D-glutamyl-6-carboxy-L-lysyl-D-alanyl-D-alanine" compartment="Cytosol" charge="0" boundaryCondition="false"/>
	<species id="C00105" name="UMP" compartment="Cytosol" charge="-2" boundaryCondition="false"/>
	<species id="C01051" name="UroporphyrinogenIII" compartment="Cytosol" charge="-8" boundaryCondition="false"/>
	<species id="C00106" name="Uracil" compartment="Cytosol" charge="0" boundaryCondition="false"/>
	<species id="C00603" name="(-)-Ureidoglycolate" compartment="Cytosol" charge="-1" boundaryCondition="false"/>
	<species id="C00086" name="Urea" compartment="Cytosol" charge="0" boundaryCondition="false"/>
	<species id="C00086PX" name="Urea" compartment="PX" charge="0" boundaryCondition="false"/>
	<species id="C00086_b" name="Urea" compartment="XT" charge="0" boundaryCondition="true"/>
	<species id="C00086XT" name="Urea" compartment="XT" charge="0" boundaryCondition="false"/>
	<species id="C00299" name="Uridine" compartment="Cytosol" charge="0" boundaryCondition="false"/>
	<species id="C05766" name="UroporphyrinogenI" compartment="Cytosol" charge="-8" boundaryCondition="false"/>
	<species id="C00075" name="UTP" compartment="Cytosol" charge="-4" boundaryCondition="false"/>
	<species id="C00183" name="L-Valine" compartment="Cytosol" charge="0" boundaryCondition="false"/>
	<species id="C00183PX" name="L-Valine" compartment="PX" charge="0" boundaryCondition="false"/>
	<species id="C00183_b" name="L-Valine" compartment="XT" charge="0" boundaryCondition="true"/>
	<species id="C00183XT" name="L-Valine" compartment="XT" charge="0" boundaryCondition="false"/>
	<species id="C02554" name="L-Valyl-tRNA(Val)" compartment="Cytosol" charge="1" boundaryCondition="false"/>
	<species id="C06672" name="Vanillate" compartment="Cytosol" charge="-1" boundaryCondition="false"/>
	<species id="C06672PX" name="Vanillate" compartment="PX" charge="-1" boundaryCondition="false"/>
	<species id="C06672_b" name="Vanillate" compartment="XT" charge="-1" boundaryCondition="true"/>
	<species id="C06672XT" name="Vanillate" compartment="XT" charge="-1" boundaryCondition="false"/>
	<species id="C05776" name="Vitamin B12" compartment="Cytosol" charge="6" boundaryCondition="false"/>
	<species id="C05776PX" name="Vitamin B12" compartment="PX" charge="6" boundaryCondition="false"/>
	<species id="C05776_b" name="Vitamin B12" compartment="XT" charge="6" boundaryCondition="true"/>
	<species id="C05776XT" name="Vitamin B12" compartment="XT" charge="6" boundaryCondition="false"/>
	<species id="C00385" name="Xanthine" compartment="Cytosol" charge="0" boundaryCondition="false"/>
	<species id="C00655" name="Xanthosine5&apos;-phosphate" compartment="Cytosol" charge="-2" boundaryCondition="false"/>
	<species id="C00700" name="XTP" compartment="Cytosol" charge="-4" boundaryCondition="false"/>
	<species id="C01762" name="Xanthosine" compartment="Cytosol" charge="0" boundaryCondition="false"/>
	<species id="C00231" name="D-Xylulose5-phosphate" compartment="Cytosol" charge="-2" boundaryCondition="false"/>
	<species id="C05430" name="zeta-Carotene" compartment="Cytosol" charge="0" boundaryCondition="false"/>
	<species id="C00038" name="Zinc" compartment="Cytosol" charge="2" boundaryCondition="false"/>
	<species id="C00038PX" name="Zinc" compartment="PX" charge="2" boundaryCondition="false"/>
	<species id="C00038_b" name="Zinc" compartment="XT" charge="2" boundaryCondition="true"/>
	<species id="C00038XT" name="Zinc" compartment="XT" charge="2" boundaryCondition="false"/>
</listOfSpecies>
<listOfReactions>
	<reaction id="XR242" name="" reversible="false">
		<notes>
		</notes>
		<listOfReactants>
			 <speciesReference species="C00811_b" stoichiometry="1"/>
		</listOfReactants>
		<listOfProducts>
			 <speciesReference species="C00811XT" stoichiometry="1"/>
		</listOfProducts>
		<kineticLaw>
			<math xmlns="http://www.w3.org/1998/Math/MathML">
				<apply>
					<ci> LOWER_BOUND </ci>
					<ci> UPPER_BOUND </ci>
					<ci> OBJECTIVE_COEFFICIENT </ci>
					<ci> FLUX_VALUE </ci>
					<ci> REDUCED_COST </ci>
				</apply>
			</math>
			<listOfParameters>
				<parameter id="LOWER_BOUND" value="0.00" units="mmol_per_gDW_per_hr"/>
				<parameter id="UPPER_BOUND" value="0.00" units="mmol_per_gDW_per_hr"/>
				<parameter id="OBJECTIVE_COEFFICIENT" value="0.000000"/>
				<parameter id="FLUX_VALUE" value="0.000000" units="mmol_per_gDW_per_hr"/>
				<parameter id="REDUCED_COST" value="0.000000"/>
			</listOfParameters>
		</kineticLaw>
	</reaction>
	<reaction id="XR243" name="" reversible="false">
		<notes>
		</notes>
		<listOfReactants>
			 <speciesReference species="C00811XT" stoichiometry="1"/>
		</listOfReactants>
		<listOfProducts>
			 <speciesReference species="C00811_b" stoichiometry="1"/>
		</listOfProducts>
		<kineticLaw>
			<math xmlns="http://www.w3.org/1998/Math/MathML">
				<apply>
					<ci> LOWER_BOUND </ci>
					<ci> UPPER_BOUND </ci>
					<ci> OBJECTIVE_COEFFICIENT </ci>
					<ci> FLUX_VALUE </ci>
					<ci> REDUCED_COST </ci>
				</apply>
			</math>
			<listOfParameters>
				<parameter id="LOWER_BOUND" value="0" units="mmol_per_gDW_per_hr"/>
				<parameter id="UPPER_BOUND" value="100.00" units="mmol_per_gDW_per_hr"/>
				<parameter id="OBJECTIVE_COEFFICIENT" value="0.000000"/>
				<parameter id="FLUX_VALUE" value="0.000000" units="mmol_per_gDW_per_hr"/>
				<parameter id="REDUCED_COST" value="0.000000"/>
			</listOfParameters>
		</kineticLaw>
	</reaction>
	<reaction id="XR244" name="" reversible="false">
		<notes>
		</notes>
		<listOfReactants>
			 <speciesReference species="C00156_b" stoichiometry="1"/>
		</listOfReactants>
		<listOfProducts>
			 <speciesReference species="C00156XT" stoichiometry="1"/>
		</listOfProducts>
		<kineticLaw>
			<math xmlns="http://www.w3.org/1998/Math/MathML">
				<apply>
					<ci> LOWER_BOUND </ci>
					<ci> UPPER_BOUND </ci>
					<ci> OBJECTIVE_COEFFICIENT </ci>
					<ci> FLUX_VALUE </ci>
					<ci> REDUCED_COST </ci>
				</apply>
			</math>
			<listOfParameters>
				<parameter id="LOWER_BOUND" value="0.00" units="mmol_per_gDW_per_hr"/>
				<parameter id="UPPER_BOUND" value="0.00" units="mmol_per_gDW_per_hr"/>
				<parameter id="OBJECTIVE_COEFFICIENT" value="0.000000"/>
				<parameter id="FLUX_VALUE" value="0.000000" units="mmol_per_gDW_per_hr"/>
				<parameter id="REDUCED_COST" value="0.000000"/>
			</listOfParameters>
		</kineticLaw>
	</reaction>
	<reaction id="XR245" name="" reversible="false">
		<notes>
		</notes>
		<listOfReactants>
			 <speciesReference species="C00156XT" stoichiometry="1"/>
		</listOfReactants>
		<listOfProducts>
			 <speciesReference species="C00156_b" stoichiometry="1"/>
		</listOfProducts>
		<kineticLaw>
			<math xmlns="http://www.w3.org/1998/Math/MathML">
				<apply>
					<ci> LOWER_BOUND </ci>
					<ci> UPPER_BOUND </ci>
					<ci> OBJECTIVE_COEFFICIENT </ci>
					<ci> FLUX_VALUE </ci>
					<ci> REDUCED_COST </ci>
				</apply>
			</math>
			<listOfParameters>
				<parameter id="LOWER_BOUND" value="0" units="mmol_per_gDW_per_hr"/>
				<parameter id="UPPER_BOUND" value="100.00" units="mmol_per_gDW_per_hr"/>
				<parameter id="OBJECTIVE_COEFFICIENT" value="0.000000"/>
				<parameter id="FLUX_VALUE" value="0.000000" units="mmol_per_gDW_per_hr"/>
				<parameter id="REDUCED_COST" value="0.000000"/>
			</listOfParameters>
		</kineticLaw>
	</reaction>
	<reaction id="XR163" name="Glutamate-ABC transport" reversible="false">
		<notes>
			<html:p>GENE_ASSOCIATION: (RPA2560 and RPA2561 and RPA2562 and RPA2563) </html:p>
			<html:p>CONFIDENCE_LEVEL: 2 </html:p>
			<html:p>SUBSYSTEM: Transport </html:p>
		</notes>
		<listOfReactants>
			 <speciesReference species="C00002" stoichiometry="1"/>
			 <speciesReference species="C00025PX" stoichiometry="1"/>
			 <speciesReference species="C00001" stoichiometry="1"/>
		</listOfReactants>
		<listOfProducts>
			 <speciesReference species="C00008" stoichiometry="1"/>
			 <speciesReference species="C00025" stoichiometry="1"/>
			 <speciesReference species="C00080" stoichiometry="1"/>
			 <speciesReference species="C00009" stoichiometry="1"/>
		</listOfProducts>
		<kineticLaw>
			<math xmlns="http://www.w3.org/1998/Math/MathML">
				<apply>
					<ci> LOWER_BOUND </ci>
					<ci> UPPER_BOUND </ci>
					<ci> OBJECTIVE_COEFFICIENT </ci>
					<ci> FLUX_VALUE </ci>
					<ci> REDUCED_COST </ci>
				</apply>
			</math>
			<listOfParameters>
				<parameter id="LOWER_BOUND" value="0" units="mmol_per_gDW_per_hr"/>
				<parameter id="UPPER_BOUND" value="99999.99" units="mmol_per_gDW_per_hr"/>
				<parameter id="OBJECTIVE_COEFFICIENT" value="0.000000"/>
				<parameter id="FLUX_VALUE" value="0.000000" units="mmol_per_gDW_per_hr"/>
				<parameter id="REDUCED_COST" value="0.000000"/>
			</listOfParameters>
		</kineticLaw>
	</reaction>
	<reaction id="XR166" name="Arginine-ABC transport" reversible="false">
		<notes>
			<html:p>GENE_ASSOCIATION: (RPA2560 and RPA2561 and RPA2562 and RPA2563) </html:p>
			<html:p>CONFIDENCE_LEVEL: 2 </html:p>
			<html:p>SUBSYSTEM: Transport </html:p>
		</notes>
		<listOfReactants>
			 <speciesReference species="C00062PX" stoichiometry="1"/>
			 <speciesReference species="C00002" stoichiometry="1"/>
			 <speciesReference species="C00001" stoichiometry="1"/>
		</listOfReactants>
		<listOfProducts>
			 <speciesReference species="C00008" stoichiometry="1"/>
			 <speciesReference species="C00062" stoichiometry="1"/>
			 <speciesReference species="C00080" stoichiometry="1"/>
			 <speciesReference species="C00009" stoichiometry="1"/>
		</listOfProducts>
		<kineticLaw>
			<math xmlns="http://www.w3.org/1998/Math/MathML">
				<apply>
					<ci> LOWER_BOUND </ci>
					<ci> UPPER_BOUND </ci>
					<ci> OBJECTIVE_COEFFICIENT </ci>
					<ci> FLUX_VALUE </ci>
					<ci> REDUCED_COST </ci>
				</apply>
			</math>
			<listOfParameters>
				<parameter id="LOWER_BOUND" value="0" units="mmol_per_gDW_per_hr"/>
				<parameter id="UPPER_BOUND" value="99999.99" units="mmol_per_gDW_per_hr"/>
				<parameter id="OBJECTIVE_COEFFICIENT" value="0.000000"/>
				<parameter id="FLUX_VALUE" value="0.000000" units="mmol_per_gDW_per_hr"/>
				<parameter id="REDUCED_COST" value="0.000000"/>
			</listOfParameters>
		</kineticLaw>
	</reaction>
	<reaction id="XR167" name="histidine-ABC transport" reversible="false">
		<notes>
			<html:p>GENE_ASSOCIATION: (RPA2560 and RPA2561 and RPA2562 and RPA2563) </html:p>
			<html:p>CONFIDENCE_LEVEL: 2 </html:p>
			<html:p>SUBSYSTEM: Transport </html:p>
		</notes>
		<listOfReactants>
			 <speciesReference species="C00002" stoichiometry="1"/>
			 <speciesReference species="C00001" stoichiometry="1"/>
			 <speciesReference species="C00135PX" stoichiometry="1"/>
		</listOfReactants>
		<listOfProducts>
			 <speciesReference species="C00008" stoichiometry="1"/>
			 <speciesReference species="C00080" stoichiometry="1"/>
			 <speciesReference species="C00135" stoichiometry="1"/>
			 <speciesReference species="C00009" stoichiometry="1"/>
		</listOfProducts>
		<kineticLaw>
			<math xmlns="http://www.w3.org/1998/Math/MathML">
				<apply>
					<ci> LOWER_BOUND </ci>
					<ci> UPPER_BOUND </ci>
					<ci> OBJECTIVE_COEFFICIENT </ci>
					<ci> FLUX_VALUE </ci>
					<ci> REDUCED_COST </ci>
				</apply>
			</math>
			<listOfParameters>
				<parameter id="LOWER_BOUND" value="0" units="mmol_per_gDW_per_hr"/>
				<parameter id="UPPER_BOUND" value="99999.99" units="mmol_per_gDW_per_hr"/>
				<parameter id="OBJECTIVE_COEFFICIENT" value="0.000000"/>
				<parameter id="FLUX_VALUE" value="0.000000" units="mmol_per_gDW_per_hr"/>
				<parameter id="REDUCED_COST" value="0.000000"/>
			</listOfParameters>
		</kineticLaw>
	</reaction>
	<reaction id="XR168" name="Lysine-ABC transport" reversible="false">
		<notes>
			<html:p>GENE_ASSOCIATION: (RPA2560 and RPA2561 and RPA2562 and RPA2563) </html:p>
			<html:p>CONFIDENCE_LEVEL: 2 </html:p>
			<html:p>SUBSYSTEM: Transport </html:p>
		</notes>
		<listOfReactants>
			 <speciesReference species="C00002" stoichiometry="1"/>
			 <speciesReference species="C00001" stoichiometry="1"/>
			 <speciesReference species="C00047PX" stoichiometry="1"/>
		</listOfReactants>
		<listOfProducts>
			 <speciesReference species="C00008" stoichiometry="1"/>
			 <speciesReference species="C00080" stoichiometry="1"/>
			 <speciesReference species="C00047" stoichiometry="1"/>
			 <speciesReference species="C00009" stoichiometry="1"/>
		</listOfProducts>
		<kineticLaw>
			<math xmlns="http://www.w3.org/1998/Math/MathML">
				<apply>
					<ci> LOWER_BOUND </ci>
					<ci> UPPER_BOUND </ci>
					<ci> OBJECTIVE_COEFFICIENT </ci>
					<ci> FLUX_VALUE </ci>
					<ci> REDUCED_COST </ci>
				</apply>
			</math>
			<listOfParameters>
				<parameter id="LOWER_BOUND" value="0" units="mmol_per_gDW_per_hr"/>
				<parameter id="UPPER_BOUND" value="99999.99" units="mmol_per_gDW_per_hr"/>
				<parameter id="OBJECTIVE_COEFFICIENT" value="0.000000"/>
				<parameter id="FLUX_VALUE" value="0.000000" units="mmol_per_gDW_per_hr"/>
				<parameter id="REDUCED_COST" value="0.000000"/>
			</listOfParameters>
		</kineticLaw>
	</reaction>
	<reaction id="XR169" name="cystine-ABC transport" reversible="false">
		<notes>
			<html:p>GENE_ASSOCIATION: (RPA2560 and RPA2561 and RPA2562 and RPA2563) </html:p>
			<html:p>CONFIDENCE_LEVEL: 2 </html:p>
			<html:p>SUBSYSTEM: Transport </html:p>
		</notes>
		<listOfReactants>
			 <speciesReference species="C00002" stoichiometry="1"/>
			 <speciesReference species="C00097PX" stoichiometry="1"/>
			 <speciesReference species="C00001" stoichiometry="1"/>
		</listOfReactants>
		<listOfProducts>
			 <speciesReference species="C00008" stoichiometry="1"/>
			 <speciesReference species="C00097" stoichiometry="1"/>
			 <speciesReference species="C00080" stoichiometry="1"/>
			 <speciesReference species="C00009" stoichiometry="1"/>
		</listOfProducts>
		<kineticLaw>
			<math xmlns="http://www.w3.org/1998/Math/MathML">
				<apply>
					<ci> LOWER_BOUND </ci>
					<ci> UPPER_BOUND </ci>
					<ci> OBJECTIVE_COEFFICIENT </ci>
					<ci> FLUX_VALUE </ci>
					<ci> REDUCED_COST </ci>
				</apply>
			</math>
			<listOfParameters>
				<parameter id="LOWER_BOUND" value="0" units="mmol_per_gDW_per_hr"/>
				<parameter id="UPPER_BOUND" value="99999.99" units="mmol_per_gDW_per_hr"/>
				<parameter id="OBJECTIVE_COEFFICIENT" value="0.000000"/>
				<parameter id="FLUX_VALUE" value="0.000000" units="mmol_per_gDW_per_hr"/>
				<parameter id="REDUCED_COST" value="0.000000"/>
			</listOfParameters>
		</kineticLaw>
	</reaction>
	<reaction id="XR170" name="Glutamine-ABC transport" reversible="false">
		<notes>
			<html:p>GENE_ASSOCIATION: (RPA2560 and RPA2561 and RPA2562 and RPA2563) </html:p>
			<html:p>CONFIDENCE_LEVEL: 2 </html:p>
			<html:p>SUBSYSTEM: Transport </html:p>
		</notes>
		<listOfReactants>
			 <speciesReference species="C00002" stoichiometry="1"/>
			 <speciesReference species="C00064PX" stoichiometry="1"/>
			 <speciesReference species="C00001" stoichiometry="1"/>
		</listOfReactants>
		<listOfProducts>
			 <speciesReference species="C00008" stoichiometry="1"/>
			 <speciesReference species="C00064" stoichiometry="1"/>
			 <speciesReference species="C00080" stoichiometry="1"/>
			 <speciesReference species="C00009" stoichiometry="1"/>
		</listOfProducts>
		<kineticLaw>
			<math xmlns="http://www.w3.org/1998/Math/MathML">
				<apply>
					<ci> LOWER_BOUND </ci>
					<ci> UPPER_BOUND </ci>
					<ci> OBJECTIVE_COEFFICIENT </ci>
					<ci> FLUX_VALUE </ci>
					<ci> REDUCED_COST </ci>
				</apply>
			</math>
			<listOfParameters>
				<parameter id="LOWER_BOUND" value="0" units="mmol_per_gDW_per_hr"/>
				<parameter id="UPPER_BOUND" value="99999.99" units="mmol_per_gDW_per_hr"/>
				<parameter id="OBJECTIVE_COEFFICIENT" value="0.000000"/>
				<parameter id="FLUX_VALUE" value="0.000000" units="mmol_per_gDW_per_hr"/>
				<parameter id="REDUCED_COST" value="0.000000"/>
			</listOfParameters>
		</kineticLaw>
	</reaction>
	<reaction id="XR164" name="Aspartate-ABC transport" reversible="false">
		<notes>
			<html:p>GENE_ASSOCIATION: (RPA2560 and RPA2561 and RPA2562 and RPA2563) </html:p>
			<html:p>CONFIDENCE_LEVEL: 2 </html:p>
			<html:p>SUBSYSTEM: Transport </html:p>
		</notes>
		<listOfReactants>
			 <speciesReference species="C00049PX" stoichiometry="1"/>
			 <speciesReference species="C00002" stoichiometry="1"/>
			 <speciesReference species="C00001" stoichiometry="1"/>
		</listOfReactants>
		<listOfProducts>
			 <speciesReference species="C00008" stoichiometry="1"/>
			 <speciesReference species="C00049" stoichiometry="1"/>
			 <speciesReference species="C00080" stoichiometry="1"/>
			 <speciesReference species="C00009" stoichiometry="1"/>
		</listOfProducts>
		<kineticLaw>
			<math xmlns="http://www.w3.org/1998/Math/MathML">
				<apply>
					<ci> LOWER_BOUND </ci>
					<ci> UPPER_BOUND </ci>
					<ci> OBJECTIVE_COEFFICIENT </ci>
					<ci> FLUX_VALUE </ci>
					<ci> REDUCED_COST </ci>
				</apply>
			</math>
			<listOfParameters>
				<parameter id="LOWER_BOUND" value="0" units="mmol_per_gDW_per_hr"/>
				<parameter id="UPPER_BOUND" value="99999.99" units="mmol_per_gDW_per_hr"/>
				<parameter id="OBJECTIVE_COEFFICIENT" value="0.000000"/>
				<parameter id="FLUX_VALUE" value="0.000000" units="mmol_per_gDW_per_hr"/>
				<parameter id="REDUCED_COST" value="0.000000"/>
			</listOfParameters>
		</kineticLaw>
	</reaction>
	<reaction id="XR165" name="Asparagine-ABC transport" reversible="false">
		<notes>
			<html:p>GENE_ASSOCIATION: (RPA2560 and RPA2561 and RPA2562 and RPA2563) </html:p>
			<html:p>CONFIDENCE_LEVEL: 2 </html:p>
			<html:p>SUBSYSTEM: Transport </html:p>
		</notes>
		<listOfReactants>
			 <speciesReference species="C00152PX" stoichiometry="1"/>
			 <speciesReference species="C00002" stoichiometry="1"/>
			 <speciesReference species="C00001" stoichiometry="1"/>
		</listOfReactants>
		<listOfProducts>
			 <speciesReference species="C00008" stoichiometry="1"/>
			 <speciesReference species="C00152" stoichiometry="1"/>
			 <speciesReference species="C00080" stoichiometry="1"/>
			 <speciesReference species="C00009" stoichiometry="1"/>
		</listOfProducts>
		<kineticLaw>
			<math xmlns="http://www.w3.org/1998/Math/MathML">
				<apply>
					<ci> LOWER_BOUND </ci>
					<ci> UPPER_BOUND </ci>
					<ci> OBJECTIVE_COEFFICIENT </ci>
					<ci> FLUX_VALUE </ci>
					<ci> REDUCED_COST </ci>
				</apply>
			</math>
			<listOfParameters>
				<parameter id="LOWER_BOUND" value="0" units="mmol_per_gDW_per_hr"/>
				<parameter id="UPPER_BOUND" value="99999.99" units="mmol_per_gDW_per_hr"/>
				<parameter id="OBJECTIVE_COEFFICIENT" value="0.000000"/>
				<parameter id="FLUX_VALUE" value="0.000000" units="mmol_per_gDW_per_hr"/>
				<parameter id="REDUCED_COST" value="0.000000"/>
			</listOfParameters>
		</kineticLaw>
	</reaction>
	<reaction id="R04385" name="biotin-carboxyl-carrier-proteincarbon-dioxide ligase (ADP-forming)" reversible="true">
		<notes>
			<html:p>GENE_ASSOCIATION: (RPA2435 and RPA2436 and RPA2936) </html:p>
			<html:p>CONFIDENCE_LEVEL: 2 </html:p>
			<html:p>SUBSYSTEM: Fatty acid biosynthesis </html:p>
			<html:p>EC NUMBER: 6.3.4.14 </html:p>
		</notes>
		<listOfReactants>
			 <speciesReference species="C06250" stoichiometry="1"/>
			 <speciesReference species="C00002" stoichiometry="1"/>
			 <speciesReference species="C00288" stoichiometry="1"/>
		</listOfReactants>
		<listOfProducts>
			 <speciesReference species="C04419" stoichiometry="1"/>
			 <speciesReference species="C00008" stoichiometry="1"/>
			 <speciesReference species="C00080" stoichiometry="1"/>
			 <speciesReference species="C00009" stoichiometry="1"/>
		</listOfProducts>
		<kineticLaw>
			<math xmlns="http://www.w3.org/1998/Math/MathML">
				<apply>
					<ci> LOWER_BOUND </ci>
					<ci> UPPER_BOUND </ci>
					<ci> OBJECTIVE_COEFFICIENT </ci>
					<ci> FLUX_VALUE </ci>
					<ci> REDUCED_COST </ci>
				</apply>
			</math>
			<listOfParameters>
				<parameter id="LOWER_BOUND" value="-99999.99" units="mmol_per_gDW_per_hr"/>
				<parameter id="UPPER_BOUND" value="99999.99" units="mmol_per_gDW_per_hr"/>
				<parameter id="OBJECTIVE_COEFFICIENT" value="0.000000"/>
				<parameter id="FLUX_VALUE" value="0.000000" units="mmol_per_gDW_per_hr"/>
				<parameter id="REDUCED_COST" value="0.000000"/>
			</listOfParameters>
		</kineticLaw>
	</reaction>
	<reaction id="R04386" name="Acetyl-CoAcarbon-dioxide ligase (ADP-forming)" reversible="true">
		<notes>
			<html:p>GENE_ASSOCIATION: (RPA0508 and RPA0071 and RPA2435 and RPA2436) </html:p>
			<html:p>CONFIDENCE_LEVEL: 2 </html:p>
			<html:p>SUBSYSTEM: Fatty acid biosynthesis </html:p>
			<html:p>EC NUMBER: 6.4.1.2 </html:p>
		</notes>
		<listOfReactants>
			 <speciesReference species="C04419" stoichiometry="1"/>
			 <speciesReference species="C00024" stoichiometry="1"/>
			 <speciesReference species="C00080" stoichiometry="1"/>
		</listOfReactants>
		<listOfProducts>
			 <speciesReference species="C06250" stoichiometry="1"/>
			 <speciesReference species="C00083" stoichiometry="1"/>
		</listOfProducts>
		<kineticLaw>
			<math xmlns="http://www.w3.org/1998/Math/MathML">
				<apply>
					<ci> LOWER_BOUND </ci>
					<ci> UPPER_BOUND </ci>
					<ci> OBJECTIVE_COEFFICIENT </ci>
					<ci> FLUX_VALUE </ci>
					<ci> REDUCED_COST </ci>
				</apply>
			</math>
			<listOfParameters>
				<parameter id="LOWER_BOUND" value="-99999.99" units="mmol_per_gDW_per_hr"/>
				<parameter id="UPPER_BOUND" value="99999.99" units="mmol_per_gDW_per_hr"/>
				<parameter id="OBJECTIVE_COEFFICIENT" value="0.000000"/>
				<parameter id="FLUX_VALUE" value="0.000000" units="mmol_per_gDW_per_hr"/>
				<parameter id="REDUCED_COST" value="0.000000"/>
			</listOfParameters>
		</kineticLaw>
	</reaction>
	<reaction id="R00479" name="Isocitrate glyoxylate-lyase" reversible="true">
		<notes>
			<html:p>GENE_ASSOCIATION: (RPA4394) </html:p>
			<html:p>CONFIDENCE_LEVEL: 2 </html:p>
			<html:p>SUBSYSTEM: Glyoxylate and dicarboxylate metabolism </html:p>
			<html:p>EC NUMBER: 4.1.3.1 </html:p>
		</notes>
		<listOfReactants>
			 <speciesReference species="C00311" stoichiometry="1"/>
		</listOfReactants>
		<listOfProducts>
			 <speciesReference species="C00048" stoichiometry="1"/>
			 <speciesReference species="C00042" stoichiometry="1"/>
		</listOfProducts>
		<kineticLaw>
			<math xmlns="http://www.w3.org/1998/Math/MathML">
				<apply>
					<ci> LOWER_BOUND </ci>
					<ci> UPPER_BOUND </ci>
					<ci> OBJECTIVE_COEFFICIENT </ci>
					<ci> FLUX_VALUE </ci>
					<ci> REDUCED_COST </ci>
				</apply>
			</math>
			<listOfParameters>
				<parameter id="LOWER_BOUND" value="-99999.99" units="mmol_per_gDW_per_hr"/>
				<parameter id="UPPER_BOUND" value="99999.99" units="mmol_per_gDW_per_hr"/>
				<parameter id="OBJECTIVE_COEFFICIENT" value="0.000000"/>
				<parameter id="FLUX_VALUE" value="0.000000" units="mmol_per_gDW_per_hr"/>
				<parameter id="REDUCED_COST" value="0.000000"/>
			</listOfParameters>
		</kineticLaw>
	</reaction>
	<reaction id="R00315" name="ATP:acetate phosphotransferase" reversible="false">
		<notes>
			<html:p>GENE_ASSOCIATION: (RPA4566) </html:p>
			<html:p>CONFIDENCE_LEVEL: 2 </html:p>
			<html:p>SUBSYSTEM: Taurine and hypotaurine metabolism </html:p>
			<html:p>EC NUMBER: 2.7.2.1 </html:p>
		</notes>
		<listOfReactants>
			 <speciesReference species="C00033" stoichiometry="1"/>
			 <speciesReference species="C00002" stoichiometry="1"/>
		</listOfReactants>
		<listOfProducts>
			 <speciesReference species="C00227" stoichiometry="1"/>
			 <speciesReference species="C00008" stoichiometry="1"/>
		</listOfProducts>
		<kineticLaw>
			<math xmlns="http://www.w3.org/1998/Math/MathML">
				<apply>
					<ci> LOWER_BOUND </ci>
					<ci> UPPER_BOUND </ci>
					<ci> OBJECTIVE_COEFFICIENT </ci>
					<ci> FLUX_VALUE </ci>
					<ci> REDUCED_COST </ci>
				</apply>
			</math>
			<listOfParameters>
				<parameter id="LOWER_BOUND" value="0" units="mmol_per_gDW_per_hr"/>
				<parameter id="UPPER_BOUND" value="99999.99" units="mmol_per_gDW_per_hr"/>
				<parameter id="OBJECTIVE_COEFFICIENT" value="0.000000"/>
				<parameter id="FLUX_VALUE" value="0.000000" units="mmol_per_gDW_per_hr"/>
				<parameter id="REDUCED_COST" value="0.000000"/>
			</listOfParameters>
		</kineticLaw>
	</reaction>
	<reaction id="R01353" name="ATP:acetate phosphotransferase" reversible="true">
		<notes>
			<html:p>GENE_ASSOCIATION: (RPA4566) </html:p>
			<html:p>CONFIDENCE_LEVEL: 2 </html:p>
			<html:p>SUBSYSTEM: Propanoate metabolism </html:p>
			<html:p>EC NUMBER: 2.7.2.1 </html:p>
		</notes>
		<listOfReactants>
			 <speciesReference species="C00002" stoichiometry="1"/>
			 <speciesReference species="C00163" stoichiometry="1"/>
		</listOfReactants>
		<listOfProducts>
			 <speciesReference species="C00008" stoichiometry="1"/>
			 <speciesReference species="C02876" stoichiometry="1"/>
		</listOfProducts>
		<kineticLaw>
			<math xmlns="http://www.w3.org/1998/Math/MathML">
				<apply>
					<ci> LOWER_BOUND </ci>
					<ci> UPPER_BOUND </ci>
					<ci> OBJECTIVE_COEFFICIENT </ci>
					<ci> FLUX_VALUE </ci>
					<ci> REDUCED_COST </ci>
				</apply>
			</math>
			<listOfParameters>
				<parameter id="LOWER_BOUND" value="-99999.99" units="mmol_per_gDW_per_hr"/>
				<parameter id="UPPER_BOUND" value="99999.99" units="mmol_per_gDW_per_hr"/>
				<parameter id="OBJECTIVE_COEFFICIENT" value="0.000000"/>
				<parameter id="FLUX_VALUE" value="0.000000" units="mmol_per_gDW_per_hr"/>
				<parameter id="REDUCED_COST" value="0.000000"/>
			</listOfParameters>
		</kineticLaw>
	</reaction>
	<reaction id="R01325" name="citrate hydro-lyase" reversible="true">
		<notes>
			<html:p>GENE_ASSOCIATION: (RPA0202) </html:p>
			<html:p>CONFIDENCE_LEVEL: 2 </html:p>
			<html:p>SUBSYSTEM: Citrate cycle (TCA cycle) </html:p>
			<html:p>EC NUMBER: 4.2.1.3 </html:p>
		</notes>
		<listOfReactants>
			 <speciesReference species="C00158" stoichiometry="1"/>
		</listOfReactants>
		<listOfProducts>
			 <speciesReference species="C00417" stoichiometry="1"/>
			 <speciesReference species="C00001" stoichiometry="1"/>
		</listOfProducts>
		<kineticLaw>
			<math xmlns="http://www.w3.org/1998/Math/MathML">
				<apply>
					<ci> LOWER_BOUND </ci>
					<ci> UPPER_BOUND </ci>
					<ci> OBJECTIVE_COEFFICIENT </ci>
					<ci> FLUX_VALUE </ci>
					<ci> REDUCED_COST </ci>
				</apply>
			</math>
			<listOfParameters>
				<parameter id="LOWER_BOUND" value="-99999.99" units="mmol_per_gDW_per_hr"/>
				<parameter id="UPPER_BOUND" value="99999.99" units="mmol_per_gDW_per_hr"/>
				<parameter id="OBJECTIVE_COEFFICIENT" value="0.000000"/>
				<parameter id="FLUX_VALUE" value="0.000000" units="mmol_per_gDW_per_hr"/>
				<parameter id="REDUCED_COST" value="0.000000"/>
			</listOfParameters>
		</kineticLaw>
	</reaction>
	<reaction id="R01900" name="isocitrate hydro-lyase" reversible="true">
		<notes>
			<html:p>GENE_ASSOCIATION: (RPA0202) </html:p>
			<html:p>CONFIDENCE_LEVEL: 2 </html:p>
			<html:p>SUBSYSTEM: Citrate cycle (TCA cycle) </html:p>
			<html:p>EC NUMBER: 4.2.1.3 </html:p>
		</notes>
		<listOfReactants>
			 <speciesReference species="C00311" stoichiometry="1"/>
		</listOfReactants>
		<listOfProducts>
			 <speciesReference species="C00417" stoichiometry="1"/>
			 <speciesReference species="C00001" stoichiometry="1"/>
		</listOfProducts>
		<kineticLaw>
			<math xmlns="http://www.w3.org/1998/Math/MathML">
				<apply>
					<ci> LOWER_BOUND </ci>
					<ci> UPPER_BOUND </ci>
					<ci> OBJECTIVE_COEFFICIENT </ci>
					<ci> FLUX_VALUE </ci>
					<ci> REDUCED_COST </ci>
				</apply>
			</math>
			<listOfParameters>
				<parameter id="LOWER_BOUND" value="-99999.99" units="mmol_per_gDW_per_hr"/>
				<parameter id="UPPER_BOUND" value="99999.99" units="mmol_per_gDW_per_hr"/>
				<parameter id="OBJECTIVE_COEFFICIENT" value="0.000000"/>
				<parameter id="FLUX_VALUE" value="0.000000" units="mmol_per_gDW_per_hr"/>
				<parameter id="REDUCED_COST" value="0.000000"/>
			</listOfParameters>
		</kineticLaw>
	</reaction>
	<reaction id="R03530" name="ATP:dIDP phosphotransferase" reversible="true">
		<notes>
			<html:p>GENE_ASSOCIATION: (RPA3056) </html:p>
			<html:p>CONFIDENCE_LEVEL: 2 </html:p>
			<html:p>SUBSYSTEM: Purine metabolism </html:p>
			<html:p>EC NUMBER: 2.7.4.6 </html:p>
		</notes>
		<listOfReactants>
			 <speciesReference species="C00002" stoichiometry="1"/>
			 <speciesReference species="C01344" stoichiometry="1"/>
		</listOfReactants>
		<listOfProducts>
			 <speciesReference species="C00008" stoichiometry="1"/>
			 <speciesReference species="C01345" stoichiometry="1"/>
		</listOfProducts>
		<kineticLaw>
			<math xmlns="http://www.w3.org/1998/Math/MathML">
				<apply>
					<ci> LOWER_BOUND </ci>
					<ci> UPPER_BOUND </ci>
					<ci> OBJECTIVE_COEFFICIENT </ci>
					<ci> FLUX_VALUE </ci>
					<ci> REDUCED_COST </ci>
				</apply>
			</math>
			<listOfParameters>
				<parameter id="LOWER_BOUND" value="-99999.99" units="mmol_per_gDW_per_hr"/>
				<parameter id="UPPER_BOUND" value="99999.99" units="mmol_per_gDW_per_hr"/>
				<parameter id="OBJECTIVE_COEFFICIENT" value="0.000000"/>
				<parameter id="FLUX_VALUE" value="0.000000" units="mmol_per_gDW_per_hr"/>
				<parameter id="REDUCED_COST" value="0.000000"/>
			</listOfParameters>
		</kineticLaw>
	</reaction>
	<reaction id="R00783" name="nitric-oxide:ferricytochrome-c oxidoreductase" reversible="true">
		<notes>
			<html:p>GENE_ASSOCIATION: (RPA3306) or (RPA4145) </html:p>
			<html:p>CONFIDENCE_LEVEL: 2 </html:p>
			<html:p>SUBSYSTEM: Nitrogen metabolism </html:p>
			<html:p>EC NUMBER: 1.7.2.1 </html:p>
		</notes>
		<listOfReactants>
			 <speciesReference species="C00125" stoichiometry="1"/>
			 <speciesReference species="C00001" stoichiometry="1"/>
			 <speciesReference species="C00533" stoichiometry="1"/>
		</listOfReactants>
		<listOfProducts>
			 <speciesReference species="C00126" stoichiometry="1"/>
			 <speciesReference species="C00080" stoichiometry="2"/>
			 <speciesReference species="C00088" stoichiometry="1"/>
		</listOfProducts>
		<kineticLaw>
			<math xmlns="http://www.w3.org/1998/Math/MathML">
				<apply>
					<ci> LOWER_BOUND </ci>
					<ci> UPPER_BOUND </ci>
					<ci> OBJECTIVE_COEFFICIENT </ci>
					<ci> FLUX_VALUE </ci>
					<ci> REDUCED_COST </ci>
				</apply>
			</math>
			<listOfParameters>
				<parameter id="LOWER_BOUND" value="-99999.99" units="mmol_per_gDW_per_hr"/>
				<parameter id="UPPER_BOUND" value="99999.99" units="mmol_per_gDW_per_hr"/>
				<parameter id="OBJECTIVE_COEFFICIENT" value="0.000000"/>
				<parameter id="FLUX_VALUE" value="0.000000" units="mmol_per_gDW_per_hr"/>
				<parameter id="REDUCED_COST" value="0.000000"/>
			</listOfParameters>
		</kineticLaw>
	</reaction>
	<reaction id="R02300" name="S-Aminomethyldihydrolipoylprotein:(6S)-tetrahydrofolate aminomethyltransferase (ammonia-forming)" reversible="true">
		<notes>
			<html:p>GENE_ASSOCIATION: (RPA3848 and RPA3849) </html:p>
			<html:p>CONFIDENCE_LEVEL: 2 </html:p>
			<html:p>SUBSYSTEM: One carbon pool by folate </html:p>
			<html:p>EC NUMBER: 2.1.2.10 </html:p>
		</notes>
		<listOfReactants>
			 <speciesReference species="C03479" stoichiometry="1"/>
			 <speciesReference species="C00080" stoichiometry="1"/>
		</listOfReactants>
		<listOfProducts>
			 <speciesReference species="C00001" stoichiometry="1"/>
			 <speciesReference species="C00445" stoichiometry="1"/>
		</listOfProducts>
		<kineticLaw>
			<math xmlns="http://www.w3.org/1998/Math/MathML">
				<apply>
					<ci> LOWER_BOUND </ci>
					<ci> UPPER_BOUND </ci>
					<ci> OBJECTIVE_COEFFICIENT </ci>
					<ci> FLUX_VALUE </ci>
					<ci> REDUCED_COST </ci>
				</apply>
			</math>
			<listOfParameters>
				<parameter id="LOWER_BOUND" value="-99999.99" units="mmol_per_gDW_per_hr"/>
				<parameter id="UPPER_BOUND" value="99999.99" units="mmol_per_gDW_per_hr"/>
				<parameter id="OBJECTIVE_COEFFICIENT" value="0.000000"/>
				<parameter id="FLUX_VALUE" value="0.000000" units="mmol_per_gDW_per_hr"/>
				<parameter id="REDUCED_COST" value="0.000000"/>
			</listOfParameters>
		</kineticLaw>
	</reaction>
	<reaction id="R01969" name="Deoxyguanosine:orthophosphate ribosyltransferase" reversible="true">
		<notes>
			<html:p>GENE_ASSOCIATION: (RPA4147) </html:p>
			<html:p>CONFIDENCE_LEVEL: 2 </html:p>
			<html:p>SUBSYSTEM: Purine metabolism </html:p>
			<html:p>EC NUMBER: 2.4.2.4 </html:p>
		</notes>
		<listOfReactants>
			 <speciesReference species="C00330" stoichiometry="1"/>
			 <speciesReference species="C00009" stoichiometry="1"/>
		</listOfReactants>
		<listOfProducts>
			 <speciesReference species="C00672" stoichiometry="1"/>
			 <speciesReference species="C00242" stoichiometry="1"/>
		</listOfProducts>
		<kineticLaw>
			<math xmlns="http://www.w3.org/1998/Math/MathML">
				<apply>
					<ci> LOWER_BOUND </ci>
					<ci> UPPER_BOUND </ci>
					<ci> OBJECTIVE_COEFFICIENT </ci>
					<ci> FLUX_VALUE </ci>
					<ci> REDUCED_COST </ci>
				</apply>
			</math>
			<listOfParameters>
				<parameter id="LOWER_BOUND" value="-99999.99" units="mmol_per_gDW_per_hr"/>
				<parameter id="UPPER_BOUND" value="99999.99" units="mmol_per_gDW_per_hr"/>
				<parameter id="OBJECTIVE_COEFFICIENT" value="0.000000"/>
				<parameter id="FLUX_VALUE" value="0.000000" units="mmol_per_gDW_per_hr"/>
				<parameter id="REDUCED_COST" value="0.000000"/>
			</listOfParameters>
		</kineticLaw>
	</reaction>
	<reaction id="R02484" name="deoxyuridine:orthophosphate ribosyltransferase" reversible="true">
		<notes>
			<html:p>GENE_ASSOCIATION: (RPA4147) </html:p>
			<html:p>CONFIDENCE_LEVEL: 2 </html:p>
			<html:p>SUBSYSTEM: Pyrimidine metabolism </html:p>
			<html:p>EC NUMBER: 2.4.2.4 </html:p>
		</notes>
		<listOfReactants>
			 <speciesReference species="C00526" stoichiometry="1"/>
			 <speciesReference species="C00009" stoichiometry="1"/>
		</listOfReactants>
		<listOfProducts>
			 <speciesReference species="C00672" stoichiometry="1"/>
			 <speciesReference species="C00106" stoichiometry="1"/>
		</listOfProducts>
		<kineticLaw>
			<math xmlns="http://www.w3.org/1998/Math/MathML">
				<apply>
					<ci> LOWER_BOUND </ci>
					<ci> UPPER_BOUND </ci>
					<ci> OBJECTIVE_COEFFICIENT </ci>
					<ci> FLUX_VALUE </ci>
					<ci> REDUCED_COST </ci>
				</apply>
			</math>
			<listOfParameters>
				<parameter id="LOWER_BOUND" value="-99999.99" units="mmol_per_gDW_per_hr"/>
				<parameter id="UPPER_BOUND" value="99999.99" units="mmol_per_gDW_per_hr"/>
				<parameter id="OBJECTIVE_COEFFICIENT" value="0.000000"/>
				<parameter id="FLUX_VALUE" value="0.000000" units="mmol_per_gDW_per_hr"/>
				<parameter id="REDUCED_COST" value="0.000000"/>
			</listOfParameters>
		</kineticLaw>
	</reaction>
	<reaction id="R02748" name="Deoxyinosine:orthophosphate ribosyltransferase" reversible="true">
		<notes>
			<html:p>GENE_ASSOCIATION: (RPA4147) </html:p>
			<html:p>CONFIDENCE_LEVEL: 2 </html:p>
			<html:p>SUBSYSTEM: Purine metabolism </html:p>
			<html:p>EC NUMBER: 2.4.2.4 </html:p>
		</notes>
		<listOfReactants>
			 <speciesReference species="C05512" stoichiometry="1"/>
			 <speciesReference species="C00009" stoichiometry="1"/>
		</listOfReactants>
		<listOfProducts>
			 <speciesReference species="C00672" stoichiometry="1"/>
			 <speciesReference species="C00262" stoichiometry="1"/>
		</listOfProducts>
		<kineticLaw>
			<math xmlns="http://www.w3.org/1998/Math/MathML">
				<apply>
					<ci> LOWER_BOUND </ci>
					<ci> UPPER_BOUND </ci>
					<ci> OBJECTIVE_COEFFICIENT </ci>
					<ci> FLUX_VALUE </ci>
					<ci> REDUCED_COST </ci>
				</apply>
			</math>
			<listOfParameters>
				<parameter id="LOWER_BOUND" value="-99999.99" units="mmol_per_gDW_per_hr"/>
				<parameter id="UPPER_BOUND" value="99999.99" units="mmol_per_gDW_per_hr"/>
				<parameter id="OBJECTIVE_COEFFICIENT" value="0.000000"/>
				<parameter id="FLUX_VALUE" value="0.000000" units="mmol_per_gDW_per_hr"/>
				<parameter id="REDUCED_COST" value="0.000000"/>
			</listOfParameters>
		</kineticLaw>
	</reaction>
	<reaction id="R04378" name="1-(5&apos;-Phosphoribosyl)-5-amino-4-imidazolecarboxamide:pyrophosphate phosphoribosyltransferase" reversible="true">
		<notes>
			<html:p>GENE_ASSOCIATION: (RPA4492) </html:p>
			<html:p>CONFIDENCE_LEVEL: 2 </html:p>
			<html:p>SUBSYSTEM: Purine metabolism </html:p>
			<html:p>EC NUMBER: 2.4.2.7 </html:p>
		</notes>
		<listOfReactants>
			 <speciesReference species="C04677" stoichiometry="1"/>
			 <speciesReference species="C00080" stoichiometry="1"/>
			 <speciesReference species="C00013" stoichiometry="1"/>
		</listOfReactants>
		<listOfProducts>
			 <speciesReference species="C04051" stoichiometry="1"/>
			 <speciesReference species="C00119" stoichiometry="1"/>
		</listOfProducts>
		<kineticLaw>
			<math xmlns="http://www.w3.org/1998/Math/MathML">
				<apply>
					<ci> LOWER_BOUND </ci>
					<ci> UPPER_BOUND </ci>
					<ci> OBJECTIVE_COEFFICIENT </ci>
					<ci> FLUX_VALUE </ci>
					<ci> REDUCED_COST </ci>
				</apply>
			</math>
			<listOfParameters>
				<parameter id="LOWER_BOUND" value="-99999.99" units="mmol_per_gDW_per_hr"/>
				<parameter id="UPPER_BOUND" value="99999.99" units="mmol_per_gDW_per_hr"/>
				<parameter id="OBJECTIVE_COEFFICIENT" value="0.000000"/>
				<parameter id="FLUX_VALUE" value="0.000000" units="mmol_per_gDW_per_hr"/>
				<parameter id="REDUCED_COST" value="0.000000"/>
			</listOfParameters>
		</kineticLaw>
	</reaction>
	<reaction id="XR19" name="" reversible="true">
		<notes>
			<html:p>GENE_ASSOCIATION: (RPA1522 and RPA1523 and RPA1523 and RPA1541) </html:p>
			<html:p>CONFIDENCE_LEVEL: 2 </html:p>
			<html:p>SUBSYSTEM: Porphyrin and chlorophyll metabolism </html:p>
		</notes>
		<listOfReactants>
			 <speciesReference species="C00080" stoichiometry="2"/>
			 <speciesReference species="C00001" stoichiometry="1"/>
			 <speciesReference species="C02139" stoichiometry="1"/>
			 <speciesReference species="C00138" stoichiometry="1"/>
		</listOfReactants>
		<listOfProducts>
			 <speciesReference species="C18153" stoichiometry="1"/>
			 <speciesReference species="C00139" stoichiometry="1"/>
		</listOfProducts>
		<kineticLaw>
			<math xmlns="http://www.w3.org/1998/Math/MathML">
				<apply>
					<ci> LOWER_BOUND </ci>
					<ci> UPPER_BOUND </ci>
					<ci> OBJECTIVE_COEFFICIENT </ci>
					<ci> FLUX_VALUE </ci>
					<ci> REDUCED_COST </ci>
				</apply>
			</math>
			<listOfParameters>
				<parameter id="LOWER_BOUND" value="-99999.99" units="mmol_per_gDW_per_hr"/>
				<parameter id="UPPER_BOUND" value="99999.99" units="mmol_per_gDW_per_hr"/>
				<parameter id="OBJECTIVE_COEFFICIENT" value="0.000000"/>
				<parameter id="FLUX_VALUE" value="0.000000" units="mmol_per_gDW_per_hr"/>
				<parameter id="REDUCED_COST" value="0.000000"/>
			</listOfParameters>
		</kineticLaw>
	</reaction>
	<reaction id="R09055" name="" reversible="true">
		<notes>
			<html:p>GENE_ASSOCIATION: (RPA1521) </html:p>
			<html:p>CONFIDENCE_LEVEL: 2 </html:p>
			<html:p>SUBSYSTEM: Porphyrin and chlorophyll metabolism </html:p>
		</notes>
		<listOfReactants>
			 <speciesReference species="C18153" stoichiometry="1"/>
			 <speciesReference species="C00139" stoichiometry="1"/>
		</listOfReactants>
		<listOfProducts>
			 <speciesReference species="C18155" stoichiometry="1"/>
			 <speciesReference species="C00080" stoichiometry="2"/>
			 <speciesReference species="C00138" stoichiometry="1"/>
		</listOfProducts>
		<kineticLaw>
			<math xmlns="http://www.w3.org/1998/Math/MathML">
				<apply>
					<ci> LOWER_BOUND </ci>
					<ci> UPPER_BOUND </ci>
					<ci> OBJECTIVE_COEFFICIENT </ci>
					<ci> FLUX_VALUE </ci>
					<ci> REDUCED_COST </ci>
				</apply>
			</math>
			<listOfParameters>
				<parameter id="LOWER_BOUND" value="-99999.99" units="mmol_per_gDW_per_hr"/>
				<parameter id="UPPER_BOUND" value="99999.99" units="mmol_per_gDW_per_hr"/>
				<parameter id="OBJECTIVE_COEFFICIENT" value="0.000000"/>
				<parameter id="FLUX_VALUE" value="0.000000" units="mmol_per_gDW_per_hr"/>
				<parameter id="REDUCED_COST" value="0.000000"/>
			</listOfParameters>
		</kineticLaw>
	</reaction>
	<reaction id="R09056" name="" reversible="true">
		<notes>
			<html:p>SUBSYSTEM: Porphyrin and chlorophyll metabolism </html:p>
		</notes>
		<listOfReactants>
			 <speciesReference species="C18155" stoichiometry="1"/>
		</listOfReactants>
		<listOfProducts>
			 <speciesReference species="C18156" stoichiometry="1"/>
			 <speciesReference species="C00080" stoichiometry="2"/>
		</listOfProducts>
		<kineticLaw>
			<math xmlns="http://www.w3.org/1998/Math/MathML">
				<apply>
					<ci> LOWER_BOUND </ci>
					<ci> UPPER_BOUND </ci>
					<ci> OBJECTIVE_COEFFICIENT </ci>
					<ci> FLUX_VALUE </ci>
					<ci> REDUCED_COST </ci>
				</apply>
			</math>
			<listOfParameters>
				<parameter id="LOWER_BOUND" value="-99999.99" units="mmol_per_gDW_per_hr"/>
				<parameter id="UPPER_BOUND" value="99999.99" units="mmol_per_gDW_per_hr"/>
				<parameter id="OBJECTIVE_COEFFICIENT" value="0.000000"/>
				<parameter id="FLUX_VALUE" value="0.000000" units="mmol_per_gDW_per_hr"/>
				<parameter id="REDUCED_COST" value="0.000000"/>
			</listOfParameters>
		</kineticLaw>
	</reaction>
	<reaction id="R09058" name="" reversible="true">
		<notes>
			<html:p>GENE_ASSOCIATION: (RPA1530 and RPA1532) </html:p>
			<html:p>CONFIDENCE_LEVEL: 2 </html:p>
			<html:p>SUBSYSTEM: Porphyrin and chlorophyll metabolism </html:p>
		</notes>
		<listOfReactants>
			 <speciesReference species="C18155" stoichiometry="1"/>
			 <speciesReference species="C11356" stoichiometry="1"/>
			 <speciesReference species="C00080" stoichiometry="3"/>
			 <speciesReference species="C00005" stoichiometry="3"/>
		</listOfReactants>
		<listOfProducts>
			 <speciesReference species="C11242" stoichiometry="1"/>
			 <speciesReference species="C00006" stoichiometry="3"/>
			 <speciesReference species="C00013" stoichiometry="1"/>
		</listOfProducts>
		<kineticLaw>
			<math xmlns="http://www.w3.org/1998/Math/MathML">
				<apply>
					<ci> LOWER_BOUND </ci>
					<ci> UPPER_BOUND </ci>
					<ci> OBJECTIVE_COEFFICIENT </ci>
					<ci> FLUX_VALUE </ci>
					<ci> REDUCED_COST </ci>
				</apply>
			</math>
			<listOfParameters>
				<parameter id="LOWER_BOUND" value="-99999.99" units="mmol_per_gDW_per_hr"/>
				<parameter id="UPPER_BOUND" value="99999.99" units="mmol_per_gDW_per_hr"/>
				<parameter id="OBJECTIVE_COEFFICIENT" value="0.000000"/>
				<parameter id="FLUX_VALUE" value="0.000000" units="mmol_per_gDW_per_hr"/>
				<parameter id="REDUCED_COST" value="0.000000"/>
			</listOfParameters>
		</kineticLaw>
	</reaction>
	<reaction id="R09057" name="" reversible="true">
		<notes>
			<html:p>GENE_ASSOCIATION: (RPA1530 and RPA1532) </html:p>
			<html:p>CONFIDENCE_LEVEL: 2 </html:p>
			<html:p>SUBSYSTEM: Porphyrin and chlorophyll metabolism </html:p>
		</notes>
		<listOfReactants>
			 <speciesReference species="C18156" stoichiometry="1"/>
			 <speciesReference species="C11356" stoichiometry="1"/>
			 <speciesReference species="C00080" stoichiometry="3"/>
			 <speciesReference species="C00005" stoichiometry="3"/>
		</listOfReactants>
		<listOfProducts>
			 <speciesReference species="C11243" stoichiometry="1"/>
			 <speciesReference species="C00006" stoichiometry="3"/>
			 <speciesReference species="C00013" stoichiometry="1"/>
		</listOfProducts>
		<kineticLaw>
			<math xmlns="http://www.w3.org/1998/Math/MathML">
				<apply>
					<ci> LOWER_BOUND </ci>
					<ci> UPPER_BOUND </ci>
					<ci> OBJECTIVE_COEFFICIENT </ci>
					<ci> FLUX_VALUE </ci>
					<ci> REDUCED_COST </ci>
				</apply>
			</math>
			<listOfParameters>
				<parameter id="LOWER_BOUND" value="-99999.99" units="mmol_per_gDW_per_hr"/>
				<parameter id="UPPER_BOUND" value="99999.99" units="mmol_per_gDW_per_hr"/>
				<parameter id="OBJECTIVE_COEFFICIENT" value="0.000000"/>
				<parameter id="FLUX_VALUE" value="0.000000" units="mmol_per_gDW_per_hr"/>
				<parameter id="REDUCED_COST" value="0.000000"/>
			</listOfParameters>
		</kineticLaw>
	</reaction>
	<reaction id="R00895" name="L-Cysteine:2-oxoglutarate aminotransferase" reversible="true">
		<notes>
			<html:p>GENE_ASSOCIATION: (RPA4331) </html:p>
			<html:p>CONFIDENCE_LEVEL: 2 </html:p>
			<html:p>SUBSYSTEM: Cysteine and Methionine metabolism </html:p>
			<html:p>EC NUMBER: 2.6.1.1 </html:p>
		</notes>
		<listOfReactants>
			 <speciesReference species="C00026" stoichiometry="1"/>
			 <speciesReference species="C00097" stoichiometry="1"/>
		</listOfReactants>
		<listOfProducts>
			 <speciesReference species="C00025" stoichiometry="1"/>
			 <speciesReference species="C00957" stoichiometry="1"/>
		</listOfProducts>
		<kineticLaw>
			<math xmlns="http://www.w3.org/1998/Math/MathML">
				<apply>
					<ci> LOWER_BOUND </ci>
					<ci> UPPER_BOUND </ci>
					<ci> OBJECTIVE_COEFFICIENT </ci>
					<ci> FLUX_VALUE </ci>
					<ci> REDUCED_COST </ci>
				</apply>
			</math>
			<listOfParameters>
				<parameter id="LOWER_BOUND" value="-99999.99" units="mmol_per_gDW_per_hr"/>
				<parameter id="UPPER_BOUND" value="99999.99" units="mmol_per_gDW_per_hr"/>
				<parameter id="OBJECTIVE_COEFFICIENT" value="0.000000"/>
				<parameter id="FLUX_VALUE" value="0.000000" units="mmol_per_gDW_per_hr"/>
				<parameter id="REDUCED_COST" value="0.000000"/>
			</listOfParameters>
		</kineticLaw>
	</reaction>
	<reaction id="R02433" name="L-cysteate:2-oxoglutarate aminotransferase" reversible="true">
		<notes>
			<html:p>GENE_ASSOCIATION: (RPA4331) </html:p>
			<html:p>CONFIDENCE_LEVEL: 2 </html:p>
			<html:p>SUBSYSTEM: Cysteine and Methionine metabolism </html:p>
			<html:p>EC NUMBER: 2.6.1.1 </html:p>
		</notes>
		<listOfReactants>
			 <speciesReference species="C00026" stoichiometry="1"/>
			 <speciesReference species="C00506" stoichiometry="1"/>
		</listOfReactants>
		<listOfProducts>
			 <speciesReference species="C00025" stoichiometry="1"/>
			 <speciesReference species="C05528" stoichiometry="1"/>
		</listOfProducts>
		<kineticLaw>
			<math xmlns="http://www.w3.org/1998/Math/MathML">
				<apply>
					<ci> LOWER_BOUND </ci>
					<ci> UPPER_BOUND </ci>
					<ci> OBJECTIVE_COEFFICIENT </ci>
					<ci> FLUX_VALUE </ci>
					<ci> REDUCED_COST </ci>
				</apply>
			</math>
			<listOfParameters>
				<parameter id="LOWER_BOUND" value="-99999.99" units="mmol_per_gDW_per_hr"/>
				<parameter id="UPPER_BOUND" value="99999.99" units="mmol_per_gDW_per_hr"/>
				<parameter id="OBJECTIVE_COEFFICIENT" value="0.000000"/>
				<parameter id="FLUX_VALUE" value="0.000000" units="mmol_per_gDW_per_hr"/>
				<parameter id="REDUCED_COST" value="0.000000"/>
			</listOfParameters>
		</kineticLaw>
	</reaction>
	<reaction id="R00706" name="3-Oxopropanoate:NADP+ oxidoreductase (decarboxylating, CoA-acetylating)" reversible="false">
		<notes>
			<html:p>GENE_ASSOCIATION: (RPA3450) </html:p>
			<html:p>CONFIDENCE_LEVEL: 2 </html:p>
			<html:p>SUBSYSTEM: Inositol metabolism </html:p>
			<html:p>EC NUMBER: 1.2.1.18 </html:p>
		</notes>
		<listOfReactants>
			 <speciesReference species="C00010" stoichiometry="1"/>
			 <speciesReference species="C00006" stoichiometry="1"/>
			 <speciesReference species="C00222" stoichiometry="1"/>
		</listOfReactants>
		<listOfProducts>
			 <speciesReference species="C00024" stoichiometry="1"/>
			 <speciesReference species="C00011" stoichiometry="1"/>
			 <speciesReference species="C00005" stoichiometry="1"/>
		</listOfProducts>
		<kineticLaw>
			<math xmlns="http://www.w3.org/1998/Math/MathML">
				<apply>
					<ci> LOWER_BOUND </ci>
					<ci> UPPER_BOUND </ci>
					<ci> OBJECTIVE_COEFFICIENT </ci>
					<ci> FLUX_VALUE </ci>
					<ci> REDUCED_COST </ci>
				</apply>
			</math>
			<listOfParameters>
				<parameter id="LOWER_BOUND" value="0" units="mmol_per_gDW_per_hr"/>
				<parameter id="UPPER_BOUND" value="99999.99" units="mmol_per_gDW_per_hr"/>
				<parameter id="OBJECTIVE_COEFFICIENT" value="0.000000"/>
				<parameter id="FLUX_VALUE" value="0.000000" units="mmol_per_gDW_per_hr"/>
				<parameter id="REDUCED_COST" value="0.000000"/>
			</listOfParameters>
		</kineticLaw>
	</reaction>
	<reaction id="R03157" name="3-Hydroxypropionyl-CoA synthase" reversible="true">
		<notes>
			<html:p>GENE_ASSOCIATION: (RPA0221) or (RPA1003) or (RPA1412) or (RPA2146) </html:p>
			<html:p>CONFIDENCE_LEVEL: 2 </html:p>
			<html:p>SUBSYSTEM: Propanoate metabolism </html:p>
			<html:p>EC NUMBER: 6.2.1.- </html:p>
		</notes>
		<listOfReactants>
			 <speciesReference species="C05668" stoichiometry="1"/>
			 <speciesReference species="C00008" stoichiometry="1"/>
			 <speciesReference species="C00009" stoichiometry="1"/>
		</listOfReactants>
		<listOfProducts>
			 <speciesReference species="C01013" stoichiometry="1"/>
			 <speciesReference species="C00002" stoichiometry="1"/>
			 <speciesReference species="C00010" stoichiometry="1"/>
		</listOfProducts>
		<kineticLaw>
			<math xmlns="http://www.w3.org/1998/Math/MathML">
				<apply>
					<ci> LOWER_BOUND </ci>
					<ci> UPPER_BOUND </ci>
					<ci> OBJECTIVE_COEFFICIENT </ci>
					<ci> FLUX_VALUE </ci>
					<ci> REDUCED_COST </ci>
				</apply>
			</math>
			<listOfParameters>
				<parameter id="LOWER_BOUND" value="-99999.99" units="mmol_per_gDW_per_hr"/>
				<parameter id="UPPER_BOUND" value="99999.99" units="mmol_per_gDW_per_hr"/>
				<parameter id="OBJECTIVE_COEFFICIENT" value="0.000000"/>
				<parameter id="FLUX_VALUE" value="0.000000" units="mmol_per_gDW_per_hr"/>
				<parameter id="REDUCED_COST" value="0.000000"/>
			</listOfParameters>
		</kineticLaw>
	</reaction>
	<reaction id="R00691" name="L-arogenate hydro-lyase (decarboxylating; L-phenylalanine-forming)" reversible="false">
		<notes>
			<html:p>GENE_ASSOCIATION: (RPA3695) </html:p>
			<html:p>CONFIDENCE_LEVEL: 2 </html:p>
			<html:p>SUBSYSTEM: Phenylalanine, tyrosine and tryptophan biosynthesis </html:p>
			<html:p>EC NUMBER: 4.2.1.51 </html:p>
		</notes>
		<listOfReactants>
			 <speciesReference species="C00826" stoichiometry="1"/>
			 <speciesReference species="C00080" stoichiometry="1"/>
		</listOfReactants>
		<listOfProducts>
			 <speciesReference species="C00011" stoichiometry="1"/>
			 <speciesReference species="C00001" stoichiometry="1"/>
			 <speciesReference species="C00079" stoichiometry="1"/>
		</listOfProducts>
		<kineticLaw>
			<math xmlns="http://www.w3.org/1998/Math/MathML">
				<apply>
					<ci> LOWER_BOUND </ci>
					<ci> UPPER_BOUND </ci>
					<ci> OBJECTIVE_COEFFICIENT </ci>
					<ci> FLUX_VALUE </ci>
					<ci> REDUCED_COST </ci>
				</apply>
			</math>
			<listOfParameters>
				<parameter id="LOWER_BOUND" value="0" units="mmol_per_gDW_per_hr"/>
				<parameter id="UPPER_BOUND" value="99999.99" units="mmol_per_gDW_per_hr"/>
				<parameter id="OBJECTIVE_COEFFICIENT" value="0.000000"/>
				<parameter id="FLUX_VALUE" value="0.000000" units="mmol_per_gDW_per_hr"/>
				<parameter id="REDUCED_COST" value="0.000000"/>
			</listOfParameters>
		</kineticLaw>
	</reaction>
	<reaction id="XR175" name="Acetate transport via proton symport" reversible="true">
		<notes>
			<html:p>GENE_ASSOCIATION: (RPA0198) </html:p>
			<html:p>CONFIDENCE_LEVEL: 2 </html:p>
			<html:p>SUBSYSTEM: Transport </html:p>
		</notes>
		<listOfReactants>
			 <speciesReference species="C00033PX" stoichiometry="1"/>
			 <speciesReference species="C00080PX" stoichiometry="1"/>
		</listOfReactants>
		<listOfProducts>
			 <speciesReference species="C00033" stoichiometry="1"/>
			 <speciesReference species="C00080" stoichiometry="1"/>
		</listOfProducts>
		<kineticLaw>
			<math xmlns="http://www.w3.org/1998/Math/MathML">
				<apply>
					<ci> LOWER_BOUND </ci>
					<ci> UPPER_BOUND </ci>
					<ci> OBJECTIVE_COEFFICIENT </ci>
					<ci> FLUX_VALUE </ci>
					<ci> REDUCED_COST </ci>
				</apply>
			</math>
			<listOfParameters>
				<parameter id="LOWER_BOUND" value="-99999.99" units="mmol_per_gDW_per_hr"/>
				<parameter id="UPPER_BOUND" value="99999.99" units="mmol_per_gDW_per_hr"/>
				<parameter id="OBJECTIVE_COEFFICIENT" value="0.000000"/>
				<parameter id="FLUX_VALUE" value="0.000000" units="mmol_per_gDW_per_hr"/>
				<parameter id="REDUCED_COST" value="0.000000"/>
			</listOfParameters>
		</kineticLaw>
	</reaction>
	<reaction id="XR16" name="ubiquinol-cytochrome c reductase, iron-sulfur protein" reversible="true">
		<notes>
			<html:p>GENE_ASSOCIATION: (RPA1016) or (RPA1192) or (RPA1193) </html:p>
			<html:p>CONFIDENCE_LEVEL: 2 </html:p>
			<html:p>SUBSYSTEM: Oxidative phosphorylation </html:p>
			<html:p>EC NUMBER: 1.10.2.2 </html:p>
		</notes>
		<listOfReactants>
			 <speciesReference species="C00125" stoichiometry="2"/>
			 <speciesReference species="C00080" stoichiometry="2"/>
			 <speciesReference species="C00390" stoichiometry="1"/>
		</listOfReactants>
		<listOfProducts>
			 <speciesReference species="C00126" stoichiometry="2"/>
			 <speciesReference species="C00080PX" stoichiometry="4"/>
			 <speciesReference species="C17569" stoichiometry="1"/>
		</listOfProducts>
		<kineticLaw>
			<math xmlns="http://www.w3.org/1998/Math/MathML">
				<apply>
					<ci> LOWER_BOUND </ci>
					<ci> UPPER_BOUND </ci>
					<ci> OBJECTIVE_COEFFICIENT </ci>
					<ci> FLUX_VALUE </ci>
					<ci> REDUCED_COST </ci>
				</apply>
			</math>
			<listOfParameters>
				<parameter id="LOWER_BOUND" value="-99999.99" units="mmol_per_gDW_per_hr"/>
				<parameter id="UPPER_BOUND" value="99999.99" units="mmol_per_gDW_per_hr"/>
				<parameter id="OBJECTIVE_COEFFICIENT" value="0.000000"/>
				<parameter id="FLUX_VALUE" value="0.000000" units="mmol_per_gDW_per_hr"/>
				<parameter id="REDUCED_COST" value="0.000000"/>
			</listOfParameters>
		</kineticLaw>
	</reaction>
	<reaction id="R03381" name="3-Oxopropanoate:NAD+ oxidoreductase (decarboxylating, CoA-acetylating)" reversible="false">
		<notes>
			<html:p>GENE_ASSOCIATION: (RPA3450) </html:p>
			<html:p>CONFIDENCE_LEVEL: 2 </html:p>
			<html:p>SUBSYSTEM: Propanoate metabolism </html:p>
			<html:p>EC NUMBER: 1.2.1.18 </html:p>
		</notes>
		<listOfReactants>
			 <speciesReference species="C00349" stoichiometry="1"/>
			 <speciesReference species="C00010" stoichiometry="1"/>
			 <speciesReference species="C00003" stoichiometry="1"/>
		</listOfReactants>
		<listOfProducts>
			 <speciesReference species="C00080" stoichiometry="1"/>
			 <speciesReference species="C01213" stoichiometry="1"/>
			 <speciesReference species="C00004" stoichiometry="1"/>
		</listOfProducts>
		<kineticLaw>
			<math xmlns="http://www.w3.org/1998/Math/MathML">
				<apply>
					<ci> LOWER_BOUND </ci>
					<ci> UPPER_BOUND </ci>
					<ci> OBJECTIVE_COEFFICIENT </ci>
					<ci> FLUX_VALUE </ci>
					<ci> REDUCED_COST </ci>
				</apply>
			</math>
			<listOfParameters>
				<parameter id="LOWER_BOUND" value="0" units="mmol_per_gDW_per_hr"/>
				<parameter id="UPPER_BOUND" value="99999.99" units="mmol_per_gDW_per_hr"/>
				<parameter id="OBJECTIVE_COEFFICIENT" value="0.000000"/>
				<parameter id="FLUX_VALUE" value="0.000000" units="mmol_per_gDW_per_hr"/>
				<parameter id="REDUCED_COST" value="0.000000"/>
			</listOfParameters>
		</kineticLaw>
	</reaction>
	<reaction id="XR24" name="4-hydroxybenzoate membrane transport" reversible="true">
		<notes>
			<html:p>GENE_ASSOCIATION: (RPA4662) </html:p>
			<html:p>CONFIDENCE_LEVEL: 2 </html:p>
			<html:p>SUBSYSTEM: Transport </html:p>
		</notes>
		<listOfReactants>
			 <speciesReference species="C00156PX" stoichiometry="1"/>
		</listOfReactants>
		<listOfProducts>
			 <speciesReference species="C00156" stoichiometry="1"/>
		</listOfProducts>
		<kineticLaw>
			<math xmlns="http://www.w3.org/1998/Math/MathML">
				<apply>
					<ci> LOWER_BOUND </ci>
					<ci> UPPER_BOUND </ci>
					<ci> OBJECTIVE_COEFFICIENT </ci>
					<ci> FLUX_VALUE </ci>
					<ci> REDUCED_COST </ci>
				</apply>
			</math>
			<listOfParameters>
				<parameter id="LOWER_BOUND" value="-99999.99" units="mmol_per_gDW_per_hr"/>
				<parameter id="UPPER_BOUND" value="99999.99" units="mmol_per_gDW_per_hr"/>
				<parameter id="OBJECTIVE_COEFFICIENT" value="0.000000"/>
				<parameter id="FLUX_VALUE" value="0.000000" units="mmol_per_gDW_per_hr"/>
				<parameter id="REDUCED_COST" value="0.000000"/>
			</listOfParameters>
		</kineticLaw>
	</reaction>
	<reaction id="R02675" name="4-cresol:acceptor oxidoreductase (methyl-hydroxylating)" reversible="true">
		<notes>
			<html:p>GENE_ASSOCIATION: (gapfilled)  </html:p>
			<html:p>CONFIDENCE_LEVEL: 1 </html:p>
			<html:p>SUBSYSTEM: Benzoate degradation </html:p>
			<html:p>EC NUMBER: 1.17.99.1 </html:p>
		</notes>
		<listOfReactants>
			 <speciesReference species="C01468" stoichiometry="1"/>
			 <speciesReference species="C00001" stoichiometry="1"/>
			 <speciesReference species="C00139" stoichiometry="2"/>
		</listOfReactants>
		<listOfProducts>
			 <speciesReference species="C00633" stoichiometry="1"/>
			 <speciesReference species="C00080" stoichiometry="4"/>
			 <speciesReference species="C00138" stoichiometry="2"/>
		</listOfProducts>
		<kineticLaw>
			<math xmlns="http://www.w3.org/1998/Math/MathML">
				<apply>
					<ci> LOWER_BOUND </ci>
					<ci> UPPER_BOUND </ci>
					<ci> OBJECTIVE_COEFFICIENT </ci>
					<ci> FLUX_VALUE </ci>
					<ci> REDUCED_COST </ci>
				</apply>
			</math>
			<listOfParameters>
				<parameter id="LOWER_BOUND" value="-99999.99" units="mmol_per_gDW_per_hr"/>
				<parameter id="UPPER_BOUND" value="99999.99" units="mmol_per_gDW_per_hr"/>
				<parameter id="OBJECTIVE_COEFFICIENT" value="0.000000"/>
				<parameter id="FLUX_VALUE" value="0.000000" units="mmol_per_gDW_per_hr"/>
				<parameter id="REDUCED_COST" value="0.000000"/>
			</listOfParameters>
		</kineticLaw>
	</reaction>
	<reaction id="R05625" name="Phenylphosphate synthase" reversible="false">
		<notes>
			<html:p>GENE_ASSOCIATION: (gapfilled)  </html:p>
			<html:p>CONFIDENCE_LEVEL: 1 </html:p>
			<html:p>SUBSYSTEM: Aminobenzoate degradation </html:p>
			<html:p>EC NUMBER: 2.7.9.- </html:p>
		</notes>
		<listOfReactants>
			 <speciesReference species="C00002" stoichiometry="1"/>
			 <speciesReference species="C00001" stoichiometry="1"/>
			 <speciesReference species="C00146" stoichiometry="1"/>
		</listOfReactants>
		<listOfProducts>
			 <speciesReference species="C00020" stoichiometry="1"/>
			 <speciesReference species="C00080" stoichiometry="2"/>
			 <speciesReference species="C00009" stoichiometry="1"/>
			 <speciesReference species="C02734" stoichiometry="1"/>
		</listOfProducts>
		<kineticLaw>
			<math xmlns="http://www.w3.org/1998/Math/MathML">
				<apply>
					<ci> LOWER_BOUND </ci>
					<ci> UPPER_BOUND </ci>
					<ci> OBJECTIVE_COEFFICIENT </ci>
					<ci> FLUX_VALUE </ci>
					<ci> REDUCED_COST </ci>
				</apply>
			</math>
			<listOfParameters>
				<parameter id="LOWER_BOUND" value="0" units="mmol_per_gDW_per_hr"/>
				<parameter id="UPPER_BOUND" value="99999.99" units="mmol_per_gDW_per_hr"/>
				<parameter id="OBJECTIVE_COEFFICIENT" value="0.000000"/>
				<parameter id="FLUX_VALUE" value="0.000000" units="mmol_per_gDW_per_hr"/>
				<parameter id="REDUCED_COST" value="0.000000"/>
			</listOfParameters>
		</kineticLaw>
	</reaction>
	<reaction id="R05603" name="" reversible="false">
		<notes>
			<html:p>GENE_ASSOCIATION: (gapfilled)  </html:p>
			<html:p>CONFIDENCE_LEVEL: 1 </html:p>
			<html:p>SUBSYSTEM: Aminobenzoate degradation </html:p>
			<html:p>EC NUMBER: 6.4.1.- </html:p>
		</notes>
		<listOfReactants>
			 <speciesReference species="C00011" stoichiometry="1"/>
			 <speciesReference species="C00001" stoichiometry="1"/>
			 <speciesReference species="C02734" stoichiometry="1"/>
		</listOfReactants>
		<listOfProducts>
			 <speciesReference species="C00156" stoichiometry="1"/>
			 <speciesReference species="C00080" stoichiometry="1"/>
			 <speciesReference species="C00009" stoichiometry="1"/>
		</listOfProducts>
		<kineticLaw>
			<math xmlns="http://www.w3.org/1998/Math/MathML">
				<apply>
					<ci> LOWER_BOUND </ci>
					<ci> UPPER_BOUND </ci>
					<ci> OBJECTIVE_COEFFICIENT </ci>
					<ci> FLUX_VALUE </ci>
					<ci> REDUCED_COST </ci>
				</apply>
			</math>
			<listOfParameters>
				<parameter id="LOWER_BOUND" value="0" units="mmol_per_gDW_per_hr"/>
				<parameter id="UPPER_BOUND" value="99999.99" units="mmol_per_gDW_per_hr"/>
				<parameter id="OBJECTIVE_COEFFICIENT" value="0.000000"/>
				<parameter id="FLUX_VALUE" value="0.000000" units="mmol_per_gDW_per_hr"/>
				<parameter id="REDUCED_COST" value="0.000000"/>
			</listOfParameters>
		</kineticLaw>
	</reaction>
	<reaction id="XR37" name="Phenol transport via ABC system" reversible="false">
		<notes>
			<html:p>GENE_ASSOCIATION: (RPA4086 and RPA4087) </html:p>
			<html:p>CONFIDENCE_LEVEL: 2 </html:p>
			<html:p>SUBSYSTEM: Transport </html:p>
		</notes>
		<listOfReactants>
			 <speciesReference species="C00002" stoichiometry="1"/>
			 <speciesReference species="C00001" stoichiometry="1"/>
			 <speciesReference species="C00146PX" stoichiometry="1"/>
		</listOfReactants>
		<listOfProducts>
			 <speciesReference species="C00008" stoichiometry="1"/>
			 <speciesReference species="C00080" stoichiometry="1"/>
			 <speciesReference species="C00146" stoichiometry="1"/>
			 <speciesReference species="C00009" stoichiometry="1"/>
		</listOfProducts>
		<kineticLaw>
			<math xmlns="http://www.w3.org/1998/Math/MathML">
				<apply>
					<ci> LOWER_BOUND </ci>
					<ci> UPPER_BOUND </ci>
					<ci> OBJECTIVE_COEFFICIENT </ci>
					<ci> FLUX_VALUE </ci>
					<ci> REDUCED_COST </ci>
				</apply>
			</math>
			<listOfParameters>
				<parameter id="LOWER_BOUND" value="0" units="mmol_per_gDW_per_hr"/>
				<parameter id="UPPER_BOUND" value="99999.99" units="mmol_per_gDW_per_hr"/>
				<parameter id="OBJECTIVE_COEFFICIENT" value="0.000000"/>
				<parameter id="FLUX_VALUE" value="0.000000" units="mmol_per_gDW_per_hr"/>
				<parameter id="REDUCED_COST" value="0.000000"/>
			</listOfParameters>
		</kineticLaw>
	</reaction>
	<reaction id="XR6" name="Neurosporene:acceptor oxidoreductase" reversible="false">
		<notes>
			<html:p>GENE_ASSOCIATION: (gapfilled)  </html:p>
			<html:p>CONFIDENCE_LEVEL: 1 </html:p>
			<html:p>SUBSYSTEM: Carotenoid biosynthesis </html:p>
		</notes>
		<listOfReactants>
			 <speciesReference species="C00003" stoichiometry="1"/>
			 <speciesReference species="C05431" stoichiometry="1"/>
		</listOfReactants>
		<listOfProducts>
			 <speciesReference species="C00080" stoichiometry="1"/>
			 <speciesReference species="C05432" stoichiometry="1"/>
			 <speciesReference species="C00004" stoichiometry="1"/>
		</listOfProducts>
		<kineticLaw>
			<math xmlns="http://www.w3.org/1998/Math/MathML">
				<apply>
					<ci> LOWER_BOUND </ci>
					<ci> UPPER_BOUND </ci>
					<ci> OBJECTIVE_COEFFICIENT </ci>
					<ci> FLUX_VALUE </ci>
					<ci> REDUCED_COST </ci>
				</apply>
			</math>
			<listOfParameters>
				<parameter id="LOWER_BOUND" value="0" units="mmol_per_gDW_per_hr"/>
				<parameter id="UPPER_BOUND" value="99999.99" units="mmol_per_gDW_per_hr"/>
				<parameter id="OBJECTIVE_COEFFICIENT" value="0.000000"/>
				<parameter id="FLUX_VALUE" value="0.000000" units="mmol_per_gDW_per_hr"/>
				<parameter id="REDUCED_COST" value="0.000000"/>
			</listOfParameters>
		</kineticLaw>
	</reaction>
	<reaction id="XR223" name="2-Octaprenyl-3-methyl-6-methoxy-1,4-benzoquinone hydroxylase (anaerobic)" reversible="false">
		<notes>
			<html:p>GENE_ASSOCIATION: (gapfilled)  </html:p>
			<html:p>CONFIDENCE_LEVEL: 1 </html:p>
			<html:p>SUBSYSTEM: Ubiquinone biosynthesis </html:p>
		</notes>
		<listOfReactants>
			 <speciesReference species="C05814" stoichiometry="1"/>
			 <speciesReference species="C00002" stoichiometry="2"/>
			 <speciesReference species="C00001" stoichiometry="3"/>
			 <speciesReference species="C00003" stoichiometry="1"/>
		</listOfReactants>
		<listOfProducts>
			 <speciesReference species="C05815" stoichiometry="1"/>
			 <speciesReference species="C00008" stoichiometry="2"/>
			 <speciesReference species="C00080" stoichiometry="3"/>
			 <speciesReference species="C00004" stoichiometry="1"/>
			 <speciesReference species="C00009" stoichiometry="2"/>
		</listOfProducts>
		<kineticLaw>
			<math xmlns="http://www.w3.org/1998/Math/MathML">
				<apply>
					<ci> LOWER_BOUND </ci>
					<ci> UPPER_BOUND </ci>
					<ci> OBJECTIVE_COEFFICIENT </ci>
					<ci> FLUX_VALUE </ci>
					<ci> REDUCED_COST </ci>
				</apply>
			</math>
			<listOfParameters>
				<parameter id="LOWER_BOUND" value="0" units="mmol_per_gDW_per_hr"/>
				<parameter id="UPPER_BOUND" value="99999.99" units="mmol_per_gDW_per_hr"/>
				<parameter id="OBJECTIVE_COEFFICIENT" value="0.000000"/>
				<parameter id="FLUX_VALUE" value="0.000000" units="mmol_per_gDW_per_hr"/>
				<parameter id="REDUCED_COST" value="0.000000"/>
			</listOfParameters>
		</kineticLaw>
	</reaction>
	<reaction id="R00127" name="ATPAMP phosphotransferase" reversible="false">
		<notes>
			<html:p>GENE_ASSOCIATION: (RPA3229) </html:p>
			<html:p>CONFIDENCE_LEVEL: 2 </html:p>
			<html:p>SUBSYSTEM: Purine metabolism </html:p>
			<html:p>EC NUMBER: 2.7.4.3 </html:p>
		</notes>
		<listOfReactants>
			 <speciesReference species="C00020" stoichiometry="1"/>
			 <speciesReference species="C00002" stoichiometry="1"/>
		</listOfReactants>
		<listOfProducts>
			 <speciesReference species="C00008" stoichiometry="2"/>
		</listOfProducts>
		<kineticLaw>
			<math xmlns="http://www.w3.org/1998/Math/MathML">
				<apply>
					<ci> LOWER_BOUND </ci>
					<ci> UPPER_BOUND </ci>
					<ci> OBJECTIVE_COEFFICIENT </ci>
					<ci> FLUX_VALUE </ci>
					<ci> REDUCED_COST </ci>
				</apply>
			</math>
			<listOfParameters>
				<parameter id="LOWER_BOUND" value="0" units="mmol_per_gDW_per_hr"/>
				<parameter id="UPPER_BOUND" value="99999.99" units="mmol_per_gDW_per_hr"/>
				<parameter id="OBJECTIVE_COEFFICIENT" value="0.000000"/>
				<parameter id="FLUX_VALUE" value="0.000000" units="mmol_per_gDW_per_hr"/>
				<parameter id="REDUCED_COST" value="0.000000"/>
			</listOfParameters>
		</kineticLaw>
	</reaction>
	<reaction id="R01547" name="ATP:AMP phosphotransferase" reversible="true">
		<notes>
			<html:p>GENE_ASSOCIATION: (RPA3229) </html:p>
			<html:p>CONFIDENCE_LEVEL: 2 </html:p>
			<html:p>SUBSYSTEM: Purine metabolism </html:p>
			<html:p>EC NUMBER: 2.7.4.3 </html:p>
		</notes>
		<listOfReactants>
			 <speciesReference species="C00002" stoichiometry="1"/>
			 <speciesReference species="C00360" stoichiometry="1"/>
		</listOfReactants>
		<listOfProducts>
			 <speciesReference species="C00008" stoichiometry="1"/>
			 <speciesReference species="C00206" stoichiometry="1"/>
		</listOfProducts>
		<kineticLaw>
			<math xmlns="http://www.w3.org/1998/Math/MathML">
				<apply>
					<ci> LOWER_BOUND </ci>
					<ci> UPPER_BOUND </ci>
					<ci> OBJECTIVE_COEFFICIENT </ci>
					<ci> FLUX_VALUE </ci>
					<ci> REDUCED_COST </ci>
				</apply>
			</math>
			<listOfParameters>
				<parameter id="LOWER_BOUND" value="-99999.99" units="mmol_per_gDW_per_hr"/>
				<parameter id="UPPER_BOUND" value="99999.99" units="mmol_per_gDW_per_hr"/>
				<parameter id="OBJECTIVE_COEFFICIENT" value="0.000000"/>
				<parameter id="FLUX_VALUE" value="0.000000" units="mmol_per_gDW_per_hr"/>
				<parameter id="REDUCED_COST" value="0.000000"/>
			</listOfParameters>
		</kineticLaw>
	</reaction>
	<reaction id="XR159" name="Sucrose-ABC transport" reversible="false">
		<notes>
			<html:p>GENE_ASSOCIATION: (RPA3469 and RPA3470 and RPA3468 and RPA3471) </html:p>
			<html:p>CONFIDENCE_LEVEL: 2 </html:p>
			<html:p>SUBSYSTEM: Transport </html:p>
		</notes>
		<listOfReactants>
			 <speciesReference species="C00002" stoichiometry="1"/>
			 <speciesReference species="C00001" stoichiometry="1"/>
			 <speciesReference species="C00089PX" stoichiometry="1"/>
		</listOfReactants>
		<listOfProducts>
			 <speciesReference species="C00008" stoichiometry="1"/>
			 <speciesReference species="C00080" stoichiometry="1"/>
			 <speciesReference species="C00009" stoichiometry="1"/>
			 <speciesReference species="C00089" stoichiometry="1"/>
		</listOfProducts>
		<kineticLaw>
			<math xmlns="http://www.w3.org/1998/Math/MathML">
				<apply>
					<ci> LOWER_BOUND </ci>
					<ci> UPPER_BOUND </ci>
					<ci> OBJECTIVE_COEFFICIENT </ci>
					<ci> FLUX_VALUE </ci>
					<ci> REDUCED_COST </ci>
				</apply>
			</math>
			<listOfParameters>
				<parameter id="LOWER_BOUND" value="0" units="mmol_per_gDW_per_hr"/>
				<parameter id="UPPER_BOUND" value="99999.99" units="mmol_per_gDW_per_hr"/>
				<parameter id="OBJECTIVE_COEFFICIENT" value="0.000000"/>
				<parameter id="FLUX_VALUE" value="0.000000" units="mmol_per_gDW_per_hr"/>
				<parameter id="REDUCED_COST" value="0.000000"/>
			</listOfParameters>
		</kineticLaw>
	</reaction>
	<reaction id="XR160" name="Trehalose-ABC transport" reversible="false">
		<notes>
			<html:p>GENE_ASSOCIATION: (RPA3469 and RPA3470 and RPA3468 and RPA3471) </html:p>
			<html:p>CONFIDENCE_LEVEL: 2 </html:p>
			<html:p>SUBSYSTEM: Transport </html:p>
		</notes>
		<listOfReactants>
			 <speciesReference species="C00002" stoichiometry="1"/>
			 <speciesReference species="C00001" stoichiometry="1"/>
			 <speciesReference species="C01083PX" stoichiometry="1"/>
		</listOfReactants>
		<listOfProducts>
			 <speciesReference species="C00008" stoichiometry="1"/>
			 <speciesReference species="C00080" stoichiometry="1"/>
			 <speciesReference species="C00009" stoichiometry="1"/>
			 <speciesReference species="C01083" stoichiometry="1"/>
		</listOfProducts>
		<kineticLaw>
			<math xmlns="http://www.w3.org/1998/Math/MathML">
				<apply>
					<ci> LOWER_BOUND </ci>
					<ci> UPPER_BOUND </ci>
					<ci> OBJECTIVE_COEFFICIENT </ci>
					<ci> FLUX_VALUE </ci>
					<ci> REDUCED_COST </ci>
				</apply>
			</math>
			<listOfParameters>
				<parameter id="LOWER_BOUND" value="0" units="mmol_per_gDW_per_hr"/>
				<parameter id="UPPER_BOUND" value="99999.99" units="mmol_per_gDW_per_hr"/>
				<parameter id="OBJECTIVE_COEFFICIENT" value="0.000000"/>
				<parameter id="FLUX_VALUE" value="0.000000" units="mmol_per_gDW_per_hr"/>
				<parameter id="REDUCED_COST" value="0.000000"/>
			</listOfParameters>
		</kineticLaw>
	</reaction>
	<reaction id="R00192" name="S-Adenosyl-L-homocysteine hydrolase" reversible="true">
		<notes>
			<html:p>GENE_ASSOCIATION: (RPA4015) </html:p>
			<html:p>CONFIDENCE_LEVEL: 2 </html:p>
			<html:p>SUBSYSTEM: Methionine metabolism </html:p>
			<html:p>EC NUMBER: 3.3.1.1 </html:p>
		</notes>
		<listOfReactants>
			 <speciesReference species="C00021" stoichiometry="1"/>
			 <speciesReference species="C00001" stoichiometry="1"/>
		</listOfReactants>
		<listOfProducts>
			 <speciesReference species="C00212" stoichiometry="1"/>
			 <speciesReference species="C00155" stoichiometry="1"/>
		</listOfProducts>
		<kineticLaw>
			<math xmlns="http://www.w3.org/1998/Math/MathML">
				<apply>
					<ci> LOWER_BOUND </ci>
					<ci> UPPER_BOUND </ci>
					<ci> OBJECTIVE_COEFFICIENT </ci>
					<ci> FLUX_VALUE </ci>
					<ci> REDUCED_COST </ci>
				</apply>
			</math>
			<listOfParameters>
				<parameter id="LOWER_BOUND" value="-99999.99" units="mmol_per_gDW_per_hr"/>
				<parameter id="UPPER_BOUND" value="99999.99" units="mmol_per_gDW_per_hr"/>
				<parameter id="OBJECTIVE_COEFFICIENT" value="0.000000"/>
				<parameter id="FLUX_VALUE" value="0.000000" units="mmol_per_gDW_per_hr"/>
				<parameter id="REDUCED_COST" value="0.000000"/>
			</listOfParameters>
		</kineticLaw>
	</reaction>
	<reaction id="R03038" name="L-Alanine:tRNA(Ala) ligase (AMP-forming)" reversible="false">
		<notes>
			<html:p>GENE_ASSOCIATION: (RPA3487 and RPA-RNA41) or (RPA3487 and RPA-RNA45) or (RPA3487 and RPA-RNA48) or (RPA3487 and RPA-RNA57) or (RPA3487 and RPA-RNA58) or (RPA3487 and RPA-RNA6) </html:p>
			<html:p>CONFIDENCE_LEVEL: 2 </html:p>
			<html:p>SUBSYSTEM: Aminoacyl tRNA biosynthesis </html:p>
			<html:p>EC NUMBER: 6.1.1.7 </html:p>
		</notes>
		<listOfReactants>
			 <speciesReference species="C00041" stoichiometry="1"/>
			 <speciesReference species="C00002" stoichiometry="1"/>
			 <speciesReference species="C01635" stoichiometry="1"/>
		</listOfReactants>
		<listOfProducts>
			 <speciesReference species="C00886" stoichiometry="1"/>
			 <speciesReference species="C00020" stoichiometry="1"/>
			 <speciesReference species="C00080" stoichiometry="1"/>
			 <speciesReference species="C00013" stoichiometry="1"/>
		</listOfProducts>
		<kineticLaw>
			<math xmlns="http://www.w3.org/1998/Math/MathML">
				<apply>
					<ci> LOWER_BOUND </ci>
					<ci> UPPER_BOUND </ci>
					<ci> OBJECTIVE_COEFFICIENT </ci>
					<ci> FLUX_VALUE </ci>
					<ci> REDUCED_COST </ci>
				</apply>
			</math>
			<listOfParameters>
				<parameter id="LOWER_BOUND" value="0" units="mmol_per_gDW_per_hr"/>
				<parameter id="UPPER_BOUND" value="99999.99" units="mmol_per_gDW_per_hr"/>
				<parameter id="OBJECTIVE_COEFFICIENT" value="0.000000"/>
				<parameter id="FLUX_VALUE" value="0.000000" units="mmol_per_gDW_per_hr"/>
				<parameter id="REDUCED_COST" value="0.000000"/>
			</listOfParameters>
		</kineticLaw>
	</reaction>
	<reaction id="R01818" name="D-Mannose 6-phosphate 1,6-phosphomutase" reversible="true">
		<notes>
			<html:p>GENE_ASSOCIATION: (RPA3321) </html:p>
			<html:p>CONFIDENCE_LEVEL: 2 </html:p>
			<html:p>SUBSYSTEM: Fructose and mannose metabolism </html:p>
			<html:p>EC NUMBER: 5.4.2.8 </html:p>
		</notes>
		<listOfReactants>
			 <speciesReference species="C00275" stoichiometry="1"/>
		</listOfReactants>
		<listOfProducts>
			 <speciesReference species="C00636" stoichiometry="1"/>
		</listOfProducts>
		<kineticLaw>
			<math xmlns="http://www.w3.org/1998/Math/MathML">
				<apply>
					<ci> LOWER_BOUND </ci>
					<ci> UPPER_BOUND </ci>
					<ci> OBJECTIVE_COEFFICIENT </ci>
					<ci> FLUX_VALUE </ci>
					<ci> REDUCED_COST </ci>
				</apply>
			</math>
			<listOfParameters>
				<parameter id="LOWER_BOUND" value="-99999.99" units="mmol_per_gDW_per_hr"/>
				<parameter id="UPPER_BOUND" value="99999.99" units="mmol_per_gDW_per_hr"/>
				<parameter id="OBJECTIVE_COEFFICIENT" value="0.000000"/>
				<parameter id="FLUX_VALUE" value="0.000000" units="mmol_per_gDW_per_hr"/>
				<parameter id="REDUCED_COST" value="0.000000"/>
			</listOfParameters>
		</kineticLaw>
	</reaction>
	<reaction id="R01057" name="D-Ribose 1,5-phosphomutase" reversible="true">
		<notes>
			<html:p>GENE_ASSOCIATION: (RPA1484) or (RPA3321) </html:p>
			<html:p>CONFIDENCE_LEVEL: 2 </html:p>
			<html:p>SUBSYSTEM: Pentose phosphate pathway </html:p>
			<html:p>EC NUMBER: 5.4.2.2 </html:p>
		</notes>
		<listOfReactants>
			 <speciesReference species="C00620" stoichiometry="1"/>
		</listOfReactants>
		<listOfProducts>
			 <speciesReference species="C00117" stoichiometry="1"/>
		</listOfProducts>
		<kineticLaw>
			<math xmlns="http://www.w3.org/1998/Math/MathML">
				<apply>
					<ci> LOWER_BOUND </ci>
					<ci> UPPER_BOUND </ci>
					<ci> OBJECTIVE_COEFFICIENT </ci>
					<ci> FLUX_VALUE </ci>
					<ci> REDUCED_COST </ci>
				</apply>
			</math>
			<listOfParameters>
				<parameter id="LOWER_BOUND" value="-99999.99" units="mmol_per_gDW_per_hr"/>
				<parameter id="UPPER_BOUND" value="99999.99" units="mmol_per_gDW_per_hr"/>
				<parameter id="OBJECTIVE_COEFFICIENT" value="0.000000"/>
				<parameter id="FLUX_VALUE" value="0.000000" units="mmol_per_gDW_per_hr"/>
				<parameter id="REDUCED_COST" value="0.000000"/>
			</listOfParameters>
		</kineticLaw>
	</reaction>
	<reaction id="R05185" name="reduced ferredoxin dinitrogen oxidoreductase (ATP-hydrolysing)" reversible="false">
		<notes>
			<html:p>GENE_ASSOCIATION: (RPA1376 and RPA1378 and RPA1379 and RPA1380 and RPA1436 and RPA1437 and RPA1438 and RPA4619 and RPA4620) or (RPA1376 and RPA1378 and RPA1379 and RPA1380 and RPA1436 and RPA1437 and RPA4618 and RPA4619 and RPA4620) or (RPA1376 and RPA1378 and RPA1379 and RPA1435 and RPA1436 and RPA1437 and RPA1438 and RPA4619 and RPA4620) or (RPA1376 and RPA1378 and RPA1379 and RPA1435 and RPA1436 and RPA1437 and RPA4618 and RPA4619 and RPA4620) </html:p>
			<html:p>CONFIDENCE_LEVEL: 2 </html:p>
			<html:p>SUBSYSTEM: Nitrogen metabolism </html:p>
			<html:p>EC NUMBER: 1.18.6.1 </html:p>
		</notes>
		<listOfReactants>
			 <speciesReference species="C00002" stoichiometry="16"/>
			 <speciesReference species="C00001" stoichiometry="16"/>
			 <speciesReference species="C00697" stoichiometry="1"/>
			 <speciesReference species="C00138" stoichiometry="4"/>
		</listOfReactants>
		<listOfProducts>
			 <speciesReference species="C00008" stoichiometry="16"/>
			 <speciesReference species="C00080" stoichiometry="6"/>
			 <speciesReference species="C00282" stoichiometry="1"/>
			 <speciesReference species="C00014" stoichiometry="2"/>
			 <speciesReference species="C00139" stoichiometry="4"/>
			 <speciesReference species="C00009" stoichiometry="16"/>
		</listOfProducts>
		<kineticLaw>
			<math xmlns="http://www.w3.org/1998/Math/MathML">
				<apply>
					<ci> LOWER_BOUND </ci>
					<ci> UPPER_BOUND </ci>
					<ci> OBJECTIVE_COEFFICIENT </ci>
					<ci> FLUX_VALUE </ci>
					<ci> REDUCED_COST </ci>
				</apply>
			</math>
			<listOfParameters>
				<parameter id="LOWER_BOUND" value="0" units="mmol_per_gDW_per_hr"/>
				<parameter id="UPPER_BOUND" value="99999.99" units="mmol_per_gDW_per_hr"/>
				<parameter id="OBJECTIVE_COEFFICIENT" value="0.000000"/>
				<parameter id="FLUX_VALUE" value="0.000000" units="mmol_per_gDW_per_hr"/>
				<parameter id="REDUCED_COST" value="0.000000"/>
			</listOfParameters>
		</kineticLaw>
	</reaction>
	<reaction id="R05496" name="reduced ferredoxin:acetylene oxidoreductase (ATP-hydrolysing)" reversible="false">
		<notes>
			<html:p>GENE_ASSOCIATION: (RPA1376 and RPA1378 and RPA1379 and RPA1380 and RPA1436 and RPA1437 and RPA1438 and RPA4619 and RPA4620) or (RPA1376 and RPA1378 and RPA1379 and RPA1380 and RPA1436 and RPA1437 and RPA4618 and RPA4619 and RPA4620) or (RPA1376 and RPA1378 and RPA1379 and RPA1435 and RPA1436 and RPA1437 and RPA1438 and RPA4619 and RPA4620) or (RPA1376 and RPA1378 and RPA1379 and RPA1435 and RPA1436 and RPA1437 and RPA4618 and RPA4619 and RPA4620) </html:p>
			<html:p>CONFIDENCE_LEVEL: 2 </html:p>
			<html:p>SUBSYSTEM: Chloroalkane and chloroalkene degradation </html:p>
			<html:p>EC NUMBER: 1.18.6.1 </html:p>
		</notes>
		<listOfReactants>
			 <speciesReference species="C01548" stoichiometry="1"/>
			 <speciesReference species="C00002" stoichiometry="1"/>
			 <speciesReference species="C00080" stoichiometry="1"/>
			 <speciesReference species="C00001" stoichiometry="1"/>
			 <speciesReference species="C00138" stoichiometry="1"/>
		</listOfReactants>
		<listOfProducts>
			 <speciesReference species="C00008" stoichiometry="1"/>
			 <speciesReference species="C06547" stoichiometry="1"/>
			 <speciesReference species="C00139" stoichiometry="1"/>
			 <speciesReference species="C00009" stoichiometry="1"/>
		</listOfProducts>
		<kineticLaw>
			<math xmlns="http://www.w3.org/1998/Math/MathML">
				<apply>
					<ci> LOWER_BOUND </ci>
					<ci> UPPER_BOUND </ci>
					<ci> OBJECTIVE_COEFFICIENT </ci>
					<ci> FLUX_VALUE </ci>
					<ci> REDUCED_COST </ci>
				</apply>
			</math>
			<listOfParameters>
				<parameter id="LOWER_BOUND" value="0" units="mmol_per_gDW_per_hr"/>
				<parameter id="UPPER_BOUND" value="99999.99" units="mmol_per_gDW_per_hr"/>
				<parameter id="OBJECTIVE_COEFFICIENT" value="0.000000"/>
				<parameter id="FLUX_VALUE" value="0.000000" units="mmol_per_gDW_per_hr"/>
				<parameter id="REDUCED_COST" value="0.000000"/>
			</listOfParameters>
		</kineticLaw>
	</reaction>
	<reaction id="XR10" name="reduced ferredoxin hydrogen oxidoreductase (ATP-hydrolysing)" reversible="false">
		<notes>
			<html:p>GENE_ASSOCIATION: (RPA1376 and RPA1378 and RPA1379 and RPA1380 and RPA1436 and RPA1437 and RPA1438 and RPA4619 and RPA4620) or (RPA1376 and RPA1378 and RPA1379 and RPA1380 and RPA1436 and RPA1437 and RPA4618 and RPA4619 and RPA4620) or (RPA1376 and RPA1378 and RPA1379 and RPA1435 and RPA1436 and RPA1437 and RPA1438 and RPA4619 and RPA4620) or (RPA1376 and RPA1378 and RPA1379 and RPA1435 and RPA1436 and RPA1437 and RPA4618 and RPA4619 and RPA4620) </html:p>
			<html:p>CONFIDENCE_LEVEL: 2 </html:p>
			<html:p>SUBSYSTEM: Hydrogen biosynthesis </html:p>
			<html:p>EC NUMBER: 1.18.6.1 </html:p>
		</notes>
		<listOfReactants>
			 <speciesReference species="C00002" stoichiometry="2"/>
			 <speciesReference species="C00001" stoichiometry="2"/>
			 <speciesReference species="C00138" stoichiometry="1"/>
		</listOfReactants>
		<listOfProducts>
			 <speciesReference species="C00008" stoichiometry="2"/>
			 <speciesReference species="C00282" stoichiometry="1"/>
			 <speciesReference species="C00139" stoichiometry="1"/>
			 <speciesReference species="C00009" stoichiometry="2"/>
		</listOfProducts>
		<kineticLaw>
			<math xmlns="http://www.w3.org/1998/Math/MathML">
				<apply>
					<ci> LOWER_BOUND </ci>
					<ci> UPPER_BOUND </ci>
					<ci> OBJECTIVE_COEFFICIENT </ci>
					<ci> FLUX_VALUE </ci>
					<ci> REDUCED_COST </ci>
				</apply>
			</math>
			<listOfParameters>
				<parameter id="LOWER_BOUND" value="0" units="mmol_per_gDW_per_hr"/>
				<parameter id="UPPER_BOUND" value="99999.99" units="mmol_per_gDW_per_hr"/>
				<parameter id="OBJECTIVE_COEFFICIENT" value="0.000000"/>
				<parameter id="FLUX_VALUE" value="0.000000" units="mmol_per_gDW_per_hr"/>
				<parameter id="REDUCED_COST" value="0.000000"/>
			</listOfParameters>
		</kineticLaw>
	</reaction>
	<reaction id="XR11" name="reduced ferredoxin hydrogen oxidoreductase (ATP-hydrolysing)" reversible="false">
		<notes>
			<html:p>GENE_ASSOCIATION: (RPA1376 and RPA1378 and RPA1379 and RPA1380 and RPA1436 and RPA1437 and RPA1438 and RPA4619 and RPA4620) or (RPA1376 and RPA1378 and RPA1379 and RPA1380 and RPA1436 and RPA1437 and RPA4618 and RPA4619 and RPA4620) or (RPA1376 and RPA1378 and RPA1379 and RPA1435 and RPA1436 and RPA1437 and RPA1438 and RPA4619 and RPA4620) or (RPA1376 and RPA1378 and RPA1379 and RPA1435 and RPA1436 and RPA1437 and RPA4618 and RPA4619 and RPA4620) </html:p>
			<html:p>CONFIDENCE_LEVEL: 2 </html:p>
			<html:p>SUBSYSTEM: Hydrogen biosynthesis </html:p>
			<html:p>EC NUMBER: 1.18.6.1 </html:p>
		</notes>
		<listOfReactants>
			 <speciesReference species="C00002" stoichiometry="16"/>
			 <speciesReference species="C00001" stoichiometry="16"/>
			 <speciesReference species="C00138" stoichiometry="1"/>
		</listOfReactants>
		<listOfProducts>
			 <speciesReference species="C00008" stoichiometry="16"/>
			 <speciesReference species="C00080" stoichiometry="14"/>
			 <speciesReference species="C00282" stoichiometry="1"/>
			 <speciesReference species="C00139" stoichiometry="1"/>
			 <speciesReference species="C00009" stoichiometry="16"/>
		</listOfProducts>
		<kineticLaw>
			<math xmlns="http://www.w3.org/1998/Math/MathML">
				<apply>
					<ci> LOWER_BOUND </ci>
					<ci> UPPER_BOUND </ci>
					<ci> OBJECTIVE_COEFFICIENT </ci>
					<ci> FLUX_VALUE </ci>
					<ci> REDUCED_COST </ci>
				</apply>
			</math>
			<listOfParameters>
				<parameter id="LOWER_BOUND" value="0" units="mmol_per_gDW_per_hr"/>
				<parameter id="UPPER_BOUND" value="99999.99" units="mmol_per_gDW_per_hr"/>
				<parameter id="OBJECTIVE_COEFFICIENT" value="0.000000"/>
				<parameter id="FLUX_VALUE" value="0.000000" units="mmol_per_gDW_per_hr"/>
				<parameter id="REDUCED_COST" value="0.000000"/>
			</listOfParameters>
		</kineticLaw>
	</reaction>
	<reaction id="XR12" name="reduced ferredoxin hydrogen oxidoreductase (ATP-hydrolysing)" reversible="false">
		<notes>
			<html:p>GENE_ASSOCIATION: (RPA1376 and RPA1378 and RPA1379 and RPA1380 and RPA1436 and RPA1437 and RPA1438 and RPA4619 and RPA4620) or (RPA1376 and RPA1378 and RPA1379 and RPA1380 and RPA1436 and RPA1437 and RPA4618 and RPA4619 and RPA4620) or (RPA1376 and RPA1378 and RPA1379 and RPA1435 and RPA1436 and RPA1437 and RPA1438 and RPA4619 and RPA4620) or (RPA1376 and RPA1378 and RPA1379 and RPA1435 and RPA1436 and RPA1437 and RPA4618 and RPA4619 and RPA4620) </html:p>
			<html:p>CONFIDENCE_LEVEL: 2 </html:p>
			<html:p>SUBSYSTEM: Hydrogen biosynthesis </html:p>
			<html:p>EC NUMBER: 1.18.6.1 </html:p>
		</notes>
		<listOfReactants>
			 <speciesReference species="C00002" stoichiometry="1"/>
			 <speciesReference species="C00080" stoichiometry="1"/>
			 <speciesReference species="C00001" stoichiometry="1"/>
			 <speciesReference species="C00138" stoichiometry="1"/>
		</listOfReactants>
		<listOfProducts>
			 <speciesReference species="C00008" stoichiometry="1"/>
			 <speciesReference species="C00282" stoichiometry="1"/>
			 <speciesReference species="C00139" stoichiometry="1"/>
			 <speciesReference species="C00009" stoichiometry="1"/>
		</listOfProducts>
		<kineticLaw>
			<math xmlns="http://www.w3.org/1998/Math/MathML">
				<apply>
					<ci> LOWER_BOUND </ci>
					<ci> UPPER_BOUND </ci>
					<ci> OBJECTIVE_COEFFICIENT </ci>
					<ci> FLUX_VALUE </ci>
					<ci> REDUCED_COST </ci>
				</apply>
			</math>
			<listOfParameters>
				<parameter id="LOWER_BOUND" value="0" units="mmol_per_gDW_per_hr"/>
				<parameter id="UPPER_BOUND" value="99999.99" units="mmol_per_gDW_per_hr"/>
				<parameter id="OBJECTIVE_COEFFICIENT" value="0.000000"/>
				<parameter id="FLUX_VALUE" value="0.000000" units="mmol_per_gDW_per_hr"/>
				<parameter id="REDUCED_COST" value="0.000000"/>
			</listOfParameters>
		</kineticLaw>
	</reaction>
	<reaction id="R02472" name="(R)-PantoateNADP+ 2-oxidoreductase" reversible="true">
		<notes>
			<html:p>GENE_ASSOCIATION: (RPA0020) or (RPA1943) or (RPA4562) </html:p>
			<html:p>CONFIDENCE_LEVEL: 2 </html:p>
			<html:p>SUBSYSTEM: Pantothenate and CoA biosynthesis </html:p>
			<html:p>EC NUMBER: 1.1.1.169 </html:p>
		</notes>
		<listOfReactants>
			 <speciesReference species="C00006" stoichiometry="1"/>
			 <speciesReference species="C00522" stoichiometry="1"/>
		</listOfReactants>
		<listOfProducts>
			 <speciesReference species="C00966" stoichiometry="1"/>
			 <speciesReference species="C00080" stoichiometry="1"/>
			 <speciesReference species="C00005" stoichiometry="1"/>
		</listOfProducts>
		<kineticLaw>
			<math xmlns="http://www.w3.org/1998/Math/MathML">
				<apply>
					<ci> LOWER_BOUND </ci>
					<ci> UPPER_BOUND </ci>
					<ci> OBJECTIVE_COEFFICIENT </ci>
					<ci> FLUX_VALUE </ci>
					<ci> REDUCED_COST </ci>
				</apply>
			</math>
			<listOfParameters>
				<parameter id="LOWER_BOUND" value="-99999.99" units="mmol_per_gDW_per_hr"/>
				<parameter id="UPPER_BOUND" value="99999.99" units="mmol_per_gDW_per_hr"/>
				<parameter id="OBJECTIVE_COEFFICIENT" value="0.000000"/>
				<parameter id="FLUX_VALUE" value="0.000000" units="mmol_per_gDW_per_hr"/>
				<parameter id="REDUCED_COST" value="0.000000"/>
			</listOfParameters>
		</kineticLaw>
	</reaction>
	<reaction id="R00190" name="AMPpyrophosphate phosphoribosyltransferase" reversible="true">
		<notes>
			<html:p>GENE_ASSOCIATION: (RPA4492) </html:p>
			<html:p>CONFIDENCE_LEVEL: 2 </html:p>
			<html:p>SUBSYSTEM: Purine metabolism </html:p>
			<html:p>EC NUMBER: 2.4.2.7 </html:p>
		</notes>
		<listOfReactants>
			 <speciesReference species="C00147" stoichiometry="1"/>
			 <speciesReference species="C00119" stoichiometry="1"/>
		</listOfReactants>
		<listOfProducts>
			 <speciesReference species="C00020" stoichiometry="1"/>
			 <speciesReference species="C00013" stoichiometry="1"/>
		</listOfProducts>
		<kineticLaw>
			<math xmlns="http://www.w3.org/1998/Math/MathML">
				<apply>
					<ci> LOWER_BOUND </ci>
					<ci> UPPER_BOUND </ci>
					<ci> OBJECTIVE_COEFFICIENT </ci>
					<ci> FLUX_VALUE </ci>
					<ci> REDUCED_COST </ci>
				</apply>
			</math>
			<listOfParameters>
				<parameter id="LOWER_BOUND" value="-99999.99" units="mmol_per_gDW_per_hr"/>
				<parameter id="UPPER_BOUND" value="99999.99" units="mmol_per_gDW_per_hr"/>
				<parameter id="OBJECTIVE_COEFFICIENT" value="0.000000"/>
				<parameter id="FLUX_VALUE" value="0.000000" units="mmol_per_gDW_per_hr"/>
				<parameter id="REDUCED_COST" value="0.000000"/>
			</listOfParameters>
		</kineticLaw>
	</reaction>
	<reaction id="R02649" name="ATPN-acetyl-L-glutamate 5-phosphotransferase" reversible="false">
		<notes>
			<html:p>GENE_ASSOCIATION: (RPA0629) </html:p>
			<html:p>CONFIDENCE_LEVEL: 2 </html:p>
			<html:p>SUBSYSTEM: Urea cycle and metabolism of amino groups </html:p>
			<html:p>EC NUMBER: 2.7.2.8 </html:p>
		</notes>
		<listOfReactants>
			 <speciesReference species="C00624" stoichiometry="1"/>
			 <speciesReference species="C00002" stoichiometry="1"/>
		</listOfReactants>
		<listOfProducts>
			 <speciesReference species="C04133" stoichiometry="1"/>
			 <speciesReference species="C00008" stoichiometry="1"/>
		</listOfProducts>
		<kineticLaw>
			<math xmlns="http://www.w3.org/1998/Math/MathML">
				<apply>
					<ci> LOWER_BOUND </ci>
					<ci> UPPER_BOUND </ci>
					<ci> OBJECTIVE_COEFFICIENT </ci>
					<ci> FLUX_VALUE </ci>
					<ci> REDUCED_COST </ci>
				</apply>
			</math>
			<listOfParameters>
				<parameter id="LOWER_BOUND" value="0" units="mmol_per_gDW_per_hr"/>
				<parameter id="UPPER_BOUND" value="99999.99" units="mmol_per_gDW_per_hr"/>
				<parameter id="OBJECTIVE_COEFFICIENT" value="0.000000"/>
				<parameter id="FLUX_VALUE" value="0.000000" units="mmol_per_gDW_per_hr"/>
				<parameter id="REDUCED_COST" value="0.000000"/>
			</listOfParameters>
		</kineticLaw>
	</reaction>
	<reaction id="R03443" name="N-Acetyl-L-glutamate-5-semialdehydeNADP+ 5-oxidoreductase" reversible="true">
		<notes>
			<html:p>GENE_ASSOCIATION: (RPA2491) </html:p>
			<html:p>CONFIDENCE_LEVEL: 2 </html:p>
			<html:p>SUBSYSTEM: Urea cycle and metabolism of amino groups </html:p>
			<html:p>EC NUMBER: 1.2.1.38 </html:p>
		</notes>
		<listOfReactants>
			 <speciesReference species="C04133" stoichiometry="1"/>
			 <speciesReference species="C00080" stoichiometry="1"/>
			 <speciesReference species="C00005" stoichiometry="1"/>
		</listOfReactants>
		<listOfProducts>
			 <speciesReference species="C01250" stoichiometry="1"/>
			 <speciesReference species="C00006" stoichiometry="1"/>
			 <speciesReference species="C00009" stoichiometry="1"/>
		</listOfProducts>
		<kineticLaw>
			<math xmlns="http://www.w3.org/1998/Math/MathML">
				<apply>
					<ci> LOWER_BOUND </ci>
					<ci> UPPER_BOUND </ci>
					<ci> OBJECTIVE_COEFFICIENT </ci>
					<ci> FLUX_VALUE </ci>
					<ci> REDUCED_COST </ci>
				</apply>
			</math>
			<listOfParameters>
				<parameter id="LOWER_BOUND" value="-99999.99" units="mmol_per_gDW_per_hr"/>
				<parameter id="UPPER_BOUND" value="99999.99" units="mmol_per_gDW_per_hr"/>
				<parameter id="OBJECTIVE_COEFFICIENT" value="0.000000"/>
				<parameter id="FLUX_VALUE" value="0.000000" units="mmol_per_gDW_per_hr"/>
				<parameter id="REDUCED_COST" value="0.000000"/>
			</listOfParameters>
		</kineticLaw>
	</reaction>
	<reaction id="R01155" name="putrescine:2-oxoglutarate aminotransferase" reversible="true">
		<notes>
			<html:p>GENE_ASSOCIATION: (RPA3732) </html:p>
			<html:p>CONFIDENCE_LEVEL: 2 </html:p>
			<html:p>SUBSYSTEM: Arginine and proline metabolism </html:p>
			<html:p>EC NUMBER: 2.6.1.82 </html:p>
		</notes>
		<listOfReactants>
			 <speciesReference species="C00026" stoichiometry="1"/>
			 <speciesReference species="C00134" stoichiometry="1"/>
		</listOfReactants>
		<listOfProducts>
			 <speciesReference species="C00555" stoichiometry="1"/>
			 <speciesReference species="C00025" stoichiometry="1"/>
		</listOfProducts>
		<kineticLaw>
			<math xmlns="http://www.w3.org/1998/Math/MathML">
				<apply>
					<ci> LOWER_BOUND </ci>
					<ci> UPPER_BOUND </ci>
					<ci> OBJECTIVE_COEFFICIENT </ci>
					<ci> FLUX_VALUE </ci>
					<ci> REDUCED_COST </ci>
				</apply>
			</math>
			<listOfParameters>
				<parameter id="LOWER_BOUND" value="-99999.99" units="mmol_per_gDW_per_hr"/>
				<parameter id="UPPER_BOUND" value="99999.99" units="mmol_per_gDW_per_hr"/>
				<parameter id="OBJECTIVE_COEFFICIENT" value="0.000000"/>
				<parameter id="FLUX_VALUE" value="0.000000" units="mmol_per_gDW_per_hr"/>
				<parameter id="REDUCED_COST" value="0.000000"/>
			</listOfParameters>
		</kineticLaw>
	</reaction>
	<reaction id="R00669" name="N2-Acetyl-L-ornithine amidohydrolase" reversible="true">
		<notes>
			<html:p>GENE_ASSOCIATION: (RPA2325) or (RPA3033) </html:p>
			<html:p>CONFIDENCE_LEVEL: 2 </html:p>
			<html:p>SUBSYSTEM: Urea cycle and metabolism of amino groups </html:p>
			<html:p>EC NUMBER: 3.5.1.16 </html:p>
		</notes>
		<listOfReactants>
			 <speciesReference species="C00437" stoichiometry="1"/>
			 <speciesReference species="C00001" stoichiometry="1"/>
		</listOfReactants>
		<listOfProducts>
			 <speciesReference species="C00033" stoichiometry="1"/>
			 <speciesReference species="C00077" stoichiometry="1"/>
		</listOfProducts>
		<kineticLaw>
			<math xmlns="http://www.w3.org/1998/Math/MathML">
				<apply>
					<ci> LOWER_BOUND </ci>
					<ci> UPPER_BOUND </ci>
					<ci> OBJECTIVE_COEFFICIENT </ci>
					<ci> FLUX_VALUE </ci>
					<ci> REDUCED_COST </ci>
				</apply>
			</math>
			<listOfParameters>
				<parameter id="LOWER_BOUND" value="-99999.99" units="mmol_per_gDW_per_hr"/>
				<parameter id="UPPER_BOUND" value="99999.99" units="mmol_per_gDW_per_hr"/>
				<parameter id="OBJECTIVE_COEFFICIENT" value="0.000000"/>
				<parameter id="FLUX_VALUE" value="0.000000" units="mmol_per_gDW_per_hr"/>
				<parameter id="REDUCED_COST" value="0.000000"/>
			</listOfParameters>
		</kineticLaw>
	</reaction>
	<reaction id="R09107" name="N-acetyl-L-citrulline amidohydrolase" reversible="true">
		<notes>
			<html:p>GENE_ASSOCIATION: (RPA2325) or (RPA3033) </html:p>
			<html:p>CONFIDENCE_LEVEL: 2 </html:p>
			<html:p>SUBSYSTEM: Arginine and proline metabolism </html:p>
			<html:p>EC NUMBER: 3.5.1.16 </html:p>
		</notes>
		<listOfReactants>
			 <speciesReference species="C00001" stoichiometry="1"/>
			 <speciesReference species="C15532" stoichiometry="1"/>
		</listOfReactants>
		<listOfProducts>
			 <speciesReference species="C00033" stoichiometry="1"/>
			 <speciesReference species="C00327" stoichiometry="1"/>
		</listOfProducts>
		<kineticLaw>
			<math xmlns="http://www.w3.org/1998/Math/MathML">
				<apply>
					<ci> LOWER_BOUND </ci>
					<ci> UPPER_BOUND </ci>
					<ci> OBJECTIVE_COEFFICIENT </ci>
					<ci> FLUX_VALUE </ci>
					<ci> REDUCED_COST </ci>
				</apply>
			</math>
			<listOfParameters>
				<parameter id="LOWER_BOUND" value="-99999.99" units="mmol_per_gDW_per_hr"/>
				<parameter id="UPPER_BOUND" value="99999.99" units="mmol_per_gDW_per_hr"/>
				<parameter id="OBJECTIVE_COEFFICIENT" value="0.000000"/>
				<parameter id="FLUX_VALUE" value="0.000000" units="mmol_per_gDW_per_hr"/>
				<parameter id="REDUCED_COST" value="0.000000"/>
			</listOfParameters>
		</kineticLaw>
	</reaction>
	<reaction id="R01398" name="Carbamoyl-phosphateL-ornithine carbamoyltransferase" reversible="false">
		<notes>
			<html:p>GENE_ASSOCIATION: (RPA4772) </html:p>
			<html:p>CONFIDENCE_LEVEL: 2 </html:p>
			<html:p>SUBSYSTEM: Urea cycle and metabolism of amino groups </html:p>
			<html:p>EC NUMBER: 2.1.3.3 </html:p>
		</notes>
		<listOfReactants>
			 <speciesReference species="C00169" stoichiometry="1"/>
			 <speciesReference species="C00077" stoichiometry="1"/>
		</listOfReactants>
		<listOfProducts>
			 <speciesReference species="C00327" stoichiometry="1"/>
			 <speciesReference species="C00080" stoichiometry="1"/>
			 <speciesReference species="C00009" stoichiometry="1"/>
		</listOfProducts>
		<kineticLaw>
			<math xmlns="http://www.w3.org/1998/Math/MathML">
				<apply>
					<ci> LOWER_BOUND </ci>
					<ci> UPPER_BOUND </ci>
					<ci> OBJECTIVE_COEFFICIENT </ci>
					<ci> FLUX_VALUE </ci>
					<ci> REDUCED_COST </ci>
				</apply>
			</math>
			<listOfParameters>
				<parameter id="LOWER_BOUND" value="0" units="mmol_per_gDW_per_hr"/>
				<parameter id="UPPER_BOUND" value="99999.99" units="mmol_per_gDW_per_hr"/>
				<parameter id="OBJECTIVE_COEFFICIENT" value="0.000000"/>
				<parameter id="FLUX_VALUE" value="0.000000" units="mmol_per_gDW_per_hr"/>
				<parameter id="REDUCED_COST" value="0.000000"/>
			</listOfParameters>
		</kineticLaw>
	</reaction>
	<reaction id="R01954" name="L-CitrullineL-aspartate ligase (AMP-forming)" reversible="true">
		<notes>
			<html:p>GENE_ASSOCIATION: (RPA0392) </html:p>
			<html:p>CONFIDENCE_LEVEL: 2 </html:p>
			<html:p>SUBSYSTEM: Urea cycle and metabolism of amino groups </html:p>
			<html:p>EC NUMBER: 6.3.4.5 </html:p>
		</notes>
		<listOfReactants>
			 <speciesReference species="C00049" stoichiometry="1"/>
			 <speciesReference species="C00002" stoichiometry="1"/>
			 <speciesReference species="C00327" stoichiometry="1"/>
		</listOfReactants>
		<listOfProducts>
			 <speciesReference species="C00020" stoichiometry="1"/>
			 <speciesReference species="C03406" stoichiometry="1"/>
			 <speciesReference species="C00080" stoichiometry="1"/>
			 <speciesReference species="C00013" stoichiometry="1"/>
		</listOfProducts>
		<kineticLaw>
			<math xmlns="http://www.w3.org/1998/Math/MathML">
				<apply>
					<ci> LOWER_BOUND </ci>
					<ci> UPPER_BOUND </ci>
					<ci> OBJECTIVE_COEFFICIENT </ci>
					<ci> FLUX_VALUE </ci>
					<ci> REDUCED_COST </ci>
				</apply>
			</math>
			<listOfParameters>
				<parameter id="LOWER_BOUND" value="-99999.99" units="mmol_per_gDW_per_hr"/>
				<parameter id="UPPER_BOUND" value="99999.99" units="mmol_per_gDW_per_hr"/>
				<parameter id="OBJECTIVE_COEFFICIENT" value="0.000000"/>
				<parameter id="FLUX_VALUE" value="0.000000" units="mmol_per_gDW_per_hr"/>
				<parameter id="REDUCED_COST" value="0.000000"/>
			</listOfParameters>
		</kineticLaw>
	</reaction>
	<reaction id="R01086" name="N-(L-Argininosuccinate) arginie-lyase" reversible="true">
		<notes>
			<html:p>GENE_ASSOCIATION: (RPA4743) </html:p>
			<html:p>CONFIDENCE_LEVEL: 2 </html:p>
			<html:p>SUBSYSTEM: Urea cycle and metabolism of amino groups </html:p>
			<html:p>EC NUMBER: 4.3.2.1 </html:p>
		</notes>
		<listOfReactants>
			 <speciesReference species="C03406" stoichiometry="1"/>
		</listOfReactants>
		<listOfProducts>
			 <speciesReference species="C00062" stoichiometry="1"/>
			 <speciesReference species="C00122" stoichiometry="1"/>
		</listOfProducts>
		<kineticLaw>
			<math xmlns="http://www.w3.org/1998/Math/MathML">
				<apply>
					<ci> LOWER_BOUND </ci>
					<ci> UPPER_BOUND </ci>
					<ci> OBJECTIVE_COEFFICIENT </ci>
					<ci> FLUX_VALUE </ci>
					<ci> REDUCED_COST </ci>
				</apply>
			</math>
			<listOfParameters>
				<parameter id="LOWER_BOUND" value="-99999.99" units="mmol_per_gDW_per_hr"/>
				<parameter id="UPPER_BOUND" value="99999.99" units="mmol_per_gDW_per_hr"/>
				<parameter id="OBJECTIVE_COEFFICIENT" value="0.000000"/>
				<parameter id="FLUX_VALUE" value="0.000000" units="mmol_per_gDW_per_hr"/>
				<parameter id="REDUCED_COST" value="0.000000"/>
			</listOfParameters>
		</kineticLaw>
	</reaction>
	<reaction id="R00259" name="Acetyl-CoAL-glutamate N-acetyltransferase" reversible="false">
		<notes>
			<html:p>GENE_ASSOCIATION: (RPA0592) </html:p>
			<html:p>CONFIDENCE_LEVEL: 2 </html:p>
			<html:p>SUBSYSTEM: Urea cycle and metabolism of amino groups </html:p>
			<html:p>EC NUMBER: 2.3.1.1 </html:p>
		</notes>
		<listOfReactants>
			 <speciesReference species="C00024" stoichiometry="1"/>
			 <speciesReference species="C00025" stoichiometry="1"/>
		</listOfReactants>
		<listOfProducts>
			 <speciesReference species="C00624" stoichiometry="1"/>
			 <speciesReference species="C00010" stoichiometry="1"/>
			 <speciesReference species="C00080" stoichiometry="1"/>
		</listOfProducts>
		<kineticLaw>
			<math xmlns="http://www.w3.org/1998/Math/MathML">
				<apply>
					<ci> LOWER_BOUND </ci>
					<ci> UPPER_BOUND </ci>
					<ci> OBJECTIVE_COEFFICIENT </ci>
					<ci> FLUX_VALUE </ci>
					<ci> REDUCED_COST </ci>
				</apply>
			</math>
			<listOfParameters>
				<parameter id="LOWER_BOUND" value="0" units="mmol_per_gDW_per_hr"/>
				<parameter id="UPPER_BOUND" value="99999.99" units="mmol_per_gDW_per_hr"/>
				<parameter id="OBJECTIVE_COEFFICIENT" value="0.000000"/>
				<parameter id="FLUX_VALUE" value="0.000000" units="mmol_per_gDW_per_hr"/>
				<parameter id="REDUCED_COST" value="0.000000"/>
			</listOfParameters>
		</kineticLaw>
	</reaction>
	<reaction id="R02282" name="N2-Acetyl-L-ornithineL-glutamate N-acetyltransferase" reversible="true">
		<notes>
			<html:p>GENE_ASSOCIATION: (RPA0592) </html:p>
			<html:p>CONFIDENCE_LEVEL: 2 </html:p>
			<html:p>SUBSYSTEM: Urea cycle and metabolism of amino groups </html:p>
			<html:p>EC NUMBER: 2.3.1.35 </html:p>
		</notes>
		<listOfReactants>
			 <speciesReference species="C00437" stoichiometry="1"/>
			 <speciesReference species="C00025" stoichiometry="1"/>
		</listOfReactants>
		<listOfProducts>
			 <speciesReference species="C00624" stoichiometry="1"/>
			 <speciesReference species="C00077" stoichiometry="1"/>
		</listOfProducts>
		<kineticLaw>
			<math xmlns="http://www.w3.org/1998/Math/MathML">
				<apply>
					<ci> LOWER_BOUND </ci>
					<ci> UPPER_BOUND </ci>
					<ci> OBJECTIVE_COEFFICIENT </ci>
					<ci> FLUX_VALUE </ci>
					<ci> REDUCED_COST </ci>
				</apply>
			</math>
			<listOfParameters>
				<parameter id="LOWER_BOUND" value="-99999.99" units="mmol_per_gDW_per_hr"/>
				<parameter id="UPPER_BOUND" value="99999.99" units="mmol_per_gDW_per_hr"/>
				<parameter id="OBJECTIVE_COEFFICIENT" value="0.000000"/>
				<parameter id="FLUX_VALUE" value="0.000000" units="mmol_per_gDW_per_hr"/>
				<parameter id="REDUCED_COST" value="0.000000"/>
			</listOfParameters>
		</kineticLaw>
	</reaction>
	<reaction id="R03646" name="L-Arginine:tRNA(Arg) ligase (AMP-forming)" reversible="false">
		<notes>
			<html:p>GENE_ASSOCIATION: (RPA2854 and RPA-RNA19) or (RPA2854 and RPA-RNA32) or (RPA2854 and RPA-RNA38) or (RPA2854 and RPA-RNA7) or (RPA2854 and RPA-RNA8) </html:p>
			<html:p>CONFIDENCE_LEVEL: 2 </html:p>
			<html:p>SUBSYSTEM: Aminoacyl tRNA biosynthesis </html:p>
			<html:p>EC NUMBER: 6.1.1.19 </html:p>
		</notes>
		<listOfReactants>
			 <speciesReference species="C00062" stoichiometry="1"/>
			 <speciesReference species="C00002" stoichiometry="1"/>
			 <speciesReference species="C01636" stoichiometry="1"/>
		</listOfReactants>
		<listOfProducts>
			 <speciesReference species="C00020" stoichiometry="1"/>
			 <speciesReference species="C02163" stoichiometry="1"/>
			 <speciesReference species="C00080" stoichiometry="2"/>
			 <speciesReference species="C00013" stoichiometry="1"/>
		</listOfProducts>
		<kineticLaw>
			<math xmlns="http://www.w3.org/1998/Math/MathML">
				<apply>
					<ci> LOWER_BOUND </ci>
					<ci> UPPER_BOUND </ci>
					<ci> OBJECTIVE_COEFFICIENT </ci>
					<ci> FLUX_VALUE </ci>
					<ci> REDUCED_COST </ci>
				</apply>
			</math>
			<listOfParameters>
				<parameter id="LOWER_BOUND" value="0" units="mmol_per_gDW_per_hr"/>
				<parameter id="UPPER_BOUND" value="99999.99" units="mmol_per_gDW_per_hr"/>
				<parameter id="OBJECTIVE_COEFFICIENT" value="0.000000"/>
				<parameter id="FLUX_VALUE" value="0.000000" units="mmol_per_gDW_per_hr"/>
				<parameter id="REDUCED_COST" value="0.000000"/>
			</listOfParameters>
		</kineticLaw>
	</reaction>
	<reaction id="R01826" name="PhosphoenolpyruvateD-erythrose-4-phosphate" reversible="false">
		<notes>
			<html:p>GENE_ASSOCIATION: (RPA0027) or (RPA1984) </html:p>
			<html:p>CONFIDENCE_LEVEL: 2 </html:p>
			<html:p>SUBSYSTEM: Phenylalanine, tyrosine and tryptophan biosynthesis </html:p>
			<html:p>EC NUMBER: 2.5.1.54 </html:p>
		</notes>
		<listOfReactants>
			 <speciesReference species="C00279" stoichiometry="1"/>
			 <speciesReference species="C00001" stoichiometry="1"/>
			 <speciesReference species="C00074" stoichiometry="1"/>
		</listOfReactants>
		<listOfProducts>
			 <speciesReference species="C04691" stoichiometry="1"/>
			 <speciesReference species="C00009" stoichiometry="1"/>
		</listOfProducts>
		<kineticLaw>
			<math xmlns="http://www.w3.org/1998/Math/MathML">
				<apply>
					<ci> LOWER_BOUND </ci>
					<ci> UPPER_BOUND </ci>
					<ci> OBJECTIVE_COEFFICIENT </ci>
					<ci> FLUX_VALUE </ci>
					<ci> REDUCED_COST </ci>
				</apply>
			</math>
			<listOfParameters>
				<parameter id="LOWER_BOUND" value="0" units="mmol_per_gDW_per_hr"/>
				<parameter id="UPPER_BOUND" value="99999.99" units="mmol_per_gDW_per_hr"/>
				<parameter id="OBJECTIVE_COEFFICIENT" value="0.000000"/>
				<parameter id="FLUX_VALUE" value="0.000000" units="mmol_per_gDW_per_hr"/>
				<parameter id="REDUCED_COST" value="0.000000"/>
			</listOfParameters>
		</kineticLaw>
	</reaction>
	<reaction id="R01715" name="Chorismate pyruvatemutase" reversible="false">
		<notes>
			<html:p>GENE_ASSOCIATION: (RPA4438) </html:p>
			<html:p>CONFIDENCE_LEVEL: 2 </html:p>
			<html:p>SUBSYSTEM: Phenylalanine, tyrosine and tryptophan biosynthesis </html:p>
			<html:p>EC NUMBER: 5.4.99.5 </html:p>
		</notes>
		<listOfReactants>
			 <speciesReference species="C00251" stoichiometry="1"/>
		</listOfReactants>
		<listOfProducts>
			 <speciesReference species="C00254" stoichiometry="1"/>
		</listOfProducts>
		<kineticLaw>
			<math xmlns="http://www.w3.org/1998/Math/MathML">
				<apply>
					<ci> LOWER_BOUND </ci>
					<ci> UPPER_BOUND </ci>
					<ci> OBJECTIVE_COEFFICIENT </ci>
					<ci> FLUX_VALUE </ci>
					<ci> REDUCED_COST </ci>
				</apply>
			</math>
			<listOfParameters>
				<parameter id="LOWER_BOUND" value="0" units="mmol_per_gDW_per_hr"/>
				<parameter id="UPPER_BOUND" value="99999.99" units="mmol_per_gDW_per_hr"/>
				<parameter id="OBJECTIVE_COEFFICIENT" value="0.000000"/>
				<parameter id="FLUX_VALUE" value="0.000000" units="mmol_per_gDW_per_hr"/>
				<parameter id="REDUCED_COST" value="0.000000"/>
			</listOfParameters>
		</kineticLaw>
	</reaction>
	<reaction id="R03460" name="Phosphoenolpyruvate3-phosphoshikimate" reversible="true">
		<notes>
			<html:p>GENE_ASSOCIATION: (RPA0061) </html:p>
			<html:p>CONFIDENCE_LEVEL: 2 </html:p>
			<html:p>SUBSYSTEM: Phenylalanine, tyrosine and tryptophan biosynthesis </html:p>
			<html:p>EC NUMBER: 2.5.1.19 </html:p>
		</notes>
		<listOfReactants>
			 <speciesReference species="C00074" stoichiometry="1"/>
			 <speciesReference species="C03175" stoichiometry="1"/>
		</listOfReactants>
		<listOfProducts>
			 <speciesReference species="C01269" stoichiometry="1"/>
			 <speciesReference species="C00009" stoichiometry="1"/>
		</listOfProducts>
		<kineticLaw>
			<math xmlns="http://www.w3.org/1998/Math/MathML">
				<apply>
					<ci> LOWER_BOUND </ci>
					<ci> UPPER_BOUND </ci>
					<ci> OBJECTIVE_COEFFICIENT </ci>
					<ci> FLUX_VALUE </ci>
					<ci> REDUCED_COST </ci>
				</apply>
			</math>
			<listOfParameters>
				<parameter id="LOWER_BOUND" value="-99999.99" units="mmol_per_gDW_per_hr"/>
				<parameter id="UPPER_BOUND" value="99999.99" units="mmol_per_gDW_per_hr"/>
				<parameter id="OBJECTIVE_COEFFICIENT" value="0.000000"/>
				<parameter id="FLUX_VALUE" value="0.000000" units="mmol_per_gDW_per_hr"/>
				<parameter id="REDUCED_COST" value="0.000000"/>
			</listOfParameters>
		</kineticLaw>
	</reaction>
	<reaction id="R03083" name="2-Dehydro-3-deoxy-D-arabino-heptonate 7-phosphate phosphate-lyase" reversible="false">
		<notes>
			<html:p>GENE_ASSOCIATION: (RPA0503) or (RPA4052) </html:p>
			<html:p>CONFIDENCE_LEVEL: 2 </html:p>
			<html:p>SUBSYSTEM: Phenylalanine, tyrosine and tryptophan biosynthesis </html:p>
			<html:p>EC NUMBER: 4.2.3.4 </html:p>
		</notes>
		<listOfReactants>
			 <speciesReference species="C04691" stoichiometry="1"/>
		</listOfReactants>
		<listOfProducts>
			 <speciesReference species="C00944" stoichiometry="1"/>
			 <speciesReference species="C00009" stoichiometry="1"/>
		</listOfProducts>
		<kineticLaw>
			<math xmlns="http://www.w3.org/1998/Math/MathML">
				<apply>
					<ci> LOWER_BOUND </ci>
					<ci> UPPER_BOUND </ci>
					<ci> OBJECTIVE_COEFFICIENT </ci>
					<ci> FLUX_VALUE </ci>
					<ci> REDUCED_COST </ci>
				</apply>
			</math>
			<listOfParameters>
				<parameter id="LOWER_BOUND" value="0" units="mmol_per_gDW_per_hr"/>
				<parameter id="UPPER_BOUND" value="99999.99" units="mmol_per_gDW_per_hr"/>
				<parameter id="OBJECTIVE_COEFFICIENT" value="0.000000"/>
				<parameter id="FLUX_VALUE" value="0.000000" units="mmol_per_gDW_per_hr"/>
				<parameter id="REDUCED_COST" value="0.000000"/>
			</listOfParameters>
		</kineticLaw>
	</reaction>
	<reaction id="R01714" name="5-O-(1-Carboxyvinyl)-3-phosphoshikimate phosphate-lyase" reversible="false">
		<notes>
			<html:p>GENE_ASSOCIATION: (RPA1201) </html:p>
			<html:p>CONFIDENCE_LEVEL: 2 </html:p>
			<html:p>SUBSYSTEM: Phenylalanine, tyrosine and tryptophan biosynthesis </html:p>
			<html:p>EC NUMBER: 4.2.3.5 </html:p>
		</notes>
		<listOfReactants>
			 <speciesReference species="C01269" stoichiometry="1"/>
		</listOfReactants>
		<listOfProducts>
			 <speciesReference species="C00251" stoichiometry="1"/>
			 <speciesReference species="C00009" stoichiometry="1"/>
		</listOfProducts>
		<kineticLaw>
			<math xmlns="http://www.w3.org/1998/Math/MathML">
				<apply>
					<ci> LOWER_BOUND </ci>
					<ci> UPPER_BOUND </ci>
					<ci> OBJECTIVE_COEFFICIENT </ci>
					<ci> FLUX_VALUE </ci>
					<ci> REDUCED_COST </ci>
				</apply>
			</math>
			<listOfParameters>
				<parameter id="LOWER_BOUND" value="0" units="mmol_per_gDW_per_hr"/>
				<parameter id="UPPER_BOUND" value="99999.99" units="mmol_per_gDW_per_hr"/>
				<parameter id="OBJECTIVE_COEFFICIENT" value="0.000000"/>
				<parameter id="FLUX_VALUE" value="0.000000" units="mmol_per_gDW_per_hr"/>
				<parameter id="REDUCED_COST" value="0.000000"/>
			</listOfParameters>
		</kineticLaw>
	</reaction>
	<reaction id="R02413" name="ShikimateNADP+ 5-oxidoreductase" reversible="true">
		<notes>
			<html:p>GENE_ASSOCIATION: (RPA4325) </html:p>
			<html:p>CONFIDENCE_LEVEL: 2 </html:p>
			<html:p>SUBSYSTEM: Phenylalanine, tyrosine and tryptophan biosynthesis </html:p>
			<html:p>EC NUMBER: 1.1.1.25 </html:p>
		</notes>
		<listOfReactants>
			 <speciesReference species="C00006" stoichiometry="1"/>
			 <speciesReference species="C00493" stoichiometry="1"/>
		</listOfReactants>
		<listOfProducts>
			 <speciesReference species="C02637" stoichiometry="1"/>
			 <speciesReference species="C00080" stoichiometry="1"/>
			 <speciesReference species="C00005" stoichiometry="1"/>
		</listOfProducts>
		<kineticLaw>
			<math xmlns="http://www.w3.org/1998/Math/MathML">
				<apply>
					<ci> LOWER_BOUND </ci>
					<ci> UPPER_BOUND </ci>
					<ci> OBJECTIVE_COEFFICIENT </ci>
					<ci> FLUX_VALUE </ci>
					<ci> REDUCED_COST </ci>
				</apply>
			</math>
			<listOfParameters>
				<parameter id="LOWER_BOUND" value="-99999.99" units="mmol_per_gDW_per_hr"/>
				<parameter id="UPPER_BOUND" value="99999.99" units="mmol_per_gDW_per_hr"/>
				<parameter id="OBJECTIVE_COEFFICIENT" value="0.000000"/>
				<parameter id="FLUX_VALUE" value="0.000000" units="mmol_per_gDW_per_hr"/>
				<parameter id="REDUCED_COST" value="0.000000"/>
			</listOfParameters>
		</kineticLaw>
	</reaction>
	<reaction id="R02412" name="ATPshikimate 3-phosphotransferase" reversible="true">
		<notes>
			<html:p>GENE_ASSOCIATION: (RPA0504) </html:p>
			<html:p>CONFIDENCE_LEVEL: 2 </html:p>
			<html:p>SUBSYSTEM: Phenylalanine, tyrosine and tryptophan biosynthesis </html:p>
			<html:p>EC NUMBER: 2.7.1.71 </html:p>
		</notes>
		<listOfReactants>
			 <speciesReference species="C00002" stoichiometry="1"/>
			 <speciesReference species="C00493" stoichiometry="1"/>
		</listOfReactants>
		<listOfProducts>
			 <speciesReference species="C00008" stoichiometry="1"/>
			 <speciesReference species="C00080" stoichiometry="1"/>
			 <speciesReference species="C03175" stoichiometry="1"/>
		</listOfProducts>
		<kineticLaw>
			<math xmlns="http://www.w3.org/1998/Math/MathML">
				<apply>
					<ci> LOWER_BOUND </ci>
					<ci> UPPER_BOUND </ci>
					<ci> OBJECTIVE_COEFFICIENT </ci>
					<ci> FLUX_VALUE </ci>
					<ci> REDUCED_COST </ci>
				</apply>
			</math>
			<listOfParameters>
				<parameter id="LOWER_BOUND" value="-99999.99" units="mmol_per_gDW_per_hr"/>
				<parameter id="UPPER_BOUND" value="99999.99" units="mmol_per_gDW_per_hr"/>
				<parameter id="OBJECTIVE_COEFFICIENT" value="0.000000"/>
				<parameter id="FLUX_VALUE" value="0.000000" units="mmol_per_gDW_per_hr"/>
				<parameter id="REDUCED_COST" value="0.000000"/>
			</listOfParameters>
		</kineticLaw>
	</reaction>
	<reaction id="R02291" name="L-Aspartate-4-semialdehydeNADP+ oxidoreductase (phosphorylating)" reversible="true">
		<notes>
			<html:p>GENE_ASSOCIATION: (RPA0230) </html:p>
			<html:p>CONFIDENCE_LEVEL: 2 </html:p>
			<html:p>SUBSYSTEM: Glycine, serine and threonine metabolism </html:p>
			<html:p>EC NUMBER: 1.2.1.11 </html:p>
		</notes>
		<listOfReactants>
			 <speciesReference species="C03082" stoichiometry="1"/>
			 <speciesReference species="C00080" stoichiometry="1"/>
			 <speciesReference species="C00005" stoichiometry="1"/>
		</listOfReactants>
		<listOfProducts>
			 <speciesReference species="C00441" stoichiometry="1"/>
			 <speciesReference species="C00006" stoichiometry="1"/>
			 <speciesReference species="C00009" stoichiometry="1"/>
		</listOfProducts>
		<kineticLaw>
			<math xmlns="http://www.w3.org/1998/Math/MathML">
				<apply>
					<ci> LOWER_BOUND </ci>
					<ci> UPPER_BOUND </ci>
					<ci> OBJECTIVE_COEFFICIENT </ci>
					<ci> FLUX_VALUE </ci>
					<ci> REDUCED_COST </ci>
				</apply>
			</math>
			<listOfParameters>
				<parameter id="LOWER_BOUND" value="-99999.99" units="mmol_per_gDW_per_hr"/>
				<parameter id="UPPER_BOUND" value="99999.99" units="mmol_per_gDW_per_hr"/>
				<parameter id="OBJECTIVE_COEFFICIENT" value="0.000000"/>
				<parameter id="FLUX_VALUE" value="0.000000" units="mmol_per_gDW_per_hr"/>
				<parameter id="REDUCED_COST" value="0.000000"/>
			</listOfParameters>
		</kineticLaw>
	</reaction>
	<reaction id="R03647" name="L-Aspartate:tRNAAsp ligase (AMP-forming)" reversible="false">
		<notes>
			<html:p>GENE_ASSOCIATION: (RPA3043 and RPA-RNA30) </html:p>
			<html:p>CONFIDENCE_LEVEL: 2 </html:p>
			<html:p>SUBSYSTEM: Aminoacyl tRNA biosynthesis </html:p>
			<html:p>EC NUMBER: 6.1.1.23 </html:p>
		</notes>
		<listOfReactants>
			 <speciesReference species="C00049" stoichiometry="1"/>
			 <speciesReference species="C00002" stoichiometry="1"/>
			 <speciesReference species="C01637" stoichiometry="1"/>
		</listOfReactants>
		<listOfProducts>
			 <speciesReference species="C00020" stoichiometry="1"/>
			 <speciesReference species="C06113" stoichiometry="1"/>
			 <speciesReference species="C00013" stoichiometry="1"/>
		</listOfProducts>
		<kineticLaw>
			<math xmlns="http://www.w3.org/1998/Math/MathML">
				<apply>
					<ci> LOWER_BOUND </ci>
					<ci> UPPER_BOUND </ci>
					<ci> OBJECTIVE_COEFFICIENT </ci>
					<ci> FLUX_VALUE </ci>
					<ci> REDUCED_COST </ci>
				</apply>
			</math>
			<listOfParameters>
				<parameter id="LOWER_BOUND" value="0" units="mmol_per_gDW_per_hr"/>
				<parameter id="UPPER_BOUND" value="99999.99" units="mmol_per_gDW_per_hr"/>
				<parameter id="OBJECTIVE_COEFFICIENT" value="0.000000"/>
				<parameter id="FLUX_VALUE" value="0.000000" units="mmol_per_gDW_per_hr"/>
				<parameter id="REDUCED_COST" value="0.000000"/>
			</listOfParameters>
		</kineticLaw>
	</reaction>
	<reaction id="R05577" name="L-Aspartate:tRNA(Asp) ligase (AMP-forming)" reversible="false">
		<notes>
			<html:p>GENE_ASSOCIATION: (RPA3043 and RPA-RNA28) </html:p>
			<html:p>CONFIDENCE_LEVEL: 2 </html:p>
			<html:p>SUBSYSTEM: Aminoacyl tRNA biosynthesis </html:p>
			<html:p>EC NUMBER: 6.1.1.12 </html:p>
		</notes>
		<listOfReactants>
			 <speciesReference species="C00049" stoichiometry="1"/>
			 <speciesReference species="C00002" stoichiometry="1"/>
			 <speciesReference species="C01638" stoichiometry="1"/>
		</listOfReactants>
		<listOfProducts>
			 <speciesReference species="C00020" stoichiometry="1"/>
			 <speciesReference species="C02984" stoichiometry="1"/>
			 <speciesReference species="C00013" stoichiometry="1"/>
		</listOfProducts>
		<kineticLaw>
			<math xmlns="http://www.w3.org/1998/Math/MathML">
				<apply>
					<ci> LOWER_BOUND </ci>
					<ci> UPPER_BOUND </ci>
					<ci> OBJECTIVE_COEFFICIENT </ci>
					<ci> FLUX_VALUE </ci>
					<ci> REDUCED_COST </ci>
				</apply>
			</math>
			<listOfParameters>
				<parameter id="LOWER_BOUND" value="0" units="mmol_per_gDW_per_hr"/>
				<parameter id="UPPER_BOUND" value="99999.99" units="mmol_per_gDW_per_hr"/>
				<parameter id="OBJECTIVE_COEFFICIENT" value="0.000000"/>
				<parameter id="FLUX_VALUE" value="0.000000" units="mmol_per_gDW_per_hr"/>
				<parameter id="REDUCED_COST" value="0.000000"/>
			</listOfParameters>
		</kineticLaw>
	</reaction>
	<reaction id="R00086" name="ATP synthase (four protons for one ATP)" reversible="true">
		<notes>
			<html:p>GENE_ASSOCIATION: (RPA0175 and RPA0176 and RPA0177 and RPA0178 and RPA0179 and RPA0843 and RPA0844 and RPA0845 and RPA0846 and RPA0847) </html:p>
			<html:p>CONFIDENCE_LEVEL: 2 </html:p>
			<html:p>SUBSYSTEM: Oxidative phosphorylation </html:p>
			<html:p>EC NUMBER: 3.6.3.14 </html:p>
		</notes>
		<listOfReactants>
			 <speciesReference species="C00008" stoichiometry="1"/>
			 <speciesReference species="C00080PX" stoichiometry="4"/>
			 <speciesReference species="C00009" stoichiometry="1"/>
		</listOfReactants>
		<listOfProducts>
			 <speciesReference species="C00002" stoichiometry="1"/>
			 <speciesReference species="C00080" stoichiometry="3"/>
			 <speciesReference species="C00001" stoichiometry="1"/>
		</listOfProducts>
		<kineticLaw>
			<math xmlns="http://www.w3.org/1998/Math/MathML">
				<apply>
					<ci> LOWER_BOUND </ci>
					<ci> UPPER_BOUND </ci>
					<ci> OBJECTIVE_COEFFICIENT </ci>
					<ci> FLUX_VALUE </ci>
					<ci> REDUCED_COST </ci>
				</apply>
			</math>
			<listOfParameters>
				<parameter id="LOWER_BOUND" value="-99999.99" units="mmol_per_gDW_per_hr"/>
				<parameter id="UPPER_BOUND" value="99999.99" units="mmol_per_gDW_per_hr"/>
				<parameter id="OBJECTIVE_COEFFICIENT" value="0.000000"/>
				<parameter id="FLUX_VALUE" value="0.000000" units="mmol_per_gDW_per_hr"/>
				<parameter id="REDUCED_COST" value="0.000000"/>
			</listOfParameters>
		</kineticLaw>
	</reaction>
	<reaction id="XR246" name="ATP phosphohydrolase" reversible="false">
		<notes>
			<html:p>GENE_ASSOCIATION: (RPA2811) </html:p>
			<html:p>CONFIDENCE_LEVEL: 2 </html:p>
			<html:p>SUBSYSTEM: Purine metabolism </html:p>
			<html:p>EC NUMBER: 3.6.1.8 </html:p>
		</notes>
		<listOfReactants>
			 <speciesReference species="C00002" stoichiometry="1"/>
			 <speciesReference species="C00001" stoichiometry="1"/>
		</listOfReactants>
		<listOfProducts>
			 <speciesReference species="C00008" stoichiometry="1"/>
			 <speciesReference species="C00080" stoichiometry="1"/>
			 <speciesReference species="C00009" stoichiometry="1"/>
		</listOfProducts>
		<kineticLaw>
			<math xmlns="http://www.w3.org/1998/Math/MathML">
				<apply>
					<ci> LOWER_BOUND </ci>
					<ci> UPPER_BOUND </ci>
					<ci> OBJECTIVE_COEFFICIENT </ci>
					<ci> FLUX_VALUE </ci>
					<ci> REDUCED_COST </ci>
				</apply>
			</math>
			<listOfParameters>
				<parameter id="LOWER_BOUND" value="7.60" units="mmol_per_gDW_per_hr"/>
				<parameter id="UPPER_BOUND" value="7.60" units="mmol_per_gDW_per_hr"/>
				<parameter id="OBJECTIVE_COEFFICIENT" value="0.000000"/>
				<parameter id="FLUX_VALUE" value="0.000000" units="mmol_per_gDW_per_hr"/>
				<parameter id="REDUCED_COST" value="0.000000"/>
			</listOfParameters>
		</kineticLaw>
	</reaction>
	<reaction id="R03494" name="geranoyl-CoA:carbon-dioxide ligase (ADP-forming)" reversible="false">
		<notes>
			<html:p>GENE_ASSOCIATION: (RPA2143 and RPA2144) </html:p>
			<html:p>CONFIDENCE_LEVEL: 2 </html:p>
			<html:p>SUBSYSTEM: Geraniol degradation </html:p>
			<html:p>EC NUMBER: 6.4.1.5 </html:p>
		</notes>
		<listOfReactants>
			 <speciesReference species="C00002" stoichiometry="1"/>
			 <speciesReference species="C01920" stoichiometry="1"/>
			 <speciesReference species="C00288" stoichiometry="1"/>
		</listOfReactants>
		<listOfProducts>
			 <speciesReference species="C00008" stoichiometry="1"/>
			 <speciesReference species="C00080" stoichiometry="1"/>
			 <speciesReference species="C01291" stoichiometry="1"/>
			 <speciesReference species="C00009" stoichiometry="1"/>
		</listOfProducts>
		<kineticLaw>
			<math xmlns="http://www.w3.org/1998/Math/MathML">
				<apply>
					<ci> LOWER_BOUND </ci>
					<ci> UPPER_BOUND </ci>
					<ci> OBJECTIVE_COEFFICIENT </ci>
					<ci> FLUX_VALUE </ci>
					<ci> REDUCED_COST </ci>
				</apply>
			</math>
			<listOfParameters>
				<parameter id="LOWER_BOUND" value="0" units="mmol_per_gDW_per_hr"/>
				<parameter id="UPPER_BOUND" value="99999.99" units="mmol_per_gDW_per_hr"/>
				<parameter id="OBJECTIVE_COEFFICIENT" value="0.000000"/>
				<parameter id="FLUX_VALUE" value="0.000000" units="mmol_per_gDW_per_hr"/>
				<parameter id="REDUCED_COST" value="0.000000"/>
			</listOfParameters>
		</kineticLaw>
	</reaction>
	<reaction id="R08089" name="citronellyl-CoA dehydrogenase" reversible="false">
		<notes>
			<html:p>GENE_ASSOCIATION: (RPA2138) </html:p>
			<html:p>CONFIDENCE_LEVEL: 2 </html:p>
			<html:p>SUBSYSTEM: Geraniol degradation </html:p>
		</notes>
		<listOfReactants>
			 <speciesReference species="C16464" stoichiometry="1"/>
			 <speciesReference species="C00003" stoichiometry="1"/>
		</listOfReactants>
		<listOfProducts>
			 <speciesReference species="C01920" stoichiometry="1"/>
			 <speciesReference species="C00080" stoichiometry="1"/>
			 <speciesReference species="C00004" stoichiometry="1"/>
		</listOfProducts>
		<kineticLaw>
			<math xmlns="http://www.w3.org/1998/Math/MathML">
				<apply>
					<ci> LOWER_BOUND </ci>
					<ci> UPPER_BOUND </ci>
					<ci> OBJECTIVE_COEFFICIENT </ci>
					<ci> FLUX_VALUE </ci>
					<ci> REDUCED_COST </ci>
				</apply>
			</math>
			<listOfParameters>
				<parameter id="LOWER_BOUND" value="0" units="mmol_per_gDW_per_hr"/>
				<parameter id="UPPER_BOUND" value="99999.99" units="mmol_per_gDW_per_hr"/>
				<parameter id="OBJECTIVE_COEFFICIENT" value="0.000000"/>
				<parameter id="FLUX_VALUE" value="0.000000" units="mmol_per_gDW_per_hr"/>
				<parameter id="REDUCED_COST" value="0.000000"/>
			</listOfParameters>
		</kineticLaw>
	</reaction>
	<reaction id="R03493" name="3-(4-methylpent-3-en-1-yl)-pent-2-enedioyl-CoA hydro-lyase" reversible="true">
		<notes>
			<html:p>GENE_ASSOCIATION: (RPA2145) </html:p>
			<html:p>CONFIDENCE_LEVEL: 2 </html:p>
			<html:p>SUBSYSTEM: Geraniol degradation </html:p>
			<html:p>EC NUMBER: 4.2.1.57 </html:p>
		</notes>
		<listOfReactants>
			 <speciesReference species="C00001" stoichiometry="1"/>
			 <speciesReference species="C01291" stoichiometry="1"/>
		</listOfReactants>
		<listOfProducts>
			 <speciesReference species="C04675" stoichiometry="1"/>
		</listOfProducts>
		<kineticLaw>
			<math xmlns="http://www.w3.org/1998/Math/MathML">
				<apply>
					<ci> LOWER_BOUND </ci>
					<ci> UPPER_BOUND </ci>
					<ci> OBJECTIVE_COEFFICIENT </ci>
					<ci> FLUX_VALUE </ci>
					<ci> REDUCED_COST </ci>
				</apply>
			</math>
			<listOfParameters>
				<parameter id="LOWER_BOUND" value="-99999.99" units="mmol_per_gDW_per_hr"/>
				<parameter id="UPPER_BOUND" value="99999.99" units="mmol_per_gDW_per_hr"/>
				<parameter id="OBJECTIVE_COEFFICIENT" value="0.000000"/>
				<parameter id="FLUX_VALUE" value="0.000000" units="mmol_per_gDW_per_hr"/>
				<parameter id="REDUCED_COST" value="0.000000"/>
			</listOfParameters>
		</kineticLaw>
	</reaction>
	<reaction id="R10125" name="citronellol dehydrogenase" reversible="false">
		<notes>
			<html:p>GENE_ASSOCIATION: (RPA0024) </html:p>
			<html:p>CONFIDENCE_LEVEL: 2 </html:p>
			<html:p>SUBSYSTEM: Geraniol degradation </html:p>
		</notes>
		<listOfReactants>
			 <speciesReference species="C09849" stoichiometry="1"/>
			 <speciesReference species="C00003" stoichiometry="1"/>
		</listOfReactants>
		<listOfProducts>
			 <speciesReference species="C09848" stoichiometry="1"/>
			 <speciesReference species="C00080" stoichiometry="1"/>
			 <speciesReference species="C00004" stoichiometry="1"/>
		</listOfProducts>
		<kineticLaw>
			<math xmlns="http://www.w3.org/1998/Math/MathML">
				<apply>
					<ci> LOWER_BOUND </ci>
					<ci> UPPER_BOUND </ci>
					<ci> OBJECTIVE_COEFFICIENT </ci>
					<ci> FLUX_VALUE </ci>
					<ci> REDUCED_COST </ci>
				</apply>
			</math>
			<listOfParameters>
				<parameter id="LOWER_BOUND" value="0" units="mmol_per_gDW_per_hr"/>
				<parameter id="UPPER_BOUND" value="99999.99" units="mmol_per_gDW_per_hr"/>
				<parameter id="OBJECTIVE_COEFFICIENT" value="0.000000"/>
				<parameter id="FLUX_VALUE" value="0.000000" units="mmol_per_gDW_per_hr"/>
				<parameter id="REDUCED_COST" value="0.000000"/>
			</listOfParameters>
		</kineticLaw>
	</reaction>
	<reaction id="XR247" name="citronellol dehydrogenase" reversible="false">
		<notes>
			<html:p>GENE_ASSOCIATION: (RPA0024) </html:p>
			<html:p>CONFIDENCE_LEVEL: 2 </html:p>
			<html:p>SUBSYSTEM: Geraniol degradation </html:p>
		</notes>
		<listOfReactants>
			 <speciesReference species="C11386" stoichiometry="1"/>
			 <speciesReference species="C00003" stoichiometry="1"/>
		</listOfReactants>
		<listOfProducts>
			 <speciesReference species="C11384" stoichiometry="1"/>
			 <speciesReference species="C00080" stoichiometry="1"/>
			 <speciesReference species="C00004" stoichiometry="1"/>
		</listOfProducts>
		<kineticLaw>
			<math xmlns="http://www.w3.org/1998/Math/MathML">
				<apply>
					<ci> LOWER_BOUND </ci>
					<ci> UPPER_BOUND </ci>
					<ci> OBJECTIVE_COEFFICIENT </ci>
					<ci> FLUX_VALUE </ci>
					<ci> REDUCED_COST </ci>
				</apply>
			</math>
			<listOfParameters>
				<parameter id="LOWER_BOUND" value="0" units="mmol_per_gDW_per_hr"/>
				<parameter id="UPPER_BOUND" value="99999.99" units="mmol_per_gDW_per_hr"/>
				<parameter id="OBJECTIVE_COEFFICIENT" value="0.000000"/>
				<parameter id="FLUX_VALUE" value="0.000000" units="mmol_per_gDW_per_hr"/>
				<parameter id="REDUCED_COST" value="0.000000"/>
			</listOfParameters>
		</kineticLaw>
	</reaction>
	<reaction id="R08087" name="citronellol dehydrogenase" reversible="false">
		<notes>
			<html:p>GENE_ASSOCIATION: (RPA0024) </html:p>
			<html:p>CONFIDENCE_LEVEL: 2 </html:p>
			<html:p>SUBSYSTEM: Geraniol degradation </html:p>
		</notes>
		<listOfReactants>
			 <speciesReference species="C09848" stoichiometry="1"/>
			 <speciesReference species="C00001" stoichiometry="1"/>
			 <speciesReference species="C00003" stoichiometry="1"/>
		</listOfReactants>
		<listOfProducts>
			 <speciesReference species="C16462" stoichiometry="1"/>
			 <speciesReference species="C00080" stoichiometry="2"/>
			 <speciesReference species="C00004" stoichiometry="1"/>
		</listOfProducts>
		<kineticLaw>
			<math xmlns="http://www.w3.org/1998/Math/MathML">
				<apply>
					<ci> LOWER_BOUND </ci>
					<ci> UPPER_BOUND </ci>
					<ci> OBJECTIVE_COEFFICIENT </ci>
					<ci> FLUX_VALUE </ci>
					<ci> REDUCED_COST </ci>
				</apply>
			</math>
			<listOfParameters>
				<parameter id="LOWER_BOUND" value="0" units="mmol_per_gDW_per_hr"/>
				<parameter id="UPPER_BOUND" value="99999.99" units="mmol_per_gDW_per_hr"/>
				<parameter id="OBJECTIVE_COEFFICIENT" value="0.000000"/>
				<parameter id="FLUX_VALUE" value="0.000000" units="mmol_per_gDW_per_hr"/>
				<parameter id="REDUCED_COST" value="0.000000"/>
			</listOfParameters>
		</kineticLaw>
	</reaction>
	<reaction id="R08096" name="citronellol dehydrogenase" reversible="false">
		<notes>
			<html:p>GENE_ASSOCIATION: (RPA0024) </html:p>
			<html:p>CONFIDENCE_LEVEL: 2 </html:p>
			<html:p>SUBSYSTEM: Geraniol degradation </html:p>
		</notes>
		<listOfReactants>
			 <speciesReference species="C11384" stoichiometry="1"/>
			 <speciesReference species="C00001" stoichiometry="1"/>
			 <speciesReference species="C00003" stoichiometry="1"/>
		</listOfReactants>
		<listOfProducts>
			 <speciesReference species="C16462" stoichiometry="1"/>
			 <speciesReference species="C00080" stoichiometry="2"/>
			 <speciesReference species="C00004" stoichiometry="1"/>
		</listOfProducts>
		<kineticLaw>
			<math xmlns="http://www.w3.org/1998/Math/MathML">
				<apply>
					<ci> LOWER_BOUND </ci>
					<ci> UPPER_BOUND </ci>
					<ci> OBJECTIVE_COEFFICIENT </ci>
					<ci> FLUX_VALUE </ci>
					<ci> REDUCED_COST </ci>
				</apply>
			</math>
			<listOfParameters>
				<parameter id="LOWER_BOUND" value="0" units="mmol_per_gDW_per_hr"/>
				<parameter id="UPPER_BOUND" value="99999.99" units="mmol_per_gDW_per_hr"/>
				<parameter id="OBJECTIVE_COEFFICIENT" value="0.000000"/>
				<parameter id="FLUX_VALUE" value="0.000000" units="mmol_per_gDW_per_hr"/>
				<parameter id="REDUCED_COST" value="0.000000"/>
			</listOfParameters>
		</kineticLaw>
	</reaction>
	<reaction id="R08088" name="citronellyl-CoA synthetase" reversible="false">
		<notes>
			<html:p>GENE_ASSOCIATION: (RPA4592) </html:p>
			<html:p>CONFIDENCE_LEVEL: 2 </html:p>
			<html:p>SUBSYSTEM: Geraniol degradation </html:p>
		</notes>
		<listOfReactants>
			 <speciesReference species="C00002" stoichiometry="1"/>
			 <speciesReference species="C16462" stoichiometry="1"/>
			 <speciesReference species="C00010" stoichiometry="1"/>
			 <speciesReference species="C00080" stoichiometry="1"/>
		</listOfReactants>
		<listOfProducts>
			 <speciesReference species="C00020" stoichiometry="1"/>
			 <speciesReference species="C16464" stoichiometry="1"/>
			 <speciesReference species="C00013" stoichiometry="1"/>
		</listOfProducts>
		<kineticLaw>
			<math xmlns="http://www.w3.org/1998/Math/MathML">
				<apply>
					<ci> LOWER_BOUND </ci>
					<ci> UPPER_BOUND </ci>
					<ci> OBJECTIVE_COEFFICIENT </ci>
					<ci> FLUX_VALUE </ci>
					<ci> REDUCED_COST </ci>
				</apply>
			</math>
			<listOfParameters>
				<parameter id="LOWER_BOUND" value="0" units="mmol_per_gDW_per_hr"/>
				<parameter id="UPPER_BOUND" value="99999.99" units="mmol_per_gDW_per_hr"/>
				<parameter id="OBJECTIVE_COEFFICIENT" value="0.000000"/>
				<parameter id="FLUX_VALUE" value="0.000000" units="mmol_per_gDW_per_hr"/>
				<parameter id="REDUCED_COST" value="0.000000"/>
			</listOfParameters>
		</kineticLaw>
	</reaction>
	<reaction id="R05627" name="Undecaprenyl-diphosphate phosphohydrolase" reversible="false">
		<notes>
			<html:p>GENE_ASSOCIATION: (RPA0044) </html:p>
			<html:p>CONFIDENCE_LEVEL: 2 </html:p>
			<html:p>SUBSYSTEM: Peptidoglycan biosynthesis </html:p>
			<html:p>EC NUMBER: 3.6.1.27 </html:p>
		</notes>
		<listOfReactants>
			 <speciesReference species="C00001" stoichiometry="1"/>
			 <speciesReference species="C04574" stoichiometry="1"/>
		</listOfReactants>
		<listOfProducts>
			 <speciesReference species="C00080" stoichiometry="1"/>
			 <speciesReference species="C00009" stoichiometry="1"/>
			 <speciesReference species="C17556" stoichiometry="1"/>
		</listOfProducts>
		<kineticLaw>
			<math xmlns="http://www.w3.org/1998/Math/MathML">
				<apply>
					<ci> LOWER_BOUND </ci>
					<ci> UPPER_BOUND </ci>
					<ci> OBJECTIVE_COEFFICIENT </ci>
					<ci> FLUX_VALUE </ci>
					<ci> REDUCED_COST </ci>
				</apply>
			</math>
			<listOfParameters>
				<parameter id="LOWER_BOUND" value="0" units="mmol_per_gDW_per_hr"/>
				<parameter id="UPPER_BOUND" value="99999.99" units="mmol_per_gDW_per_hr"/>
				<parameter id="OBJECTIVE_COEFFICIENT" value="0.000000"/>
				<parameter id="FLUX_VALUE" value="0.000000" units="mmol_per_gDW_per_hr"/>
				<parameter id="REDUCED_COST" value="0.000000"/>
			</listOfParameters>
		</kineticLaw>
	</reaction>
	<reaction id="R01422" name="benzoate:CoA ligase (AMP-forming)" reversible="false">
		<notes>
			<html:p>GENE_ASSOCIATION: (RPA0651) or (RPA0661) or (RPA0669) </html:p>
			<html:p>CONFIDENCE_LEVEL: 2 </html:p>
			<html:p>SUBSYSTEM: Benzoate degradation </html:p>
			<html:p>EC NUMBER: 6.2.1.25 </html:p>
		</notes>
		<listOfReactants>
			 <speciesReference species="C00002" stoichiometry="1"/>
			 <speciesReference species="C00180" stoichiometry="1"/>
			 <speciesReference species="C00010" stoichiometry="1"/>
		</listOfReactants>
		<listOfProducts>
			 <speciesReference species="C00020" stoichiometry="1"/>
			 <speciesReference species="C00512" stoichiometry="1"/>
			 <speciesReference species="C00013" stoichiometry="1"/>
		</listOfProducts>
		<kineticLaw>
			<math xmlns="http://www.w3.org/1998/Math/MathML">
				<apply>
					<ci> LOWER_BOUND </ci>
					<ci> UPPER_BOUND </ci>
					<ci> OBJECTIVE_COEFFICIENT </ci>
					<ci> FLUX_VALUE </ci>
					<ci> REDUCED_COST </ci>
				</apply>
			</math>
			<listOfParameters>
				<parameter id="LOWER_BOUND" value="0" units="mmol_per_gDW_per_hr"/>
				<parameter id="UPPER_BOUND" value="99999.99" units="mmol_per_gDW_per_hr"/>
				<parameter id="OBJECTIVE_COEFFICIENT" value="0.000000"/>
				<parameter id="FLUX_VALUE" value="0.000000" units="mmol_per_gDW_per_hr"/>
				<parameter id="REDUCED_COST" value="0.000000"/>
			</listOfParameters>
		</kineticLaw>
	</reaction>
	<reaction id="R02451" name="cyclohexa-1,5-diene-1-carbonyl-CoA:ferredoxin oxidoreductase (aromatizing, ATP-forming)" reversible="false">
		<notes>
			<html:p>GENE_ASSOCIATION: (RPA0657 and RPA0658 and RPA0659 and RPA0660) </html:p>
			<html:p>CONFIDENCE_LEVEL: 2 </html:p>
			<html:p>SUBSYSTEM: Benzoate degradation </html:p>
			<html:p>EC NUMBER: 1.3.7.8 </html:p>
		</notes>
		<listOfReactants>
			 <speciesReference species="C00002" stoichiometry="2"/>
			 <speciesReference species="C00512" stoichiometry="1"/>
			 <speciesReference species="C00080" stoichiometry="1"/>
			 <speciesReference species="C00001" stoichiometry="2"/>
			 <speciesReference species="C00138" stoichiometry="1"/>
		</listOfReactants>
		<listOfProducts>
			 <speciesReference species="C00008" stoichiometry="2"/>
			 <speciesReference species="C06322" stoichiometry="1"/>
			 <speciesReference species="C00139" stoichiometry="1"/>
			 <speciesReference species="C00009" stoichiometry="2"/>
		</listOfProducts>
		<kineticLaw>
			<math xmlns="http://www.w3.org/1998/Math/MathML">
				<apply>
					<ci> LOWER_BOUND </ci>
					<ci> UPPER_BOUND </ci>
					<ci> OBJECTIVE_COEFFICIENT </ci>
					<ci> FLUX_VALUE </ci>
					<ci> REDUCED_COST </ci>
				</apply>
			</math>
			<listOfParameters>
				<parameter id="LOWER_BOUND" value="0" units="mmol_per_gDW_per_hr"/>
				<parameter id="UPPER_BOUND" value="99999.99" units="mmol_per_gDW_per_hr"/>
				<parameter id="OBJECTIVE_COEFFICIENT" value="0.000000"/>
				<parameter id="FLUX_VALUE" value="0.000000" units="mmol_per_gDW_per_hr"/>
				<parameter id="REDUCED_COST" value="0.000000"/>
			</listOfParameters>
		</kineticLaw>
	</reaction>
	<reaction id="R05582" name="" reversible="false">
		<notes>
			<html:p>GENE_ASSOCIATION: (RPA0654) </html:p>
			<html:p>CONFIDENCE_LEVEL: 2 </html:p>
			<html:p>SUBSYSTEM: Benzoate degradation </html:p>
			<html:p>EC NUMBER: 1.1.1.- </html:p>
		</notes>
		<listOfReactants>
			 <speciesReference species="C09812" stoichiometry="1"/>
			 <speciesReference species="C00003" stoichiometry="1"/>
		</listOfReactants>
		<listOfProducts>
			 <speciesReference species="C09813" stoichiometry="1"/>
			 <speciesReference species="C00080" stoichiometry="1"/>
			 <speciesReference species="C00004" stoichiometry="1"/>
		</listOfProducts>
		<kineticLaw>
			<math xmlns="http://www.w3.org/1998/Math/MathML">
				<apply>
					<ci> LOWER_BOUND </ci>
					<ci> UPPER_BOUND </ci>
					<ci> OBJECTIVE_COEFFICIENT </ci>
					<ci> FLUX_VALUE </ci>
					<ci> REDUCED_COST </ci>
				</apply>
			</math>
			<listOfParameters>
				<parameter id="LOWER_BOUND" value="0" units="mmol_per_gDW_per_hr"/>
				<parameter id="UPPER_BOUND" value="99999.99" units="mmol_per_gDW_per_hr"/>
				<parameter id="OBJECTIVE_COEFFICIENT" value="0.000000"/>
				<parameter id="FLUX_VALUE" value="0.000000" units="mmol_per_gDW_per_hr"/>
				<parameter id="REDUCED_COST" value="0.000000"/>
			</listOfParameters>
		</kineticLaw>
	</reaction>
	<reaction id="R05592" name="" reversible="false">
		<notes>
			<html:p>GENE_ASSOCIATION: (RPA0653) </html:p>
			<html:p>CONFIDENCE_LEVEL: 2 </html:p>
			<html:p>SUBSYSTEM: Benzoate degradation </html:p>
			<html:p>EC NUMBER: 3.1.2.- </html:p>
		</notes>
		<listOfReactants>
			 <speciesReference species="C09813" stoichiometry="1"/>
			 <speciesReference species="C00001" stoichiometry="1"/>
		</listOfReactants>
		<listOfProducts>
			 <speciesReference species="C00080" stoichiometry="1"/>
			 <speciesReference species="C01063" stoichiometry="1"/>
		</listOfProducts>
		<kineticLaw>
			<math xmlns="http://www.w3.org/1998/Math/MathML">
				<apply>
					<ci> LOWER_BOUND </ci>
					<ci> UPPER_BOUND </ci>
					<ci> OBJECTIVE_COEFFICIENT </ci>
					<ci> FLUX_VALUE </ci>
					<ci> REDUCED_COST </ci>
				</apply>
			</math>
			<listOfParameters>
				<parameter id="LOWER_BOUND" value="0" units="mmol_per_gDW_per_hr"/>
				<parameter id="UPPER_BOUND" value="99999.99" units="mmol_per_gDW_per_hr"/>
				<parameter id="OBJECTIVE_COEFFICIENT" value="0.000000"/>
				<parameter id="FLUX_VALUE" value="0.000000" units="mmol_per_gDW_per_hr"/>
				<parameter id="REDUCED_COST" value="0.000000"/>
			</listOfParameters>
		</kineticLaw>
	</reaction>
	<reaction id="R05600" name="" reversible="false">
		<notes>
			<html:p>GENE_ASSOCIATION: (RPA0650) </html:p>
			<html:p>CONFIDENCE_LEVEL: 2 </html:p>
			<html:p>SUBSYSTEM: Benzoate degradation </html:p>
			<html:p>EC NUMBER: 4.2.1.- </html:p>
		</notes>
		<listOfReactants>
			 <speciesReference species="C09811" stoichiometry="1"/>
			 <speciesReference species="C00001" stoichiometry="1"/>
		</listOfReactants>
		<listOfProducts>
			 <speciesReference species="C09812" stoichiometry="1"/>
		</listOfProducts>
		<kineticLaw>
			<math xmlns="http://www.w3.org/1998/Math/MathML">
				<apply>
					<ci> LOWER_BOUND </ci>
					<ci> UPPER_BOUND </ci>
					<ci> OBJECTIVE_COEFFICIENT </ci>
					<ci> FLUX_VALUE </ci>
					<ci> REDUCED_COST </ci>
				</apply>
			</math>
			<listOfParameters>
				<parameter id="LOWER_BOUND" value="0" units="mmol_per_gDW_per_hr"/>
				<parameter id="UPPER_BOUND" value="99999.99" units="mmol_per_gDW_per_hr"/>
				<parameter id="OBJECTIVE_COEFFICIENT" value="0.000000"/>
				<parameter id="FLUX_VALUE" value="0.000000" units="mmol_per_gDW_per_hr"/>
				<parameter id="REDUCED_COST" value="0.000000"/>
			</listOfParameters>
		</kineticLaw>
	</reaction>
	<reaction id="R05586" name="" reversible="false">
		<notes>
			<html:p>GENE_ASSOCIATION: (RPA0531) or (RPA3715) </html:p>
			<html:p>CONFIDENCE_LEVEL: 2 </html:p>
			<html:p>SUBSYSTEM: Benzoate degradation </html:p>
			<html:p>EC NUMBER: 2.3.1.16 </html:p>
		</notes>
		<listOfReactants>
			 <speciesReference species="C00010" stoichiometry="1"/>
			 <speciesReference species="C06715" stoichiometry="1"/>
		</listOfReactants>
		<listOfProducts>
			 <speciesReference species="C00024" stoichiometry="1"/>
			 <speciesReference species="C00527" stoichiometry="1"/>
		</listOfProducts>
		<kineticLaw>
			<math xmlns="http://www.w3.org/1998/Math/MathML">
				<apply>
					<ci> LOWER_BOUND </ci>
					<ci> UPPER_BOUND </ci>
					<ci> OBJECTIVE_COEFFICIENT </ci>
					<ci> FLUX_VALUE </ci>
					<ci> REDUCED_COST </ci>
				</apply>
			</math>
			<listOfParameters>
				<parameter id="LOWER_BOUND" value="0" units="mmol_per_gDW_per_hr"/>
				<parameter id="UPPER_BOUND" value="99999.99" units="mmol_per_gDW_per_hr"/>
				<parameter id="OBJECTIVE_COEFFICIENT" value="0.000000"/>
				<parameter id="FLUX_VALUE" value="0.000000" units="mmol_per_gDW_per_hr"/>
				<parameter id="REDUCED_COST" value="0.000000"/>
			</listOfParameters>
		</kineticLaw>
	</reaction>
	<reaction id="R06282" name="" reversible="true">
		<notes>
			<html:p>GENE_ASSOCIATION: (RPA1542 and RPA1543 and RPA1545) </html:p>
			<html:p>CONFIDENCE_LEVEL: 2 </html:p>
			<html:p>SUBSYSTEM: Porphyrin and chlorophyll metabolism </html:p>
			<html:p>EC NUMBER: 1.3.7.7 </html:p>
		</notes>
		<listOfReactants>
			 <speciesReference species="C00002" stoichiometry="1"/>
			 <speciesReference species="C00080" stoichiometry="1"/>
			 <speciesReference species="C00001" stoichiometry="1"/>
			 <speciesReference species="C02880" stoichiometry="1"/>
			 <speciesReference species="C00138" stoichiometry="1"/>
		</listOfReactants>
		<listOfProducts>
			 <speciesReference species="C00008" stoichiometry="1"/>
			 <speciesReference species="C02139" stoichiometry="1"/>
			 <speciesReference species="C00139" stoichiometry="1"/>
			 <speciesReference species="C00009" stoichiometry="1"/>
		</listOfProducts>
		<kineticLaw>
			<math xmlns="http://www.w3.org/1998/Math/MathML">
				<apply>
					<ci> LOWER_BOUND </ci>
					<ci> UPPER_BOUND </ci>
					<ci> OBJECTIVE_COEFFICIENT </ci>
					<ci> FLUX_VALUE </ci>
					<ci> REDUCED_COST </ci>
				</apply>
			</math>
			<listOfParameters>
				<parameter id="LOWER_BOUND" value="-99999.99" units="mmol_per_gDW_per_hr"/>
				<parameter id="UPPER_BOUND" value="99999.99" units="mmol_per_gDW_per_hr"/>
				<parameter id="OBJECTIVE_COEFFICIENT" value="0.000000"/>
				<parameter id="FLUX_VALUE" value="0.000000" units="mmol_per_gDW_per_hr"/>
				<parameter id="REDUCED_COST" value="0.000000"/>
			</listOfParameters>
		</kineticLaw>
	</reaction>
	<reaction id="R03877" name="Mg-protoporphyrin IX magnesium-lyase" reversible="true">
		<notes>
			<html:p>GENE_ASSOCIATION: (RPA1506 and RPA1507 and RPA1544) </html:p>
			<html:p>CONFIDENCE_LEVEL: 2 </html:p>
			<html:p>SUBSYSTEM: Porphyrin and chlorophyll metabolism </html:p>
			<html:p>EC NUMBER: 6.6.1.1 </html:p>
		</notes>
		<listOfReactants>
			 <speciesReference species="C00002" stoichiometry="1"/>
			 <speciesReference species="C00001" stoichiometry="1"/>
			 <speciesReference species="C00305" stoichiometry="1"/>
			 <speciesReference species="C02191" stoichiometry="1"/>
		</listOfReactants>
		<listOfProducts>
			 <speciesReference species="C00008" stoichiometry="1"/>
			 <speciesReference species="C00080" stoichiometry="2"/>
			 <speciesReference species="C03516" stoichiometry="1"/>
			 <speciesReference species="C00009" stoichiometry="1"/>
		</listOfProducts>
		<kineticLaw>
			<math xmlns="http://www.w3.org/1998/Math/MathML">
				<apply>
					<ci> LOWER_BOUND </ci>
					<ci> UPPER_BOUND </ci>
					<ci> OBJECTIVE_COEFFICIENT </ci>
					<ci> FLUX_VALUE </ci>
					<ci> REDUCED_COST </ci>
				</apply>
			</math>
			<listOfParameters>
				<parameter id="LOWER_BOUND" value="-99999.99" units="mmol_per_gDW_per_hr"/>
				<parameter id="UPPER_BOUND" value="99999.99" units="mmol_per_gDW_per_hr"/>
				<parameter id="OBJECTIVE_COEFFICIENT" value="0.000000"/>
				<parameter id="FLUX_VALUE" value="0.000000" units="mmol_per_gDW_per_hr"/>
				<parameter id="REDUCED_COST" value="0.000000"/>
			</listOfParameters>
		</kineticLaw>
	</reaction>
	<reaction id="R06268" name="" reversible="true">
		<notes>
			<html:p>GENE_ASSOCIATION: (RPA1668) </html:p>
			<html:p>CONFIDENCE_LEVEL: 2 </html:p>
			<html:p>SUBSYSTEM: Porphyrin and chlorophyll metabolism </html:p>
		</notes>
		<listOfReactants>
			 <speciesReference species="C00001" stoichiometry="1"/>
			 <speciesReference species="C04536" stoichiometry="1"/>
			 <speciesReference species="C00003" stoichiometry="1"/>
		</listOfReactants>
		<listOfProducts>
			 <speciesReference species="C11829" stoichiometry="1"/>
			 <speciesReference species="C00080" stoichiometry="1"/>
			 <speciesReference species="C00004" stoichiometry="1"/>
		</listOfProducts>
		<kineticLaw>
			<math xmlns="http://www.w3.org/1998/Math/MathML">
				<apply>
					<ci> LOWER_BOUND </ci>
					<ci> UPPER_BOUND </ci>
					<ci> OBJECTIVE_COEFFICIENT </ci>
					<ci> FLUX_VALUE </ci>
					<ci> REDUCED_COST </ci>
				</apply>
			</math>
			<listOfParameters>
				<parameter id="LOWER_BOUND" value="-99999.99" units="mmol_per_gDW_per_hr"/>
				<parameter id="UPPER_BOUND" value="99999.99" units="mmol_per_gDW_per_hr"/>
				<parameter id="OBJECTIVE_COEFFICIENT" value="0.000000"/>
				<parameter id="FLUX_VALUE" value="0.000000" units="mmol_per_gDW_per_hr"/>
				<parameter id="REDUCED_COST" value="0.000000"/>
			</listOfParameters>
		</kineticLaw>
	</reaction>
	<reaction id="XR248" name="" reversible="true">
		<notes>
			<html:p>GENE_ASSOCIATION: (RPA1668) </html:p>
			<html:p>CONFIDENCE_LEVEL: 2 </html:p>
			<html:p>SUBSYSTEM: Porphyrin and chlorophyll metabolism </html:p>
		</notes>
		<listOfReactants>
			 <speciesReference species="C11829" stoichiometry="1"/>
			 <speciesReference species="C00003" stoichiometry="1"/>
		</listOfReactants>
		<listOfProducts>
			 <speciesReference species="C00080" stoichiometry="1"/>
			 <speciesReference species="C00004" stoichiometry="1"/>
			 <speciesReference species="C11830" stoichiometry="1"/>
		</listOfProducts>
		<kineticLaw>
			<math xmlns="http://www.w3.org/1998/Math/MathML">
				<apply>
					<ci> LOWER_BOUND </ci>
					<ci> UPPER_BOUND </ci>
					<ci> OBJECTIVE_COEFFICIENT </ci>
					<ci> FLUX_VALUE </ci>
					<ci> REDUCED_COST </ci>
				</apply>
			</math>
			<listOfParameters>
				<parameter id="LOWER_BOUND" value="-99999.99" units="mmol_per_gDW_per_hr"/>
				<parameter id="UPPER_BOUND" value="99999.99" units="mmol_per_gDW_per_hr"/>
				<parameter id="OBJECTIVE_COEFFICIENT" value="0.000000"/>
				<parameter id="FLUX_VALUE" value="0.000000" units="mmol_per_gDW_per_hr"/>
				<parameter id="REDUCED_COST" value="0.000000"/>
			</listOfParameters>
		</kineticLaw>
	</reaction>
	<reaction id="XR249" name="" reversible="true">
		<notes>
			<html:p>GENE_ASSOCIATION: (RPA1668) </html:p>
			<html:p>CONFIDENCE_LEVEL: 2 </html:p>
			<html:p>SUBSYSTEM: Porphyrin and chlorophyll metabolism </html:p>
		</notes>
		<listOfReactants>
			 <speciesReference species="C00003" stoichiometry="1"/>
			 <speciesReference species="C11830" stoichiometry="1"/>
		</listOfReactants>
		<listOfProducts>
			 <speciesReference species="C11831" stoichiometry="1"/>
			 <speciesReference species="C00080" stoichiometry="2"/>
			 <speciesReference species="C00004" stoichiometry="1"/>
		</listOfProducts>
		<kineticLaw>
			<math xmlns="http://www.w3.org/1998/Math/MathML">
				<apply>
					<ci> LOWER_BOUND </ci>
					<ci> UPPER_BOUND </ci>
					<ci> OBJECTIVE_COEFFICIENT </ci>
					<ci> FLUX_VALUE </ci>
					<ci> REDUCED_COST </ci>
				</apply>
			</math>
			<listOfParameters>
				<parameter id="LOWER_BOUND" value="-99999.99" units="mmol_per_gDW_per_hr"/>
				<parameter id="UPPER_BOUND" value="99999.99" units="mmol_per_gDW_per_hr"/>
				<parameter id="OBJECTIVE_COEFFICIENT" value="0.000000"/>
				<parameter id="FLUX_VALUE" value="0.000000" units="mmol_per_gDW_per_hr"/>
				<parameter id="REDUCED_COST" value="0.000000"/>
			</listOfParameters>
		</kineticLaw>
	</reaction>
	<reaction id="R06284" name="chlorophyllide-aphytyl-diphosphate phytyltransferase" reversible="true">
		<notes>
			<html:p>GENE_ASSOCIATION: (RPA1530) </html:p>
			<html:p>CONFIDENCE_LEVEL: 2 </html:p>
			<html:p>SUBSYSTEM: Porphyrin and chlorophyll metabolism </html:p>
			<html:p>EC NUMBER: 2.5.1.62 </html:p>
		</notes>
		<listOfReactants>
			 <speciesReference species="C02139" stoichiometry="1"/>
			 <speciesReference species="C05427" stoichiometry="1"/>
		</listOfReactants>
		<listOfProducts>
			 <speciesReference species="C05306" stoichiometry="1"/>
			 <speciesReference species="C00013" stoichiometry="1"/>
		</listOfProducts>
		<kineticLaw>
			<math xmlns="http://www.w3.org/1998/Math/MathML">
				<apply>
					<ci> LOWER_BOUND </ci>
					<ci> UPPER_BOUND </ci>
					<ci> OBJECTIVE_COEFFICIENT </ci>
					<ci> FLUX_VALUE </ci>
					<ci> REDUCED_COST </ci>
				</apply>
			</math>
			<listOfParameters>
				<parameter id="LOWER_BOUND" value="-99999.99" units="mmol_per_gDW_per_hr"/>
				<parameter id="UPPER_BOUND" value="99999.99" units="mmol_per_gDW_per_hr"/>
				<parameter id="OBJECTIVE_COEFFICIENT" value="0.000000"/>
				<parameter id="FLUX_VALUE" value="0.000000" units="mmol_per_gDW_per_hr"/>
				<parameter id="REDUCED_COST" value="0.000000"/>
			</listOfParameters>
		</kineticLaw>
	</reaction>
	<reaction id="R06271" name="" reversible="true">
		<notes>
			<html:p>GENE_ASSOCIATION: (RPA1667) </html:p>
			<html:p>CONFIDENCE_LEVEL: 2 </html:p>
			<html:p>SUBSYSTEM: Porphyrin and chlorophyll metabolism </html:p>
		</notes>
		<listOfReactants>
			 <speciesReference species="C11831" stoichiometry="1"/>
			 <speciesReference species="C00080" stoichiometry="2"/>
		</listOfReactants>
		<listOfProducts>
			 <speciesReference species="C02880" stoichiometry="1"/>
		</listOfProducts>
		<kineticLaw>
			<math xmlns="http://www.w3.org/1998/Math/MathML">
				<apply>
					<ci> LOWER_BOUND </ci>
					<ci> UPPER_BOUND </ci>
					<ci> OBJECTIVE_COEFFICIENT </ci>
					<ci> FLUX_VALUE </ci>
					<ci> REDUCED_COST </ci>
				</apply>
			</math>
			<listOfParameters>
				<parameter id="LOWER_BOUND" value="-99999.99" units="mmol_per_gDW_per_hr"/>
				<parameter id="UPPER_BOUND" value="99999.99" units="mmol_per_gDW_per_hr"/>
				<parameter id="OBJECTIVE_COEFFICIENT" value="0.000000"/>
				<parameter id="FLUX_VALUE" value="0.000000" units="mmol_per_gDW_per_hr"/>
				<parameter id="REDUCED_COST" value="0.000000"/>
			</listOfParameters>
		</kineticLaw>
	</reaction>
	<reaction id="R04237" name="S-adenosyl-L-methioninemagnesium-protoporphyrin-IX" reversible="true">
		<notes>
			<html:p>GENE_ASSOCIATION: (RPA1546) </html:p>
			<html:p>CONFIDENCE_LEVEL: 2 </html:p>
			<html:p>SUBSYSTEM: Porphyrin and chlorophyll metabolism </html:p>
			<html:p>EC NUMBER: 2.1.1.11 </html:p>
		</notes>
		<listOfReactants>
			 <speciesReference species="C00019" stoichiometry="1"/>
			 <speciesReference species="C03516" stoichiometry="1"/>
		</listOfReactants>
		<listOfProducts>
			 <speciesReference species="C00021" stoichiometry="1"/>
			 <speciesReference species="C04536" stoichiometry="1"/>
		</listOfProducts>
		<kineticLaw>
			<math xmlns="http://www.w3.org/1998/Math/MathML">
				<apply>
					<ci> LOWER_BOUND </ci>
					<ci> UPPER_BOUND </ci>
					<ci> OBJECTIVE_COEFFICIENT </ci>
					<ci> FLUX_VALUE </ci>
					<ci> REDUCED_COST </ci>
				</apply>
			</math>
			<listOfParameters>
				<parameter id="LOWER_BOUND" value="-99999.99" units="mmol_per_gDW_per_hr"/>
				<parameter id="UPPER_BOUND" value="99999.99" units="mmol_per_gDW_per_hr"/>
				<parameter id="OBJECTIVE_COEFFICIENT" value="0.000000"/>
				<parameter id="FLUX_VALUE" value="0.000000" units="mmol_per_gDW_per_hr"/>
				<parameter id="REDUCED_COST" value="0.000000"/>
			</listOfParameters>
		</kineticLaw>
	</reaction>
	<reaction id="R02063" name="geranylgeranyl reductase" reversible="false">
		<notes>
			<html:p>GENE_ASSOCIATION: (RPA1532) </html:p>
			<html:p>CONFIDENCE_LEVEL: 2 </html:p>
			<html:p>SUBSYSTEM: Terpenoid backbone biosynthesis </html:p>
			<html:p>EC NUMBER: 1.3.1.83 </html:p>
		</notes>
		<listOfReactants>
			 <speciesReference species="C11356" stoichiometry="1"/>
			 <speciesReference species="C00080" stoichiometry="3"/>
			 <speciesReference species="C00005" stoichiometry="3"/>
		</listOfReactants>
		<listOfProducts>
			 <speciesReference species="C00006" stoichiometry="3"/>
			 <speciesReference species="C05427" stoichiometry="1"/>
		</listOfProducts>
		<kineticLaw>
			<math xmlns="http://www.w3.org/1998/Math/MathML">
				<apply>
					<ci> LOWER_BOUND </ci>
					<ci> UPPER_BOUND </ci>
					<ci> OBJECTIVE_COEFFICIENT </ci>
					<ci> FLUX_VALUE </ci>
					<ci> REDUCED_COST </ci>
				</apply>
			</math>
			<listOfParameters>
				<parameter id="LOWER_BOUND" value="0" units="mmol_per_gDW_per_hr"/>
				<parameter id="UPPER_BOUND" value="99999.99" units="mmol_per_gDW_per_hr"/>
				<parameter id="OBJECTIVE_COEFFICIENT" value="0.000000"/>
				<parameter id="FLUX_VALUE" value="0.000000" units="mmol_per_gDW_per_hr"/>
				<parameter id="REDUCED_COST" value="0.000000"/>
			</listOfParameters>
		</kineticLaw>
	</reaction>
	<reaction id="XR23" name="Benzoate membrane transport" reversible="true">
		<notes>
			<html:p>GENE_ASSOCIATION: (RPA2798) </html:p>
			<html:p>CONFIDENCE_LEVEL: 2 </html:p>
			<html:p>SUBSYSTEM: Transport </html:p>
			<html:p>EC NUMBER: TC-2.A.46.1 </html:p>
		</notes>
		<listOfReactants>
			 <speciesReference species="C00180PX" stoichiometry="1"/>
		</listOfReactants>
		<listOfProducts>
			 <speciesReference species="C00180" stoichiometry="1"/>
		</listOfProducts>
		<kineticLaw>
			<math xmlns="http://www.w3.org/1998/Math/MathML">
				<apply>
					<ci> LOWER_BOUND </ci>
					<ci> UPPER_BOUND </ci>
					<ci> OBJECTIVE_COEFFICIENT </ci>
					<ci> FLUX_VALUE </ci>
					<ci> REDUCED_COST </ci>
				</apply>
			</math>
			<listOfParameters>
				<parameter id="LOWER_BOUND" value="-99999.99" units="mmol_per_gDW_per_hr"/>
				<parameter id="UPPER_BOUND" value="99999.99" units="mmol_per_gDW_per_hr"/>
				<parameter id="OBJECTIVE_COEFFICIENT" value="0.000000"/>
				<parameter id="FLUX_VALUE" value="0.000000" units="mmol_per_gDW_per_hr"/>
				<parameter id="REDUCED_COST" value="0.000000"/>
			</listOfParameters>
		</kineticLaw>
	</reaction>
	<reaction id="R02566" name="p-Cumic alcoholNADP+ oxidoreductase" reversible="false">
		<notes>
			<html:p>GENE_ASSOCIATION: (RPA0112) </html:p>
			<html:p>CONFIDENCE_LEVEL: 2 </html:p>
			<html:p>SUBSYSTEM: Glycine, serine and threonine metabolism </html:p>
			<html:p>EC NUMBER: 1.2.1.8 </html:p>
		</notes>
		<listOfReactants>
			 <speciesReference species="C00576" stoichiometry="1"/>
			 <speciesReference species="C00001" stoichiometry="1"/>
			 <speciesReference species="C00006" stoichiometry="1"/>
		</listOfReactants>
		<listOfProducts>
			 <speciesReference species="C00719" stoichiometry="1"/>
			 <speciesReference species="C00080" stoichiometry="2"/>
			 <speciesReference species="C00005" stoichiometry="1"/>
		</listOfProducts>
		<kineticLaw>
			<math xmlns="http://www.w3.org/1998/Math/MathML">
				<apply>
					<ci> LOWER_BOUND </ci>
					<ci> UPPER_BOUND </ci>
					<ci> OBJECTIVE_COEFFICIENT </ci>
					<ci> FLUX_VALUE </ci>
					<ci> REDUCED_COST </ci>
				</apply>
			</math>
			<listOfParameters>
				<parameter id="LOWER_BOUND" value="0" units="mmol_per_gDW_per_hr"/>
				<parameter id="UPPER_BOUND" value="99999.99" units="mmol_per_gDW_per_hr"/>
				<parameter id="OBJECTIVE_COEFFICIENT" value="0.000000"/>
				<parameter id="FLUX_VALUE" value="0.000000" units="mmol_per_gDW_per_hr"/>
				<parameter id="REDUCED_COST" value="0.000000"/>
			</listOfParameters>
		</kineticLaw>
	</reaction>
	<reaction id="R02565" name="p-cumic alcoholNAD+ oxidoreductase" reversible="false">
		<notes>
			<html:p>GENE_ASSOCIATION: (RPA0112) </html:p>
			<html:p>CONFIDENCE_LEVEL: 2 </html:p>
			<html:p>SUBSYSTEM: Glycine, serine and threonine metabolism </html:p>
			<html:p>EC NUMBER: 1.2.1.8 </html:p>
		</notes>
		<listOfReactants>
			 <speciesReference species="C00576" stoichiometry="1"/>
			 <speciesReference species="C00001" stoichiometry="1"/>
			 <speciesReference species="C00003" stoichiometry="1"/>
		</listOfReactants>
		<listOfProducts>
			 <speciesReference species="C00719" stoichiometry="1"/>
			 <speciesReference species="C00080" stoichiometry="2"/>
			 <speciesReference species="C00004" stoichiometry="1"/>
		</listOfProducts>
		<kineticLaw>
			<math xmlns="http://www.w3.org/1998/Math/MathML">
				<apply>
					<ci> LOWER_BOUND </ci>
					<ci> UPPER_BOUND </ci>
					<ci> OBJECTIVE_COEFFICIENT </ci>
					<ci> FLUX_VALUE </ci>
					<ci> REDUCED_COST </ci>
				</apply>
			</math>
			<listOfParameters>
				<parameter id="LOWER_BOUND" value="0" units="mmol_per_gDW_per_hr"/>
				<parameter id="UPPER_BOUND" value="99999.99" units="mmol_per_gDW_per_hr"/>
				<parameter id="OBJECTIVE_COEFFICIENT" value="0.000000"/>
				<parameter id="FLUX_VALUE" value="0.000000" units="mmol_per_gDW_per_hr"/>
				<parameter id="REDUCED_COST" value="0.000000"/>
			</listOfParameters>
		</kineticLaw>
	</reaction>
	<reaction id="R03231" name="S-Adenosyl-L-methionine8-amino-7-oxononanoate aminotransferase" reversible="true">
		<notes>
			<html:p>GENE_ASSOCIATION: (RPA2970) </html:p>
			<html:p>CONFIDENCE_LEVEL: 2 </html:p>
			<html:p>SUBSYSTEM: Biotin metabolism </html:p>
			<html:p>EC NUMBER: 2.6.1.62 </html:p>
		</notes>
		<listOfReactants>
			 <speciesReference species="C01092" stoichiometry="1"/>
			 <speciesReference species="C00019" stoichiometry="1"/>
		</listOfReactants>
		<listOfProducts>
			 <speciesReference species="C04425" stoichiometry="1"/>
			 <speciesReference species="C01037" stoichiometry="1"/>
		</listOfProducts>
		<kineticLaw>
			<math xmlns="http://www.w3.org/1998/Math/MathML">
				<apply>
					<ci> LOWER_BOUND </ci>
					<ci> UPPER_BOUND </ci>
					<ci> OBJECTIVE_COEFFICIENT </ci>
					<ci> FLUX_VALUE </ci>
					<ci> REDUCED_COST </ci>
				</apply>
			</math>
			<listOfParameters>
				<parameter id="LOWER_BOUND" value="-99999.99" units="mmol_per_gDW_per_hr"/>
				<parameter id="UPPER_BOUND" value="99999.99" units="mmol_per_gDW_per_hr"/>
				<parameter id="OBJECTIVE_COEFFICIENT" value="0.000000"/>
				<parameter id="FLUX_VALUE" value="0.000000" units="mmol_per_gDW_per_hr"/>
				<parameter id="REDUCED_COST" value="0.000000"/>
			</listOfParameters>
		</kineticLaw>
	</reaction>
	<reaction id="R01078" name="Biotin synthase" reversible="true">
		<notes>
			<html:p>GENE_ASSOCIATION: (RPA2045) </html:p>
			<html:p>CONFIDENCE_LEVEL: 2 </html:p>
			<html:p>SUBSYSTEM: Biotin metabolism </html:p>
			<html:p>EC NUMBER: 2.8.1.6 </html:p>
		</notes>
		<listOfReactants>
			 <speciesReference species="C00019" stoichiometry="2"/>
			 <speciesReference species="C01909" stoichiometry="1"/>
			 <speciesReference species="C00080" stoichiometry="2"/>
			 <speciesReference species="C00087" stoichiometry="1"/>
		</listOfReactants>
		<listOfProducts>
			 <speciesReference species="C00120" stoichiometry="1"/>
			 <speciesReference species="C05198" stoichiometry="2"/>
			 <speciesReference species="C00073" stoichiometry="2"/>
		</listOfProducts>
		<kineticLaw>
			<math xmlns="http://www.w3.org/1998/Math/MathML">
				<apply>
					<ci> LOWER_BOUND </ci>
					<ci> UPPER_BOUND </ci>
					<ci> OBJECTIVE_COEFFICIENT </ci>
					<ci> FLUX_VALUE </ci>
					<ci> REDUCED_COST </ci>
				</apply>
			</math>
			<listOfParameters>
				<parameter id="LOWER_BOUND" value="-99999.99" units="mmol_per_gDW_per_hr"/>
				<parameter id="UPPER_BOUND" value="99999.99" units="mmol_per_gDW_per_hr"/>
				<parameter id="OBJECTIVE_COEFFICIENT" value="0.000000"/>
				<parameter id="FLUX_VALUE" value="0.000000" units="mmol_per_gDW_per_hr"/>
				<parameter id="REDUCED_COST" value="0.000000"/>
			</listOfParameters>
		</kineticLaw>
	</reaction>
	<reaction id="R03182" name="7,8-Diaminononanoatecarbon-dioxide cyclo-ligase" reversible="false">
		<notes>
			<html:p>GENE_ASSOCIATION: (RPA2971) </html:p>
			<html:p>CONFIDENCE_LEVEL: 2 </html:p>
			<html:p>SUBSYSTEM: Biotin metabolism </html:p>
			<html:p>EC NUMBER: 6.3.3.3 </html:p>
		</notes>
		<listOfReactants>
			 <speciesReference species="C00002" stoichiometry="1"/>
			 <speciesReference species="C00011" stoichiometry="1"/>
			 <speciesReference species="C01037" stoichiometry="1"/>
		</listOfReactants>
		<listOfProducts>
			 <speciesReference species="C00008" stoichiometry="1"/>
			 <speciesReference species="C01909" stoichiometry="1"/>
			 <speciesReference species="C00080" stoichiometry="1"/>
			 <speciesReference species="C00009" stoichiometry="1"/>
		</listOfProducts>
		<kineticLaw>
			<math xmlns="http://www.w3.org/1998/Math/MathML">
				<apply>
					<ci> LOWER_BOUND </ci>
					<ci> UPPER_BOUND </ci>
					<ci> OBJECTIVE_COEFFICIENT </ci>
					<ci> FLUX_VALUE </ci>
					<ci> REDUCED_COST </ci>
				</apply>
			</math>
			<listOfParameters>
				<parameter id="LOWER_BOUND" value="0" units="mmol_per_gDW_per_hr"/>
				<parameter id="UPPER_BOUND" value="99999.99" units="mmol_per_gDW_per_hr"/>
				<parameter id="OBJECTIVE_COEFFICIENT" value="0.000000"/>
				<parameter id="FLUX_VALUE" value="0.000000" units="mmol_per_gDW_per_hr"/>
				<parameter id="REDUCED_COST" value="0.000000"/>
			</listOfParameters>
		</kineticLaw>
	</reaction>
	<reaction id="R03210" name="6-Carboxyhexanoyl-CoAL-alanine C-carboxyhexanoyltransferase" reversible="false">
		<notes>
			<html:p>GENE_ASSOCIATION: (RPA2972) </html:p>
			<html:p>CONFIDENCE_LEVEL: 2 </html:p>
			<html:p>SUBSYSTEM: Biotin metabolism </html:p>
			<html:p>EC NUMBER: 2.3.1.47 </html:p>
		</notes>
		<listOfReactants>
			 <speciesReference species="C00041" stoichiometry="1"/>
			 <speciesReference species="C01063" stoichiometry="1"/>
		</listOfReactants>
		<listOfProducts>
			 <speciesReference species="C01092" stoichiometry="1"/>
			 <speciesReference species="C00011" stoichiometry="1"/>
			 <speciesReference species="C00010" stoichiometry="1"/>
			 <speciesReference species="C00080" stoichiometry="1"/>
		</listOfProducts>
		<kineticLaw>
			<math xmlns="http://www.w3.org/1998/Math/MathML">
				<apply>
					<ci> LOWER_BOUND </ci>
					<ci> UPPER_BOUND </ci>
					<ci> OBJECTIVE_COEFFICIENT </ci>
					<ci> FLUX_VALUE </ci>
					<ci> REDUCED_COST </ci>
				</apply>
			</math>
			<listOfParameters>
				<parameter id="LOWER_BOUND" value="0" units="mmol_per_gDW_per_hr"/>
				<parameter id="UPPER_BOUND" value="99999.99" units="mmol_per_gDW_per_hr"/>
				<parameter id="OBJECTIVE_COEFFICIENT" value="0.000000"/>
				<parameter id="FLUX_VALUE" value="0.000000" units="mmol_per_gDW_per_hr"/>
				<parameter id="REDUCED_COST" value="0.000000"/>
			</listOfParameters>
		</kineticLaw>
	</reaction>
	<reaction id="R03209" name="6-Carboxyhyxanoate:CoA ligase (AMP-forming)" reversible="false">
		<notes>
			<html:p>GENE_ASSOCIATION: (RPA3716) </html:p>
			<html:p>CONFIDENCE_LEVEL: 2 </html:p>
			<html:p>SUBSYSTEM: Benzoate degradation </html:p>
			<html:p>EC NUMBER: 6.2.1.14 </html:p>
		</notes>
		<listOfReactants>
			 <speciesReference species="C00002" stoichiometry="1"/>
			 <speciesReference species="C00010" stoichiometry="1"/>
			 <speciesReference species="C00080" stoichiometry="1"/>
			 <speciesReference species="C02656" stoichiometry="1"/>
		</listOfReactants>
		<listOfProducts>
			 <speciesReference species="C00020" stoichiometry="1"/>
			 <speciesReference species="C01063" stoichiometry="1"/>
			 <speciesReference species="C00013" stoichiometry="1"/>
		</listOfProducts>
		<kineticLaw>
			<math xmlns="http://www.w3.org/1998/Math/MathML">
				<apply>
					<ci> LOWER_BOUND </ci>
					<ci> UPPER_BOUND </ci>
					<ci> OBJECTIVE_COEFFICIENT </ci>
					<ci> FLUX_VALUE </ci>
					<ci> REDUCED_COST </ci>
				</apply>
			</math>
			<listOfParameters>
				<parameter id="LOWER_BOUND" value="0" units="mmol_per_gDW_per_hr"/>
				<parameter id="UPPER_BOUND" value="99999.99" units="mmol_per_gDW_per_hr"/>
				<parameter id="OBJECTIVE_COEFFICIENT" value="0.000000"/>
				<parameter id="FLUX_VALUE" value="0.000000" units="mmol_per_gDW_per_hr"/>
				<parameter id="REDUCED_COST" value="0.000000"/>
			</listOfParameters>
		</kineticLaw>
	</reaction>
	<reaction id="R01074" name="BiotinCoA ligase (AMP-forming)" reversible="true">
		<notes>
			<html:p>GENE_ASSOCIATION: (RPA2936) </html:p>
			<html:p>CONFIDENCE_LEVEL: 2 </html:p>
			<html:p>SUBSYSTEM: Biotin metabolism </html:p>
			<html:p>EC NUMBER: 6.2.1.11 </html:p>
		</notes>
		<listOfReactants>
			 <speciesReference species="C05921" stoichiometry="1"/>
			 <speciesReference species="C00013" stoichiometry="1"/>
		</listOfReactants>
		<listOfProducts>
			 <speciesReference species="C00002" stoichiometry="1"/>
			 <speciesReference species="C00120" stoichiometry="1"/>
			 <speciesReference species="C00080" stoichiometry="1"/>
		</listOfProducts>
		<kineticLaw>
			<math xmlns="http://www.w3.org/1998/Math/MathML">
				<apply>
					<ci> LOWER_BOUND </ci>
					<ci> UPPER_BOUND </ci>
					<ci> OBJECTIVE_COEFFICIENT </ci>
					<ci> FLUX_VALUE </ci>
					<ci> REDUCED_COST </ci>
				</apply>
			</math>
			<listOfParameters>
				<parameter id="LOWER_BOUND" value="-99999.99" units="mmol_per_gDW_per_hr"/>
				<parameter id="UPPER_BOUND" value="99999.99" units="mmol_per_gDW_per_hr"/>
				<parameter id="OBJECTIVE_COEFFICIENT" value="0.000000"/>
				<parameter id="FLUX_VALUE" value="0.000000" units="mmol_per_gDW_per_hr"/>
				<parameter id="REDUCED_COST" value="0.000000"/>
			</listOfParameters>
		</kineticLaw>
	</reaction>
	<reaction id="R05145" name="Biotinyl-5&apos;-AMP:apo-[carboxylase] ligase (AMP-forming)" reversible="true">
		<notes>
			<html:p>GENE_ASSOCIATION: (RPA2936) </html:p>
			<html:p>CONFIDENCE_LEVEL: 2 </html:p>
			<html:p>SUBSYSTEM: Biotin metabolism </html:p>
			<html:p>EC NUMBER: 6.3.4.15 </html:p>
		</notes>
		<listOfReactants>
			 <speciesReference species="C06249" stoichiometry="1"/>
			 <speciesReference species="C05921" stoichiometry="1"/>
		</listOfReactants>
		<listOfProducts>
			 <speciesReference species="C06250" stoichiometry="1"/>
			 <speciesReference species="C00020" stoichiometry="1"/>
			 <speciesReference species="C00080" stoichiometry="1"/>
		</listOfProducts>
		<kineticLaw>
			<math xmlns="http://www.w3.org/1998/Math/MathML">
				<apply>
					<ci> LOWER_BOUND </ci>
					<ci> UPPER_BOUND </ci>
					<ci> OBJECTIVE_COEFFICIENT </ci>
					<ci> FLUX_VALUE </ci>
					<ci> REDUCED_COST </ci>
				</apply>
			</math>
			<listOfParameters>
				<parameter id="LOWER_BOUND" value="-99999.99" units="mmol_per_gDW_per_hr"/>
				<parameter id="UPPER_BOUND" value="99999.99" units="mmol_per_gDW_per_hr"/>
				<parameter id="OBJECTIVE_COEFFICIENT" value="0.000000"/>
				<parameter id="FLUX_VALUE" value="0.000000" units="mmol_per_gDW_per_hr"/>
				<parameter id="REDUCED_COST" value="0.000000"/>
			</listOfParameters>
		</kineticLaw>
	</reaction>
	<reaction id="XR110" name="Biomass exchange" reversible="false">
		<notes>
			<html:p>GENE_ASSOCIATION: (gapfilled)  </html:p>
			<html:p>CONFIDENCE_LEVEL: 1 </html:p>
			<html:p>SUBSYSTEM: Transport </html:p>
		</notes>
		<listOfReactants>
			 <speciesReference species="XC54XT" stoichiometry="1"/>
		</listOfReactants>
		<listOfProducts>
			 <speciesReference species="XC54_b" stoichiometry="1"/>
		</listOfProducts>
		<kineticLaw>
			<math xmlns="http://www.w3.org/1998/Math/MathML">
				<apply>
					<ci> LOWER_BOUND </ci>
					<ci> UPPER_BOUND </ci>
					<ci> OBJECTIVE_COEFFICIENT </ci>
					<ci> FLUX_VALUE </ci>
					<ci> REDUCED_COST </ci>
				</apply>
			</math>
			<listOfParameters>
				<parameter id="LOWER_BOUND" value="0" units="mmol_per_gDW_per_hr"/>
				<parameter id="UPPER_BOUND" value="100.00" units="mmol_per_gDW_per_hr"/>
				<parameter id="OBJECTIVE_COEFFICIENT" value="0.000000"/>
				<parameter id="FLUX_VALUE" value="0.000000" units="mmol_per_gDW_per_hr"/>
				<parameter id="REDUCED_COST" value="0.000000"/>
			</listOfParameters>
		</kineticLaw>
	</reaction>
	<reaction id="R00575" name="Carbon-dioxideL-glutamine amido-ligase (ADP-forming," reversible="false">
		<notes>
			<html:p>GENE_ASSOCIATION: (RPA1276 and RPA4071) </html:p>
			<html:p>CONFIDENCE_LEVEL: 2 </html:p>
			<html:p>SUBSYSTEM: Pyrimidine metabolism </html:p>
			<html:p>EC NUMBER: 6.3.5.5 </html:p>
		</notes>
		<listOfReactants>
			 <speciesReference species="C00002" stoichiometry="2"/>
			 <speciesReference species="C00064" stoichiometry="1"/>
			 <speciesReference species="C00001" stoichiometry="1"/>
			 <speciesReference species="C00288" stoichiometry="1"/>
		</listOfReactants>
		<listOfProducts>
			 <speciesReference species="C00008" stoichiometry="2"/>
			 <speciesReference species="C00169" stoichiometry="1"/>
			 <speciesReference species="C00025" stoichiometry="1"/>
			 <speciesReference species="C00080" stoichiometry="2"/>
			 <speciesReference species="C00009" stoichiometry="1"/>
		</listOfProducts>
		<kineticLaw>
			<math xmlns="http://www.w3.org/1998/Math/MathML">
				<apply>
					<ci> LOWER_BOUND </ci>
					<ci> UPPER_BOUND </ci>
					<ci> OBJECTIVE_COEFFICIENT </ci>
					<ci> FLUX_VALUE </ci>
					<ci> REDUCED_COST </ci>
				</apply>
			</math>
			<listOfParameters>
				<parameter id="LOWER_BOUND" value="0" units="mmol_per_gDW_per_hr"/>
				<parameter id="UPPER_BOUND" value="99999.99" units="mmol_per_gDW_per_hr"/>
				<parameter id="OBJECTIVE_COEFFICIENT" value="0.000000"/>
				<parameter id="FLUX_VALUE" value="0.000000" units="mmol_per_gDW_per_hr"/>
				<parameter id="REDUCED_COST" value="0.000000"/>
			</listOfParameters>
		</kineticLaw>
	</reaction>
	<reaction id="R02568" name="D-Fructose 1-phosphate D-glyceraldehyde-3-phosphate-lyase" reversible="true">
		<notes>
			<html:p>GENE_ASSOCIATION: (RPA0940) or (RPA4642) </html:p>
			<html:p>CONFIDENCE_LEVEL: 2 </html:p>
			<html:p>SUBSYSTEM: Fructose and mannose metabolism </html:p>
			<html:p>EC NUMBER: 4.1.2.13 </html:p>
		</notes>
		<listOfReactants>
			 <speciesReference species="C01094" stoichiometry="1"/>
		</listOfReactants>
		<listOfProducts>
			 <speciesReference species="C00111" stoichiometry="1"/>
			 <speciesReference species="C00577" stoichiometry="1"/>
		</listOfProducts>
		<kineticLaw>
			<math xmlns="http://www.w3.org/1998/Math/MathML">
				<apply>
					<ci> LOWER_BOUND </ci>
					<ci> UPPER_BOUND </ci>
					<ci> OBJECTIVE_COEFFICIENT </ci>
					<ci> FLUX_VALUE </ci>
					<ci> REDUCED_COST </ci>
				</apply>
			</math>
			<listOfParameters>
				<parameter id="LOWER_BOUND" value="-99999.99" units="mmol_per_gDW_per_hr"/>
				<parameter id="UPPER_BOUND" value="99999.99" units="mmol_per_gDW_per_hr"/>
				<parameter id="OBJECTIVE_COEFFICIENT" value="0.000000"/>
				<parameter id="FLUX_VALUE" value="0.000000" units="mmol_per_gDW_per_hr"/>
				<parameter id="REDUCED_COST" value="0.000000"/>
			</listOfParameters>
		</kineticLaw>
	</reaction>
	<reaction id="R01068" name="D-Fructose-1,6-bisphosphate D-glyceraldehyde-3-phosphate-lyase" reversible="true">
		<notes>
			<html:p>GENE_ASSOCIATION: (RPA0940) or (RPA4642) </html:p>
			<html:p>CONFIDENCE_LEVEL: 2 </html:p>
			<html:p>SUBSYSTEM: Glycolysis / Gluconeogenesis </html:p>
			<html:p>EC NUMBER: 4.1.2.13 </html:p>
		</notes>
		<listOfReactants>
			 <speciesReference species="C00354" stoichiometry="1"/>
		</listOfReactants>
		<listOfProducts>
			 <speciesReference species="C00111" stoichiometry="1"/>
			 <speciesReference species="C00118" stoichiometry="1"/>
		</listOfProducts>
		<kineticLaw>
			<math xmlns="http://www.w3.org/1998/Math/MathML">
				<apply>
					<ci> LOWER_BOUND </ci>
					<ci> UPPER_BOUND </ci>
					<ci> OBJECTIVE_COEFFICIENT </ci>
					<ci> FLUX_VALUE </ci>
					<ci> REDUCED_COST </ci>
				</apply>
			</math>
			<listOfParameters>
				<parameter id="LOWER_BOUND" value="-99999.99" units="mmol_per_gDW_per_hr"/>
				<parameter id="UPPER_BOUND" value="99999.99" units="mmol_per_gDW_per_hr"/>
				<parameter id="OBJECTIVE_COEFFICIENT" value="0.000000"/>
				<parameter id="FLUX_VALUE" value="0.000000" units="mmol_per_gDW_per_hr"/>
				<parameter id="REDUCED_COST" value="0.000000"/>
			</listOfParameters>
		</kineticLaw>
	</reaction>
	<reaction id="R01829" name="Sedoheptulose 1,7-bisphosphate D-glyceraldehyde-3-phosphate-lyase" reversible="true">
		<notes>
			<html:p>GENE_ASSOCIATION: (RPA0940) or (RPA4642) </html:p>
			<html:p>CONFIDENCE_LEVEL: 2 </html:p>
			<html:p>SUBSYSTEM: Carbon fixation in photosynthetic organisms </html:p>
			<html:p>EC NUMBER: 4.1.2.13 </html:p>
		</notes>
		<listOfReactants>
			 <speciesReference species="C00447" stoichiometry="1"/>
		</listOfReactants>
		<listOfProducts>
			 <speciesReference species="C00111" stoichiometry="1"/>
			 <speciesReference species="C00279" stoichiometry="1"/>
		</listOfProducts>
		<kineticLaw>
			<math xmlns="http://www.w3.org/1998/Math/MathML">
				<apply>
					<ci> LOWER_BOUND </ci>
					<ci> UPPER_BOUND </ci>
					<ci> OBJECTIVE_COEFFICIENT </ci>
					<ci> FLUX_VALUE </ci>
					<ci> REDUCED_COST </ci>
				</apply>
			</math>
			<listOfParameters>
				<parameter id="LOWER_BOUND" value="-99999.99" units="mmol_per_gDW_per_hr"/>
				<parameter id="UPPER_BOUND" value="99999.99" units="mmol_per_gDW_per_hr"/>
				<parameter id="OBJECTIVE_COEFFICIENT" value="0.000000"/>
				<parameter id="FLUX_VALUE" value="0.000000" units="mmol_per_gDW_per_hr"/>
				<parameter id="REDUCED_COST" value="0.000000"/>
			</listOfParameters>
		</kineticLaw>
	</reaction>
	<reaction id="R01529" name="D-Ribulose-5-phosphate 3-epimerase" reversible="true">
		<notes>
			<html:p>GENE_ASSOCIATION: (RPA3815) </html:p>
			<html:p>CONFIDENCE_LEVEL: 2 </html:p>
			<html:p>SUBSYSTEM: Pentose phosphate pathway </html:p>
			<html:p>EC NUMBER: 5.1.3.1 </html:p>
		</notes>
		<listOfReactants>
			 <speciesReference species="C00199" stoichiometry="1"/>
		</listOfReactants>
		<listOfProducts>
			 <speciesReference species="C00231" stoichiometry="1"/>
		</listOfProducts>
		<kineticLaw>
			<math xmlns="http://www.w3.org/1998/Math/MathML">
				<apply>
					<ci> LOWER_BOUND </ci>
					<ci> UPPER_BOUND </ci>
					<ci> OBJECTIVE_COEFFICIENT </ci>
					<ci> FLUX_VALUE </ci>
					<ci> REDUCED_COST </ci>
				</apply>
			</math>
			<listOfParameters>
				<parameter id="LOWER_BOUND" value="-99999.99" units="mmol_per_gDW_per_hr"/>
				<parameter id="UPPER_BOUND" value="99999.99" units="mmol_per_gDW_per_hr"/>
				<parameter id="OBJECTIVE_COEFFICIENT" value="0.000000"/>
				<parameter id="FLUX_VALUE" value="0.000000" units="mmol_per_gDW_per_hr"/>
				<parameter id="REDUCED_COST" value="0.000000"/>
			</listOfParameters>
		</kineticLaw>
	</reaction>
	<reaction id="R00762" name="D-Fructose-1,6-bisphosphate 1-phosphohydrolase" reversible="false">
		<notes>
			<html:p>GENE_ASSOCIATION: (RPA2505) or (RPA4645) </html:p>
			<html:p>CONFIDENCE_LEVEL: 2 </html:p>
			<html:p>SUBSYSTEM: Glycolysis / Gluconeogenesis </html:p>
			<html:p>EC NUMBER: 3.1.3.11 </html:p>
		</notes>
		<listOfReactants>
			 <speciesReference species="C00354" stoichiometry="1"/>
			 <speciesReference species="C00001" stoichiometry="1"/>
		</listOfReactants>
		<listOfProducts>
			 <speciesReference species="C00085" stoichiometry="1"/>
			 <speciesReference species="C00009" stoichiometry="1"/>
		</listOfProducts>
		<kineticLaw>
			<math xmlns="http://www.w3.org/1998/Math/MathML">
				<apply>
					<ci> LOWER_BOUND </ci>
					<ci> UPPER_BOUND </ci>
					<ci> OBJECTIVE_COEFFICIENT </ci>
					<ci> FLUX_VALUE </ci>
					<ci> REDUCED_COST </ci>
				</apply>
			</math>
			<listOfParameters>
				<parameter id="LOWER_BOUND" value="0" units="mmol_per_gDW_per_hr"/>
				<parameter id="UPPER_BOUND" value="99999.99" units="mmol_per_gDW_per_hr"/>
				<parameter id="OBJECTIVE_COEFFICIENT" value="0.000000"/>
				<parameter id="FLUX_VALUE" value="0.000000" units="mmol_per_gDW_per_hr"/>
				<parameter id="REDUCED_COST" value="0.000000"/>
			</listOfParameters>
		</kineticLaw>
	</reaction>
	<reaction id="R01845" name="Sedoheptulose 1,7-bisphosphate 1-phosphohydrolase" reversible="false">
		<notes>
			<html:p>GENE_ASSOCIATION: (RPA2505) or (RPA4645) </html:p>
			<html:p>CONFIDENCE_LEVEL: 2 </html:p>
			<html:p>SUBSYSTEM: Carbon fixation in photosynthetic organisms </html:p>
			<html:p>EC NUMBER: 3.1.3.11 </html:p>
		</notes>
		<listOfReactants>
			 <speciesReference species="C00001" stoichiometry="1"/>
			 <speciesReference species="C00447" stoichiometry="1"/>
		</listOfReactants>
		<listOfProducts>
			 <speciesReference species="C00009" stoichiometry="1"/>
			 <speciesReference species="C05382" stoichiometry="1"/>
		</listOfProducts>
		<kineticLaw>
			<math xmlns="http://www.w3.org/1998/Math/MathML">
				<apply>
					<ci> LOWER_BOUND </ci>
					<ci> UPPER_BOUND </ci>
					<ci> OBJECTIVE_COEFFICIENT </ci>
					<ci> FLUX_VALUE </ci>
					<ci> REDUCED_COST </ci>
				</apply>
			</math>
			<listOfParameters>
				<parameter id="LOWER_BOUND" value="0" units="mmol_per_gDW_per_hr"/>
				<parameter id="UPPER_BOUND" value="99999.99" units="mmol_per_gDW_per_hr"/>
				<parameter id="OBJECTIVE_COEFFICIENT" value="0.000000"/>
				<parameter id="FLUX_VALUE" value="0.000000" units="mmol_per_gDW_per_hr"/>
				<parameter id="REDUCED_COST" value="0.000000"/>
			</listOfParameters>
		</kineticLaw>
	</reaction>
	<reaction id="R01061" name="D-Glyceraldehyde-3-phosphateNAD+ oxidoreductase(phosphorylating)" reversible="true">
		<notes>
			<html:p>GENE_ASSOCIATION: (RPA0944) </html:p>
			<html:p>CONFIDENCE_LEVEL: 2 </html:p>
			<html:p>SUBSYSTEM: Glycolysis / Gluconeogenesis </html:p>
			<html:p>EC NUMBER: 1.2.1.12 </html:p>
		</notes>
		<listOfReactants>
			 <speciesReference species="C00118" stoichiometry="1"/>
			 <speciesReference species="C00003" stoichiometry="1"/>
			 <speciesReference species="C00009" stoichiometry="1"/>
		</listOfReactants>
		<listOfProducts>
			 <speciesReference species="C00236" stoichiometry="1"/>
			 <speciesReference species="C00080" stoichiometry="1"/>
			 <speciesReference species="C00004" stoichiometry="1"/>
		</listOfProducts>
		<kineticLaw>
			<math xmlns="http://www.w3.org/1998/Math/MathML">
				<apply>
					<ci> LOWER_BOUND </ci>
					<ci> UPPER_BOUND </ci>
					<ci> OBJECTIVE_COEFFICIENT </ci>
					<ci> FLUX_VALUE </ci>
					<ci> REDUCED_COST </ci>
				</apply>
			</math>
			<listOfParameters>
				<parameter id="LOWER_BOUND" value="-99999.99" units="mmol_per_gDW_per_hr"/>
				<parameter id="UPPER_BOUND" value="99999.99" units="mmol_per_gDW_per_hr"/>
				<parameter id="OBJECTIVE_COEFFICIENT" value="0.000000"/>
				<parameter id="FLUX_VALUE" value="0.000000" units="mmol_per_gDW_per_hr"/>
				<parameter id="REDUCED_COST" value="0.000000"/>
			</listOfParameters>
		</kineticLaw>
	</reaction>
	<reaction id="R01825" name="D-erythrose 4-phosphateNAD+ oxidoreductase" reversible="true">
		<notes>
			<html:p>GENE_ASSOCIATION: (RPA0944) </html:p>
			<html:p>CONFIDENCE_LEVEL: 2 </html:p>
			<html:p>SUBSYSTEM: Vitamin B6 metabolism </html:p>
			<html:p>EC NUMBER: 1.2.1.72 </html:p>
		</notes>
		<listOfReactants>
			 <speciesReference species="C00279" stoichiometry="1"/>
			 <speciesReference species="C00001" stoichiometry="1"/>
			 <speciesReference species="C00003" stoichiometry="1"/>
		</listOfReactants>
		<listOfProducts>
			 <speciesReference species="C03393" stoichiometry="1"/>
			 <speciesReference species="C00080" stoichiometry="2"/>
			 <speciesReference species="C00004" stoichiometry="1"/>
		</listOfProducts>
		<kineticLaw>
			<math xmlns="http://www.w3.org/1998/Math/MathML">
				<apply>
					<ci> LOWER_BOUND </ci>
					<ci> UPPER_BOUND </ci>
					<ci> OBJECTIVE_COEFFICIENT </ci>
					<ci> FLUX_VALUE </ci>
					<ci> REDUCED_COST </ci>
				</apply>
			</math>
			<listOfParameters>
				<parameter id="LOWER_BOUND" value="-99999.99" units="mmol_per_gDW_per_hr"/>
				<parameter id="UPPER_BOUND" value="99999.99" units="mmol_per_gDW_per_hr"/>
				<parameter id="OBJECTIVE_COEFFICIENT" value="0.000000"/>
				<parameter id="FLUX_VALUE" value="0.000000" units="mmol_per_gDW_per_hr"/>
				<parameter id="REDUCED_COST" value="0.000000"/>
			</listOfParameters>
		</kineticLaw>
	</reaction>
	<reaction id="R01056" name="D-Ribose-5-phosphate ketol-isomerase" reversible="true">
		<notes>
			<html:p>GENE_ASSOCIATION: (RPA1981) </html:p>
			<html:p>CONFIDENCE_LEVEL: 2 </html:p>
			<html:p>SUBSYSTEM: Pentose phosphate pathway </html:p>
			<html:p>EC NUMBER: 5.3.1.6 </html:p>
		</notes>
		<listOfReactants>
			 <speciesReference species="C00117" stoichiometry="1"/>
		</listOfReactants>
		<listOfProducts>
			 <speciesReference species="C00199" stoichiometry="1"/>
		</listOfProducts>
		<kineticLaw>
			<math xmlns="http://www.w3.org/1998/Math/MathML">
				<apply>
					<ci> LOWER_BOUND </ci>
					<ci> UPPER_BOUND </ci>
					<ci> OBJECTIVE_COEFFICIENT </ci>
					<ci> FLUX_VALUE </ci>
					<ci> REDUCED_COST </ci>
				</apply>
			</math>
			<listOfParameters>
				<parameter id="LOWER_BOUND" value="-99999.99" units="mmol_per_gDW_per_hr"/>
				<parameter id="UPPER_BOUND" value="99999.99" units="mmol_per_gDW_per_hr"/>
				<parameter id="OBJECTIVE_COEFFICIENT" value="0.000000"/>
				<parameter id="FLUX_VALUE" value="0.000000" units="mmol_per_gDW_per_hr"/>
				<parameter id="REDUCED_COST" value="0.000000"/>
			</listOfParameters>
		</kineticLaw>
	</reaction>
	<reaction id="R01015" name="D-Glyceraldehyde-3-phosphate ketol-isomerase" reversible="true">
		<notes>
			<html:p>GENE_ASSOCIATION: (RPA2888) </html:p>
			<html:p>CONFIDENCE_LEVEL: 2 </html:p>
			<html:p>SUBSYSTEM: Glycolysis / Gluconeogenesis </html:p>
			<html:p>EC NUMBER: 5.3.1.1 </html:p>
		</notes>
		<listOfReactants>
			 <speciesReference species="C00118" stoichiometry="1"/>
		</listOfReactants>
		<listOfProducts>
			 <speciesReference species="C00111" stoichiometry="1"/>
		</listOfProducts>
		<kineticLaw>
			<math xmlns="http://www.w3.org/1998/Math/MathML">
				<apply>
					<ci> LOWER_BOUND </ci>
					<ci> UPPER_BOUND </ci>
					<ci> OBJECTIVE_COEFFICIENT </ci>
					<ci> FLUX_VALUE </ci>
					<ci> REDUCED_COST </ci>
				</apply>
			</math>
			<listOfParameters>
				<parameter id="LOWER_BOUND" value="-99999.99" units="mmol_per_gDW_per_hr"/>
				<parameter id="UPPER_BOUND" value="99999.99" units="mmol_per_gDW_per_hr"/>
				<parameter id="OBJECTIVE_COEFFICIENT" value="0.000000"/>
				<parameter id="FLUX_VALUE" value="0.000000" units="mmol_per_gDW_per_hr"/>
				<parameter id="REDUCED_COST" value="0.000000"/>
			</listOfParameters>
		</kineticLaw>
	</reaction>
	<reaction id="R01512" name="ATP3-phospho-D-glycerate 1-phosphotransferase" reversible="true">
		<notes>
			<html:p>GENE_ASSOCIATION: (RPA0943) </html:p>
			<html:p>CONFIDENCE_LEVEL: 2 </html:p>
			<html:p>SUBSYSTEM: Glycolysis / Gluconeogenesis </html:p>
			<html:p>EC NUMBER: 2.7.2.3 </html:p>
		</notes>
		<listOfReactants>
			 <speciesReference species="C00197" stoichiometry="1"/>
			 <speciesReference species="C00002" stoichiometry="1"/>
		</listOfReactants>
		<listOfProducts>
			 <speciesReference species="C00236" stoichiometry="1"/>
			 <speciesReference species="C00008" stoichiometry="1"/>
		</listOfProducts>
		<kineticLaw>
			<math xmlns="http://www.w3.org/1998/Math/MathML">
				<apply>
					<ci> LOWER_BOUND </ci>
					<ci> UPPER_BOUND </ci>
					<ci> OBJECTIVE_COEFFICIENT </ci>
					<ci> FLUX_VALUE </ci>
					<ci> REDUCED_COST </ci>
				</apply>
			</math>
			<listOfParameters>
				<parameter id="LOWER_BOUND" value="-99999.99" units="mmol_per_gDW_per_hr"/>
				<parameter id="UPPER_BOUND" value="99999.99" units="mmol_per_gDW_per_hr"/>
				<parameter id="OBJECTIVE_COEFFICIENT" value="0.000000"/>
				<parameter id="FLUX_VALUE" value="0.000000" units="mmol_per_gDW_per_hr"/>
				<parameter id="REDUCED_COST" value="0.000000"/>
			</listOfParameters>
		</kineticLaw>
	</reaction>
	<reaction id="R01523" name="ATPD-ribulose-5-phosphate 1-phosphotransferase" reversible="true">
		<notes>
			<html:p>GENE_ASSOCIATION: (RPA4644) </html:p>
			<html:p>CONFIDENCE_LEVEL: 2 </html:p>
			<html:p>SUBSYSTEM: Carbon fixation in photosynthetic organisms </html:p>
			<html:p>EC NUMBER: 2.7.1.19 </html:p>
		</notes>
		<listOfReactants>
			 <speciesReference species="C00002" stoichiometry="1"/>
			 <speciesReference species="C00199" stoichiometry="1"/>
		</listOfReactants>
		<listOfProducts>
			 <speciesReference species="C00008" stoichiometry="1"/>
			 <speciesReference species="C00080" stoichiometry="1"/>
			 <speciesReference species="C01182" stoichiometry="1"/>
		</listOfProducts>
		<kineticLaw>
			<math xmlns="http://www.w3.org/1998/Math/MathML">
				<apply>
					<ci> LOWER_BOUND </ci>
					<ci> UPPER_BOUND </ci>
					<ci> OBJECTIVE_COEFFICIENT </ci>
					<ci> FLUX_VALUE </ci>
					<ci> REDUCED_COST </ci>
				</apply>
			</math>
			<listOfParameters>
				<parameter id="LOWER_BOUND" value="-99999.99" units="mmol_per_gDW_per_hr"/>
				<parameter id="UPPER_BOUND" value="99999.99" units="mmol_per_gDW_per_hr"/>
				<parameter id="OBJECTIVE_COEFFICIENT" value="0.000000"/>
				<parameter id="FLUX_VALUE" value="0.000000" units="mmol_per_gDW_per_hr"/>
				<parameter id="REDUCED_COST" value="0.000000"/>
			</listOfParameters>
		</kineticLaw>
	</reaction>
	<reaction id="R00024" name="D-Ribulose 1,5-bisphosphate carboxy-lyase (dimerizing)" reversible="false">
		<notes>
			<html:p>GENE_ASSOCIATION: (RPA1560 and RPA0262) or (RPA1560 and RPA1559) or (RPA1560 and RPA2169) or (RPA1560 and RPA4641) </html:p>
			<html:p>CONFIDENCE_LEVEL: 2 </html:p>
			<html:p>SUBSYSTEM: Carbon fixation in photosynthetic organisms </html:p>
			<html:p>EC NUMBER: 4.1.1.39 </html:p>
		</notes>
		<listOfReactants>
			 <speciesReference species="C00011" stoichiometry="1"/>
			 <speciesReference species="C00001" stoichiometry="1"/>
			 <speciesReference species="C01182" stoichiometry="1"/>
		</listOfReactants>
		<listOfProducts>
			 <speciesReference species="C00197" stoichiometry="2"/>
			 <speciesReference species="C00080" stoichiometry="2"/>
		</listOfProducts>
		<kineticLaw>
			<math xmlns="http://www.w3.org/1998/Math/MathML">
				<apply>
					<ci> LOWER_BOUND </ci>
					<ci> UPPER_BOUND </ci>
					<ci> OBJECTIVE_COEFFICIENT </ci>
					<ci> FLUX_VALUE </ci>
					<ci> REDUCED_COST </ci>
				</apply>
			</math>
			<listOfParameters>
				<parameter id="LOWER_BOUND" value="0" units="mmol_per_gDW_per_hr"/>
				<parameter id="UPPER_BOUND" value="99999.99" units="mmol_per_gDW_per_hr"/>
				<parameter id="OBJECTIVE_COEFFICIENT" value="0.000000"/>
				<parameter id="FLUX_VALUE" value="0.000000" units="mmol_per_gDW_per_hr"/>
				<parameter id="REDUCED_COST" value="0.000000"/>
			</listOfParameters>
		</kineticLaw>
	</reaction>
	<reaction id="R01334" name="2-Phosphoglycolate phosphohydrolase" reversible="false">
		<notes>
			<html:p>GENE_ASSOCIATION: (RPA1980) </html:p>
			<html:p>CONFIDENCE_LEVEL: 2 </html:p>
			<html:p>SUBSYSTEM: Glyoxylate and dicarboxylate metabolism </html:p>
			<html:p>EC NUMBER: 3.1.3.18 </html:p>
		</notes>
		<listOfReactants>
			 <speciesReference species="C00988" stoichiometry="1"/>
			 <speciesReference species="C00001" stoichiometry="1"/>
		</listOfReactants>
		<listOfProducts>
			 <speciesReference species="C00160" stoichiometry="1"/>
			 <speciesReference species="C00009" stoichiometry="1"/>
		</listOfProducts>
		<kineticLaw>
			<math xmlns="http://www.w3.org/1998/Math/MathML">
				<apply>
					<ci> LOWER_BOUND </ci>
					<ci> UPPER_BOUND </ci>
					<ci> OBJECTIVE_COEFFICIENT </ci>
					<ci> FLUX_VALUE </ci>
					<ci> REDUCED_COST </ci>
				</apply>
			</math>
			<listOfParameters>
				<parameter id="LOWER_BOUND" value="0" units="mmol_per_gDW_per_hr"/>
				<parameter id="UPPER_BOUND" value="99999.99" units="mmol_per_gDW_per_hr"/>
				<parameter id="OBJECTIVE_COEFFICIENT" value="0.000000"/>
				<parameter id="FLUX_VALUE" value="0.000000" units="mmol_per_gDW_per_hr"/>
				<parameter id="REDUCED_COST" value="0.000000"/>
			</listOfParameters>
		</kineticLaw>
	</reaction>
	<reaction id="R00081" name="Ferrocytochrome-c:oxygen oxidoreductase" reversible="false">
		<notes>
			<html:p>GENE_ASSOCIATION: (RPA0016 and RPA0017 and RPA0018 and RPA0019) or (RPA0831 and RPA0832 and RPA0836) or (RPA3306 and RPA4145) </html:p>
			<html:p>CONFIDENCE_LEVEL: 2 </html:p>
			<html:p>SUBSYSTEM: oxidative phosphorylation </html:p>
			<html:p>EC NUMBER: 1.9.3.1 or 1.7.2.1 </html:p>
		</notes>
		<listOfReactants>
			 <speciesReference species="C00126" stoichiometry="4"/>
			 <speciesReference species="C00080" stoichiometry="8"/>
			 <speciesReference species="C00007" stoichiometry="1"/>
		</listOfReactants>
		<listOfProducts>
			 <speciesReference species="C00125" stoichiometry="4"/>
			 <speciesReference species="C00001" stoichiometry="2"/>
			 <speciesReference species="C00080PX" stoichiometry="4"/>
		</listOfProducts>
		<kineticLaw>
			<math xmlns="http://www.w3.org/1998/Math/MathML">
				<apply>
					<ci> LOWER_BOUND </ci>
					<ci> UPPER_BOUND </ci>
					<ci> OBJECTIVE_COEFFICIENT </ci>
					<ci> FLUX_VALUE </ci>
					<ci> REDUCED_COST </ci>
				</apply>
			</math>
			<listOfParameters>
				<parameter id="LOWER_BOUND" value="0.00" units="mmol_per_gDW_per_hr"/>
				<parameter id="UPPER_BOUND" value="0.00" units="mmol_per_gDW_per_hr"/>
				<parameter id="OBJECTIVE_COEFFICIENT" value="0.000000"/>
				<parameter id="FLUX_VALUE" value="0.000000" units="mmol_per_gDW_per_hr"/>
				<parameter id="REDUCED_COST" value="0.000000"/>
			</listOfParameters>
		</kineticLaw>
	</reaction>
	<reaction id="R01799" name="CTP:phosphatidate cytidyltransferase" reversible="true">
		<notes>
			<html:p>GENE_ASSOCIATION: (RPA2917) </html:p>
			<html:p>CONFIDENCE_LEVEL: 2 </html:p>
			<html:p>SUBSYSTEM: Glycerophospholipid metabolism </html:p>
			<html:p>EC NUMBER: 2.7.7.41 </html:p>
		</notes>
		<listOfReactants>
			 <speciesReference species="C00063" stoichiometry="100"/>
			 <speciesReference species="C00416LN" stoichiometry="1"/>
		</listOfReactants>
		<listOfProducts>
			 <speciesReference species="C00269LN" stoichiometry="1"/>
			 <speciesReference species="C00013" stoichiometry="100"/>
		</listOfProducts>
		<kineticLaw>
			<math xmlns="http://www.w3.org/1998/Math/MathML">
				<apply>
					<ci> LOWER_BOUND </ci>
					<ci> UPPER_BOUND </ci>
					<ci> OBJECTIVE_COEFFICIENT </ci>
					<ci> FLUX_VALUE </ci>
					<ci> REDUCED_COST </ci>
				</apply>
			</math>
			<listOfParameters>
				<parameter id="LOWER_BOUND" value="-99999.99" units="mmol_per_gDW_per_hr"/>
				<parameter id="UPPER_BOUND" value="99999.99" units="mmol_per_gDW_per_hr"/>
				<parameter id="OBJECTIVE_COEFFICIENT" value="0.000000"/>
				<parameter id="FLUX_VALUE" value="0.000000" units="mmol_per_gDW_per_hr"/>
				<parameter id="REDUCED_COST" value="0.000000"/>
			</listOfParameters>
		</kineticLaw>
	</reaction>
	<reaction id="XR250" name="CTP:phosphatidate cytidyltransferase" reversible="true">
		<notes>
			<html:p>GENE_ASSOCIATION: (RPA2917) </html:p>
			<html:p>CONFIDENCE_LEVEL: 2 </html:p>
			<html:p>SUBSYSTEM: Glycerophospholipid metabolism </html:p>
			<html:p>EC NUMBER: 2.7.7.41 </html:p>
		</notes>
		<listOfReactants>
			 <speciesReference species="C00063" stoichiometry="100"/>
			 <speciesReference species="C00416DA" stoichiometry="1"/>
		</listOfReactants>
		<listOfProducts>
			 <speciesReference species="C00269DA" stoichiometry="1"/>
			 <speciesReference species="C00013" stoichiometry="100"/>
		</listOfProducts>
		<kineticLaw>
			<math xmlns="http://www.w3.org/1998/Math/MathML">
				<apply>
					<ci> LOWER_BOUND </ci>
					<ci> UPPER_BOUND </ci>
					<ci> OBJECTIVE_COEFFICIENT </ci>
					<ci> FLUX_VALUE </ci>
					<ci> REDUCED_COST </ci>
				</apply>
			</math>
			<listOfParameters>
				<parameter id="LOWER_BOUND" value="-99999.99" units="mmol_per_gDW_per_hr"/>
				<parameter id="UPPER_BOUND" value="99999.99" units="mmol_per_gDW_per_hr"/>
				<parameter id="OBJECTIVE_COEFFICIENT" value="0.000000"/>
				<parameter id="FLUX_VALUE" value="0.000000" units="mmol_per_gDW_per_hr"/>
				<parameter id="REDUCED_COST" value="0.000000"/>
			</listOfParameters>
		</kineticLaw>
	</reaction>
	<reaction id="XR39" name="CIC Cl- Channel" reversible="true">
		<notes>
			<html:p>GENE_ASSOCIATION: (RPA1465) or (RPA3953) </html:p>
			<html:p>CONFIDENCE_LEVEL: 2 </html:p>
			<html:p>SUBSYSTEM: Transport </html:p>
		</notes>
		<listOfReactants>
			 <speciesReference species="C00698PX" stoichiometry="1"/>
			 <speciesReference species="C00080" stoichiometry="1"/>
		</listOfReactants>
		<listOfProducts>
			 <speciesReference species="C00698" stoichiometry="1"/>
			 <speciesReference species="C00080PX" stoichiometry="1"/>
		</listOfProducts>
		<kineticLaw>
			<math xmlns="http://www.w3.org/1998/Math/MathML">
				<apply>
					<ci> LOWER_BOUND </ci>
					<ci> UPPER_BOUND </ci>
					<ci> OBJECTIVE_COEFFICIENT </ci>
					<ci> FLUX_VALUE </ci>
					<ci> REDUCED_COST </ci>
				</apply>
			</math>
			<listOfParameters>
				<parameter id="LOWER_BOUND" value="-99999.99" units="mmol_per_gDW_per_hr"/>
				<parameter id="UPPER_BOUND" value="99999.99" units="mmol_per_gDW_per_hr"/>
				<parameter id="OBJECTIVE_COEFFICIENT" value="0.000000"/>
				<parameter id="FLUX_VALUE" value="0.000000" units="mmol_per_gDW_per_hr"/>
				<parameter id="REDUCED_COST" value="0.000000"/>
			</listOfParameters>
		</kineticLaw>
	</reaction>
	<reaction id="R00351" name="Citrate oxaloacetate-lyase ((pro-3S)-CH2COO- - acetyl-CoA)" reversible="true">
		<notes>
			<html:p>GENE_ASSOCIATION: (RPA2907) </html:p>
			<html:p>CONFIDENCE_LEVEL: 2 </html:p>
			<html:p>SUBSYSTEM: Citrate cycle (TCA cycle) </html:p>
			<html:p>EC NUMBER: 2.3.3.1 </html:p>
		</notes>
		<listOfReactants>
			 <speciesReference species="C00024" stoichiometry="1"/>
			 <speciesReference species="C00001" stoichiometry="1"/>
			 <speciesReference species="C00036" stoichiometry="1"/>
		</listOfReactants>
		<listOfProducts>
			 <speciesReference species="C00158" stoichiometry="1"/>
			 <speciesReference species="C00010" stoichiometry="1"/>
			 <speciesReference species="C00080" stoichiometry="1"/>
		</listOfProducts>
		<kineticLaw>
			<math xmlns="http://www.w3.org/1998/Math/MathML">
				<apply>
					<ci> LOWER_BOUND </ci>
					<ci> UPPER_BOUND </ci>
					<ci> OBJECTIVE_COEFFICIENT </ci>
					<ci> FLUX_VALUE </ci>
					<ci> REDUCED_COST </ci>
				</apply>
			</math>
			<listOfParameters>
				<parameter id="LOWER_BOUND" value="-99999.99" units="mmol_per_gDW_per_hr"/>
				<parameter id="UPPER_BOUND" value="99999.99" units="mmol_per_gDW_per_hr"/>
				<parameter id="OBJECTIVE_COEFFICIENT" value="0.000000"/>
				<parameter id="FLUX_VALUE" value="0.000000" units="mmol_per_gDW_per_hr"/>
				<parameter id="REDUCED_COST" value="0.000000"/>
			</listOfParameters>
		</kineticLaw>
	</reaction>
	<reaction id="R00512" name="ATPCMP phosphotransferase" reversible="false">
		<notes>
			<html:p>GENE_ASSOCIATION: (RPA0063) </html:p>
			<html:p>CONFIDENCE_LEVEL: 2 </html:p>
			<html:p>SUBSYSTEM: Pyrimidine metabolism </html:p>
			<html:p>EC NUMBER: 2.7.4.14 </html:p>
		</notes>
		<listOfReactants>
			 <speciesReference species="C00002" stoichiometry="1"/>
			 <speciesReference species="C00055" stoichiometry="1"/>
		</listOfReactants>
		<listOfProducts>
			 <speciesReference species="C00008" stoichiometry="1"/>
			 <speciesReference species="C00112" stoichiometry="1"/>
		</listOfProducts>
		<kineticLaw>
			<math xmlns="http://www.w3.org/1998/Math/MathML">
				<apply>
					<ci> LOWER_BOUND </ci>
					<ci> UPPER_BOUND </ci>
					<ci> OBJECTIVE_COEFFICIENT </ci>
					<ci> FLUX_VALUE </ci>
					<ci> REDUCED_COST </ci>
				</apply>
			</math>
			<listOfParameters>
				<parameter id="LOWER_BOUND" value="0" units="mmol_per_gDW_per_hr"/>
				<parameter id="UPPER_BOUND" value="99999.99" units="mmol_per_gDW_per_hr"/>
				<parameter id="OBJECTIVE_COEFFICIENT" value="0.000000"/>
				<parameter id="FLUX_VALUE" value="0.000000" units="mmol_per_gDW_per_hr"/>
				<parameter id="REDUCED_COST" value="0.000000"/>
			</listOfParameters>
		</kineticLaw>
	</reaction>
	<reaction id="R01665" name="ATPCMP phosphotransferase" reversible="true">
		<notes>
			<html:p>GENE_ASSOCIATION: (RPA0063) </html:p>
			<html:p>CONFIDENCE_LEVEL: 2 </html:p>
			<html:p>SUBSYSTEM: Pyrimidine metabolism </html:p>
			<html:p>EC NUMBER: 2.7.4.14 </html:p>
		</notes>
		<listOfReactants>
			 <speciesReference species="C00002" stoichiometry="1"/>
			 <speciesReference species="C00239" stoichiometry="1"/>
		</listOfReactants>
		<listOfProducts>
			 <speciesReference species="C00008" stoichiometry="1"/>
			 <speciesReference species="C00705" stoichiometry="1"/>
		</listOfProducts>
		<kineticLaw>
			<math xmlns="http://www.w3.org/1998/Math/MathML">
				<apply>
					<ci> LOWER_BOUND </ci>
					<ci> UPPER_BOUND </ci>
					<ci> OBJECTIVE_COEFFICIENT </ci>
					<ci> FLUX_VALUE </ci>
					<ci> REDUCED_COST </ci>
				</apply>
			</math>
			<listOfParameters>
				<parameter id="LOWER_BOUND" value="-99999.99" units="mmol_per_gDW_per_hr"/>
				<parameter id="UPPER_BOUND" value="99999.99" units="mmol_per_gDW_per_hr"/>
				<parameter id="OBJECTIVE_COEFFICIENT" value="0.000000"/>
				<parameter id="FLUX_VALUE" value="0.000000" units="mmol_per_gDW_per_hr"/>
				<parameter id="REDUCED_COST" value="0.000000"/>
			</listOfParameters>
		</kineticLaw>
	</reaction>
	<reaction id="R03018" name="ATPpantothenate 4-phosphotransferase" reversible="true">
		<notes>
			<html:p>GENE_ASSOCIATION: (RPA0315) </html:p>
			<html:p>CONFIDENCE_LEVEL: 2 </html:p>
			<html:p>SUBSYSTEM: Pantothenate and CoA biosynthesis </html:p>
			<html:p>EC NUMBER: 2.7.1.33 </html:p>
		</notes>
		<listOfReactants>
			 <speciesReference species="C00002" stoichiometry="1"/>
			 <speciesReference species="C00864" stoichiometry="1"/>
		</listOfReactants>
		<listOfProducts>
			 <speciesReference species="C03492" stoichiometry="1"/>
			 <speciesReference species="C00008" stoichiometry="1"/>
			 <speciesReference species="C00080" stoichiometry="1"/>
		</listOfProducts>
		<kineticLaw>
			<math xmlns="http://www.w3.org/1998/Math/MathML">
				<apply>
					<ci> LOWER_BOUND </ci>
					<ci> UPPER_BOUND </ci>
					<ci> OBJECTIVE_COEFFICIENT </ci>
					<ci> FLUX_VALUE </ci>
					<ci> REDUCED_COST </ci>
				</apply>
			</math>
			<listOfParameters>
				<parameter id="LOWER_BOUND" value="-99999.99" units="mmol_per_gDW_per_hr"/>
				<parameter id="UPPER_BOUND" value="99999.99" units="mmol_per_gDW_per_hr"/>
				<parameter id="OBJECTIVE_COEFFICIENT" value="0.000000"/>
				<parameter id="FLUX_VALUE" value="0.000000" units="mmol_per_gDW_per_hr"/>
				<parameter id="REDUCED_COST" value="0.000000"/>
			</listOfParameters>
		</kineticLaw>
	</reaction>
	<reaction id="R02971" name="ATP:pantothenate 4&apos;-phosphotransferase" reversible="true">
		<notes>
			<html:p>GENE_ASSOCIATION: (RPA0315) </html:p>
			<html:p>CONFIDENCE_LEVEL: 2 </html:p>
			<html:p>SUBSYSTEM: Pantothenate and CoA biosynthesis </html:p>
			<html:p>EC NUMBER: 2.7.1.33 </html:p>
		</notes>
		<listOfReactants>
			 <speciesReference species="C00002" stoichiometry="1"/>
			 <speciesReference species="C00831" stoichiometry="1"/>
		</listOfReactants>
		<listOfProducts>
			 <speciesReference species="C00008" stoichiometry="1"/>
			 <speciesReference species="C00080" stoichiometry="1"/>
			 <speciesReference species="C01134" stoichiometry="1"/>
		</listOfProducts>
		<kineticLaw>
			<math xmlns="http://www.w3.org/1998/Math/MathML">
				<apply>
					<ci> LOWER_BOUND </ci>
					<ci> UPPER_BOUND </ci>
					<ci> OBJECTIVE_COEFFICIENT </ci>
					<ci> FLUX_VALUE </ci>
					<ci> REDUCED_COST </ci>
				</apply>
			</math>
			<listOfParameters>
				<parameter id="LOWER_BOUND" value="-99999.99" units="mmol_per_gDW_per_hr"/>
				<parameter id="UPPER_BOUND" value="99999.99" units="mmol_per_gDW_per_hr"/>
				<parameter id="OBJECTIVE_COEFFICIENT" value="0.000000"/>
				<parameter id="FLUX_VALUE" value="0.000000" units="mmol_per_gDW_per_hr"/>
				<parameter id="REDUCED_COST" value="0.000000"/>
			</listOfParameters>
		</kineticLaw>
	</reaction>
	<reaction id="R04391" name="ATP:pantothenate 4&apos;-phosphotransferase" reversible="false">
		<notes>
			<html:p>GENE_ASSOCIATION: (RPA0315) </html:p>
			<html:p>CONFIDENCE_LEVEL: 2 </html:p>
			<html:p>SUBSYSTEM: Pantothenate and CoA biosynthesis </html:p>
			<html:p>EC NUMBER: 2.7.1.33 </html:p>
		</notes>
		<listOfReactants>
			 <speciesReference species="C00002" stoichiometry="1"/>
			 <speciesReference species="C02424" stoichiometry="1"/>
		</listOfReactants>
		<listOfProducts>
			 <speciesReference species="C00008" stoichiometry="1"/>
			 <speciesReference species="C00080" stoichiometry="2"/>
			 <speciesReference species="C04352" stoichiometry="1"/>
		</listOfProducts>
		<kineticLaw>
			<math xmlns="http://www.w3.org/1998/Math/MathML">
				<apply>
					<ci> LOWER_BOUND </ci>
					<ci> UPPER_BOUND </ci>
					<ci> OBJECTIVE_COEFFICIENT </ci>
					<ci> FLUX_VALUE </ci>
					<ci> REDUCED_COST </ci>
				</apply>
			</math>
			<listOfParameters>
				<parameter id="LOWER_BOUND" value="0" units="mmol_per_gDW_per_hr"/>
				<parameter id="UPPER_BOUND" value="99999.99" units="mmol_per_gDW_per_hr"/>
				<parameter id="OBJECTIVE_COEFFICIENT" value="0.000000"/>
				<parameter id="FLUX_VALUE" value="0.000000" units="mmol_per_gDW_per_hr"/>
				<parameter id="REDUCED_COST" value="0.000000"/>
			</listOfParameters>
		</kineticLaw>
	</reaction>
	<reaction id="R03269" name="N-[(R)-4-Phosphopantothenoyl]-L-cysteine carboxy-lyase" reversible="false">
		<notes>
			<html:p>GENE_ASSOCIATION: (RPA0081) </html:p>
			<html:p>CONFIDENCE_LEVEL: 2 </html:p>
			<html:p>SUBSYSTEM: Pantothenate and CoA biosynthesis </html:p>
			<html:p>EC NUMBER: 4.1.1.36 </html:p>
		</notes>
		<listOfReactants>
			 <speciesReference species="C00080" stoichiometry="1"/>
			 <speciesReference species="C04352" stoichiometry="1"/>
		</listOfReactants>
		<listOfProducts>
			 <speciesReference species="C00011" stoichiometry="1"/>
			 <speciesReference species="C01134" stoichiometry="1"/>
		</listOfProducts>
		<kineticLaw>
			<math xmlns="http://www.w3.org/1998/Math/MathML">
				<apply>
					<ci> LOWER_BOUND </ci>
					<ci> UPPER_BOUND </ci>
					<ci> OBJECTIVE_COEFFICIENT </ci>
					<ci> FLUX_VALUE </ci>
					<ci> REDUCED_COST </ci>
				</apply>
			</math>
			<listOfParameters>
				<parameter id="LOWER_BOUND" value="0" units="mmol_per_gDW_per_hr"/>
				<parameter id="UPPER_BOUND" value="99999.99" units="mmol_per_gDW_per_hr"/>
				<parameter id="OBJECTIVE_COEFFICIENT" value="0.000000"/>
				<parameter id="FLUX_VALUE" value="0.000000" units="mmol_per_gDW_per_hr"/>
				<parameter id="REDUCED_COST" value="0.000000"/>
			</listOfParameters>
		</kineticLaw>
	</reaction>
	<reaction id="R04231" name="phosphopantothenate-cysteine ligase" reversible="false">
		<notes>
			<html:p>GENE_ASSOCIATION: (RPA0081) </html:p>
			<html:p>CONFIDENCE_LEVEL: 2 </html:p>
			<html:p>SUBSYSTEM: Pantothenate and CoA biosynthesis </html:p>
			<html:p>EC NUMBER: 6.3.2.5 </html:p>
		</notes>
		<listOfReactants>
			 <speciesReference species="C03492" stoichiometry="1"/>
			 <speciesReference species="C00063" stoichiometry="1"/>
			 <speciesReference species="C00097" stoichiometry="1"/>
		</listOfReactants>
		<listOfProducts>
			 <speciesReference species="C00055" stoichiometry="1"/>
			 <speciesReference species="C00080" stoichiometry="1"/>
			 <speciesReference species="C00013" stoichiometry="1"/>
			 <speciesReference species="C04352" stoichiometry="1"/>
		</listOfProducts>
		<kineticLaw>
			<math xmlns="http://www.w3.org/1998/Math/MathML">
				<apply>
					<ci> LOWER_BOUND </ci>
					<ci> UPPER_BOUND </ci>
					<ci> OBJECTIVE_COEFFICIENT </ci>
					<ci> FLUX_VALUE </ci>
					<ci> REDUCED_COST </ci>
				</apply>
			</math>
			<listOfParameters>
				<parameter id="LOWER_BOUND" value="0" units="mmol_per_gDW_per_hr"/>
				<parameter id="UPPER_BOUND" value="99999.99" units="mmol_per_gDW_per_hr"/>
				<parameter id="OBJECTIVE_COEFFICIENT" value="0.000000"/>
				<parameter id="FLUX_VALUE" value="0.000000" units="mmol_per_gDW_per_hr"/>
				<parameter id="REDUCED_COST" value="0.000000"/>
			</listOfParameters>
		</kineticLaw>
	</reaction>
	<reaction id="R04230" name="(R)-4-PhosphopantothenateL-cysteine ligase" reversible="false">
		<notes>
			<html:p>GENE_ASSOCIATION: (RPA0081) </html:p>
			<html:p>CONFIDENCE_LEVEL: 2 </html:p>
			<html:p>SUBSYSTEM: Pantothenate and CoA biosynthesis </html:p>
			<html:p>EC NUMBER: 6.3.2.5 </html:p>
		</notes>
		<listOfReactants>
			 <speciesReference species="C03492" stoichiometry="1"/>
			 <speciesReference species="C00002" stoichiometry="1"/>
			 <speciesReference species="C00097" stoichiometry="1"/>
		</listOfReactants>
		<listOfProducts>
			 <speciesReference species="C00020" stoichiometry="1"/>
			 <speciesReference species="C00080" stoichiometry="1"/>
			 <speciesReference species="C00013" stoichiometry="1"/>
			 <speciesReference species="C04352" stoichiometry="1"/>
		</listOfProducts>
		<kineticLaw>
			<math xmlns="http://www.w3.org/1998/Math/MathML">
				<apply>
					<ci> LOWER_BOUND </ci>
					<ci> UPPER_BOUND </ci>
					<ci> OBJECTIVE_COEFFICIENT </ci>
					<ci> FLUX_VALUE </ci>
					<ci> REDUCED_COST </ci>
				</apply>
			</math>
			<listOfParameters>
				<parameter id="LOWER_BOUND" value="0" units="mmol_per_gDW_per_hr"/>
				<parameter id="UPPER_BOUND" value="99999.99" units="mmol_per_gDW_per_hr"/>
				<parameter id="OBJECTIVE_COEFFICIENT" value="0.000000"/>
				<parameter id="FLUX_VALUE" value="0.000000" units="mmol_per_gDW_per_hr"/>
				<parameter id="REDUCED_COST" value="0.000000"/>
			</listOfParameters>
		</kineticLaw>
	</reaction>
	<reaction id="R00130" name="ATPdephospho-CoA 3-phosphotransferase" reversible="false">
		<notes>
			<html:p>GENE_ASSOCIATION: (RPA0300) </html:p>
			<html:p>CONFIDENCE_LEVEL: 2 </html:p>
			<html:p>SUBSYSTEM: Pantothenate and CoA biosynthesis </html:p>
			<html:p>EC NUMBER: 2.7.1.24 </html:p>
		</notes>
		<listOfReactants>
			 <speciesReference species="C00002" stoichiometry="1"/>
			 <speciesReference species="C00882" stoichiometry="1"/>
		</listOfReactants>
		<listOfProducts>
			 <speciesReference species="C00008" stoichiometry="1"/>
			 <speciesReference species="C00010" stoichiometry="1"/>
			 <speciesReference species="C00080" stoichiometry="1"/>
		</listOfProducts>
		<kineticLaw>
			<math xmlns="http://www.w3.org/1998/Math/MathML">
				<apply>
					<ci> LOWER_BOUND </ci>
					<ci> UPPER_BOUND </ci>
					<ci> OBJECTIVE_COEFFICIENT </ci>
					<ci> FLUX_VALUE </ci>
					<ci> REDUCED_COST </ci>
				</apply>
			</math>
			<listOfParameters>
				<parameter id="LOWER_BOUND" value="0" units="mmol_per_gDW_per_hr"/>
				<parameter id="UPPER_BOUND" value="99999.99" units="mmol_per_gDW_per_hr"/>
				<parameter id="OBJECTIVE_COEFFICIENT" value="0.000000"/>
				<parameter id="FLUX_VALUE" value="0.000000" units="mmol_per_gDW_per_hr"/>
				<parameter id="REDUCED_COST" value="0.000000"/>
			</listOfParameters>
		</kineticLaw>
	</reaction>
	<reaction id="R03194" name="S-Adenosyl-L-methionineuroporphyrin-III C-methyltransferase" reversible="true">
		<notes>
			<html:p>GENE_ASSOCIATION: (RPA2082) or (RPA4215) </html:p>
			<html:p>CONFIDENCE_LEVEL: 2 </html:p>
			<html:p>SUBSYSTEM: Porphyrin and chlorophyll metabolism </html:p>
			<html:p>EC NUMBER: 2.1.1.107 </html:p>
		</notes>
		<listOfReactants>
			 <speciesReference species="C00019" stoichiometry="2"/>
			 <speciesReference species="C00080" stoichiometry="1"/>
			 <speciesReference species="C01051" stoichiometry="1"/>
		</listOfReactants>
		<listOfProducts>
			 <speciesReference species="C00021" stoichiometry="2"/>
			 <speciesReference species="C02463" stoichiometry="1"/>
		</listOfProducts>
		<kineticLaw>
			<math xmlns="http://www.w3.org/1998/Math/MathML">
				<apply>
					<ci> LOWER_BOUND </ci>
					<ci> UPPER_BOUND </ci>
					<ci> OBJECTIVE_COEFFICIENT </ci>
					<ci> FLUX_VALUE </ci>
					<ci> REDUCED_COST </ci>
				</apply>
			</math>
			<listOfParameters>
				<parameter id="LOWER_BOUND" value="-99999.99" units="mmol_per_gDW_per_hr"/>
				<parameter id="UPPER_BOUND" value="99999.99" units="mmol_per_gDW_per_hr"/>
				<parameter id="OBJECTIVE_COEFFICIENT" value="0.000000"/>
				<parameter id="FLUX_VALUE" value="0.000000" units="mmol_per_gDW_per_hr"/>
				<parameter id="REDUCED_COST" value="0.000000"/>
			</listOfParameters>
		</kineticLaw>
	</reaction>
	<reaction id="R05815" name="" reversible="false">
		<notes>
			<html:p>GENE_ASSOCIATION: (RPA2083) </html:p>
			<html:p>CONFIDENCE_LEVEL: 2 </html:p>
			<html:p>SUBSYSTEM: Porphyrin and chlorophyll metabolism </html:p>
			<html:p>EC NUMBER: 6.3.5.11 </html:p>
		</notes>
		<listOfReactants>
			 <speciesReference species="C00002" stoichiometry="2"/>
			 <speciesReference species="C05773" stoichiometry="1"/>
			 <speciesReference species="C00064" stoichiometry="2"/>
			 <speciesReference species="C00001" stoichiometry="2"/>
		</listOfReactants>
		<listOfProducts>
			 <speciesReference species="C06504" stoichiometry="1"/>
			 <speciesReference species="C00008" stoichiometry="2"/>
			 <speciesReference species="C00025" stoichiometry="2"/>
			 <speciesReference species="C00080" stoichiometry="3"/>
			 <speciesReference species="C00009" stoichiometry="2"/>
		</listOfProducts>
		<kineticLaw>
			<math xmlns="http://www.w3.org/1998/Math/MathML">
				<apply>
					<ci> LOWER_BOUND </ci>
					<ci> UPPER_BOUND </ci>
					<ci> OBJECTIVE_COEFFICIENT </ci>
					<ci> FLUX_VALUE </ci>
					<ci> REDUCED_COST </ci>
				</apply>
			</math>
			<listOfParameters>
				<parameter id="LOWER_BOUND" value="0" units="mmol_per_gDW_per_hr"/>
				<parameter id="UPPER_BOUND" value="99999.99" units="mmol_per_gDW_per_hr"/>
				<parameter id="OBJECTIVE_COEFFICIENT" value="0.000000"/>
				<parameter id="FLUX_VALUE" value="0.000000" units="mmol_per_gDW_per_hr"/>
				<parameter id="REDUCED_COST" value="0.000000"/>
			</listOfParameters>
		</kineticLaw>
	</reaction>
	<reaction id="R05224" name="Hydrogenobyrinate  = Hydrogenobyrinate a,c diamide" reversible="true">
		<notes>
			<html:p>GENE_ASSOCIATION: (RPA2083) </html:p>
			<html:p>CONFIDENCE_LEVEL: 2 </html:p>
			<html:p>SUBSYSTEM: Porphyrin and chlorophyll metabolism </html:p>
			<html:p>EC NUMBER: 6.3.5.9 </html:p>
		</notes>
		<listOfReactants>
			 <speciesReference species="C00002" stoichiometry="2"/>
			 <speciesReference species="C00064" stoichiometry="2"/>
			 <speciesReference species="C00001" stoichiometry="1"/>
			 <speciesReference species="C06399" stoichiometry="1"/>
		</listOfReactants>
		<listOfProducts>
			 <speciesReference species="C00008" stoichiometry="2"/>
			 <speciesReference species="C00025" stoichiometry="2"/>
			 <speciesReference species="C00080" stoichiometry="1"/>
			 <speciesReference species="C06503" stoichiometry="1"/>
			 <speciesReference species="C00013" stoichiometry="1"/>
		</listOfProducts>
		<kineticLaw>
			<math xmlns="http://www.w3.org/1998/Math/MathML">
				<apply>
					<ci> LOWER_BOUND </ci>
					<ci> UPPER_BOUND </ci>
					<ci> OBJECTIVE_COEFFICIENT </ci>
					<ci> FLUX_VALUE </ci>
					<ci> REDUCED_COST </ci>
				</apply>
			</math>
			<listOfParameters>
				<parameter id="LOWER_BOUND" value="-99999.99" units="mmol_per_gDW_per_hr"/>
				<parameter id="UPPER_BOUND" value="99999.99" units="mmol_per_gDW_per_hr"/>
				<parameter id="OBJECTIVE_COEFFICIENT" value="0.000000"/>
				<parameter id="FLUX_VALUE" value="0.000000" units="mmol_per_gDW_per_hr"/>
				<parameter id="REDUCED_COST" value="0.000000"/>
			</listOfParameters>
		</kineticLaw>
	</reaction>
	<reaction id="R07302" name="adenosylcobyric acid(R)-1-aminopropan-2-ol ligase (ADP-forming)" reversible="false">
		<notes>
			<html:p>GENE_ASSOCIATION: (RPA0719) </html:p>
			<html:p>CONFIDENCE_LEVEL: 2 </html:p>
			<html:p>SUBSYSTEM: Porphyrin and chlorophyll metabolism </html:p>
			<html:p>EC NUMBER: 6.3.1.10 </html:p>
		</notes>
		<listOfReactants>
			 <speciesReference species="C06507" stoichiometry="1"/>
			 <speciesReference species="C00002" stoichiometry="1"/>
			 <speciesReference species="C03194" stoichiometry="1"/>
		</listOfReactants>
		<listOfProducts>
			 <speciesReference species="C06508" stoichiometry="1"/>
			 <speciesReference species="C00008" stoichiometry="1"/>
			 <speciesReference species="C00009" stoichiometry="1"/>
		</listOfProducts>
		<kineticLaw>
			<math xmlns="http://www.w3.org/1998/Math/MathML">
				<apply>
					<ci> LOWER_BOUND </ci>
					<ci> UPPER_BOUND </ci>
					<ci> OBJECTIVE_COEFFICIENT </ci>
					<ci> FLUX_VALUE </ci>
					<ci> REDUCED_COST </ci>
				</apply>
			</math>
			<listOfParameters>
				<parameter id="LOWER_BOUND" value="0" units="mmol_per_gDW_per_hr"/>
				<parameter id="UPPER_BOUND" value="99999.99" units="mmol_per_gDW_per_hr"/>
				<parameter id="OBJECTIVE_COEFFICIENT" value="0.000000"/>
				<parameter id="FLUX_VALUE" value="0.000000" units="mmol_per_gDW_per_hr"/>
				<parameter id="REDUCED_COST" value="0.000000"/>
			</listOfParameters>
		</kineticLaw>
	</reaction>
	<reaction id="R06529" name="adenosylcobyric acid(R)-1-aminopropan-2-yl phosphate ligase" reversible="false">
		<notes>
			<html:p>GENE_ASSOCIATION: (RPA0719) </html:p>
			<html:p>CONFIDENCE_LEVEL: 2 </html:p>
			<html:p>SUBSYSTEM: Porphyrin and chlorophyll metabolism </html:p>
			<html:p>EC NUMBER: 6.3.1.10 </html:p>
		</notes>
		<listOfReactants>
			 <speciesReference species="C06507" stoichiometry="1"/>
			 <speciesReference species="C00002" stoichiometry="1"/>
			 <speciesReference species="C04122" stoichiometry="1"/>
		</listOfReactants>
		<listOfProducts>
			 <speciesReference species="C06509" stoichiometry="1"/>
			 <speciesReference species="C00008" stoichiometry="1"/>
			 <speciesReference species="C00080" stoichiometry="1"/>
			 <speciesReference species="C00009" stoichiometry="1"/>
		</listOfProducts>
		<kineticLaw>
			<math xmlns="http://www.w3.org/1998/Math/MathML">
				<apply>
					<ci> LOWER_BOUND </ci>
					<ci> UPPER_BOUND </ci>
					<ci> OBJECTIVE_COEFFICIENT </ci>
					<ci> FLUX_VALUE </ci>
					<ci> REDUCED_COST </ci>
				</apply>
			</math>
			<listOfParameters>
				<parameter id="LOWER_BOUND" value="0" units="mmol_per_gDW_per_hr"/>
				<parameter id="UPPER_BOUND" value="99999.99" units="mmol_per_gDW_per_hr"/>
				<parameter id="OBJECTIVE_COEFFICIENT" value="0.000000"/>
				<parameter id="FLUX_VALUE" value="0.000000" units="mmol_per_gDW_per_hr"/>
				<parameter id="REDUCED_COST" value="0.000000"/>
			</listOfParameters>
		</kineticLaw>
	</reaction>
	<reaction id="R05219" name="Precorrin 5 = Precorrin 6X" reversible="true">
		<notes>
			<html:p>GENE_ASSOCIATION: (RPA2097) </html:p>
			<html:p>CONFIDENCE_LEVEL: 2 </html:p>
			<html:p>SUBSYSTEM: Porphyrin and chlorophyll metabolism </html:p>
			<html:p>EC NUMBER: 2.1.1.152 </html:p>
		</notes>
		<listOfReactants>
			 <speciesReference species="C00019" stoichiometry="1"/>
			 <speciesReference species="C00001" stoichiometry="1"/>
			 <speciesReference species="C06416" stoichiometry="1"/>
		</listOfReactants>
		<listOfProducts>
			 <speciesReference species="C00033" stoichiometry="1"/>
			 <speciesReference species="C00021" stoichiometry="1"/>
			 <speciesReference species="C00080" stoichiometry="1"/>
			 <speciesReference species="C06320" stoichiometry="1"/>
		</listOfProducts>
		<kineticLaw>
			<math xmlns="http://www.w3.org/1998/Math/MathML">
				<apply>
					<ci> LOWER_BOUND </ci>
					<ci> UPPER_BOUND </ci>
					<ci> OBJECTIVE_COEFFICIENT </ci>
					<ci> FLUX_VALUE </ci>
					<ci> REDUCED_COST </ci>
				</apply>
			</math>
			<listOfParameters>
				<parameter id="LOWER_BOUND" value="-99999.99" units="mmol_per_gDW_per_hr"/>
				<parameter id="UPPER_BOUND" value="99999.99" units="mmol_per_gDW_per_hr"/>
				<parameter id="OBJECTIVE_COEFFICIENT" value="0.000000"/>
				<parameter id="FLUX_VALUE" value="0.000000" units="mmol_per_gDW_per_hr"/>
				<parameter id="REDUCED_COST" value="0.000000"/>
			</listOfParameters>
		</kineticLaw>
	</reaction>
	<reaction id="R05217" name="precorrin-3A,NADH:oxygen oxidoreductase (20-hydroxylating)" reversible="true">
		<notes>
			<html:p>GENE_ASSOCIATION: (gapfilled)  </html:p>
			<html:p>CONFIDENCE_LEVEL: 1 </html:p>
			<html:p>SUBSYSTEM: Porphyrin and chlorophyll metabolism </html:p>
			<html:p>EC NUMBER: 1.14.13.83 </html:p>
		</notes>
		<listOfReactants>
			 <speciesReference species="C00080" stoichiometry="1"/>
			 <speciesReference species="C00004" stoichiometry="1"/>
			 <speciesReference species="C00007" stoichiometry="1"/>
			 <speciesReference species="C05772" stoichiometry="1"/>
		</listOfReactants>
		<listOfProducts>
			 <speciesReference species="C00001" stoichiometry="1"/>
			 <speciesReference species="C00003" stoichiometry="1"/>
			 <speciesReference species="C06406" stoichiometry="1"/>
		</listOfProducts>
		<kineticLaw>
			<math xmlns="http://www.w3.org/1998/Math/MathML">
				<apply>
					<ci> LOWER_BOUND </ci>
					<ci> UPPER_BOUND </ci>
					<ci> OBJECTIVE_COEFFICIENT </ci>
					<ci> FLUX_VALUE </ci>
					<ci> REDUCED_COST </ci>
				</apply>
			</math>
			<listOfParameters>
				<parameter id="LOWER_BOUND" value="-99999.99" units="mmol_per_gDW_per_hr"/>
				<parameter id="UPPER_BOUND" value="99999.99" units="mmol_per_gDW_per_hr"/>
				<parameter id="OBJECTIVE_COEFFICIENT" value="0.000000"/>
				<parameter id="FLUX_VALUE" value="0.000000" units="mmol_per_gDW_per_hr"/>
				<parameter id="REDUCED_COST" value="0.000000"/>
			</listOfParameters>
		</kineticLaw>
	</reaction>
	<reaction id="R05814" name="precorrin-8X methylmutase" reversible="true">
		<notes>
			<html:p>GENE_ASSOCIATION: (RPA2090) </html:p>
			<html:p>CONFIDENCE_LEVEL: 2 </html:p>
			<html:p>SUBSYSTEM: Porphyrin and chlorophyll metabolism </html:p>
			<html:p>EC NUMBER: 5.4.1.2 </html:p>
		</notes>
		<listOfReactants>
			 <speciesReference species="C11545" stoichiometry="1"/>
		</listOfReactants>
		<listOfProducts>
			 <speciesReference species="C05773" stoichiometry="1"/>
		</listOfProducts>
		<kineticLaw>
			<math xmlns="http://www.w3.org/1998/Math/MathML">
				<apply>
					<ci> LOWER_BOUND </ci>
					<ci> UPPER_BOUND </ci>
					<ci> OBJECTIVE_COEFFICIENT </ci>
					<ci> FLUX_VALUE </ci>
					<ci> REDUCED_COST </ci>
				</apply>
			</math>
			<listOfParameters>
				<parameter id="LOWER_BOUND" value="-99999.99" units="mmol_per_gDW_per_hr"/>
				<parameter id="UPPER_BOUND" value="99999.99" units="mmol_per_gDW_per_hr"/>
				<parameter id="OBJECTIVE_COEFFICIENT" value="0.000000"/>
				<parameter id="FLUX_VALUE" value="0.000000" units="mmol_per_gDW_per_hr"/>
				<parameter id="REDUCED_COST" value="0.000000"/>
			</listOfParameters>
		</kineticLaw>
	</reaction>
	<reaction id="R05177" name="Precorrin 8X 11,12-methylmutase" reversible="true">
		<notes>
			<html:p>GENE_ASSOCIATION: (RPA2090) </html:p>
			<html:p>CONFIDENCE_LEVEL: 2 </html:p>
			<html:p>SUBSYSTEM: Porphyrin and chlorophyll metabolism </html:p>
			<html:p>EC NUMBER: 5.4.1.2 </html:p>
		</notes>
		<listOfReactants>
			 <speciesReference species="C00080" stoichiometry="1"/>
			 <speciesReference species="C06408" stoichiometry="1"/>
		</listOfReactants>
		<listOfProducts>
			 <speciesReference species="C06399" stoichiometry="1"/>
		</listOfProducts>
		<kineticLaw>
			<math xmlns="http://www.w3.org/1998/Math/MathML">
				<apply>
					<ci> LOWER_BOUND </ci>
					<ci> UPPER_BOUND </ci>
					<ci> OBJECTIVE_COEFFICIENT </ci>
					<ci> FLUX_VALUE </ci>
					<ci> REDUCED_COST </ci>
				</apply>
			</math>
			<listOfParameters>
				<parameter id="LOWER_BOUND" value="-99999.99" units="mmol_per_gDW_per_hr"/>
				<parameter id="UPPER_BOUND" value="99999.99" units="mmol_per_gDW_per_hr"/>
				<parameter id="OBJECTIVE_COEFFICIENT" value="0.000000"/>
				<parameter id="FLUX_VALUE" value="0.000000" units="mmol_per_gDW_per_hr"/>
				<parameter id="REDUCED_COST" value="0.000000"/>
			</listOfParameters>
		</kineticLaw>
	</reaction>
	<reaction id="R03948" name="S-Adenosyl-L-methionineprecorrin-4 C20-methyltransferase" reversible="true">
		<notes>
			<html:p>GENE_ASSOCIATION: (RPA2089) </html:p>
			<html:p>CONFIDENCE_LEVEL: 2 </html:p>
			<html:p>SUBSYSTEM: Porphyrin and chlorophyll metabolism </html:p>
			<html:p>EC NUMBER: 2.1.1.130 </html:p>
		</notes>
		<listOfReactants>
			 <speciesReference species="C00019" stoichiometry="1"/>
			 <speciesReference species="C02463" stoichiometry="1"/>
		</listOfReactants>
		<listOfProducts>
			 <speciesReference species="C00021" stoichiometry="1"/>
			 <speciesReference species="C05772" stoichiometry="1"/>
		</listOfProducts>
		<kineticLaw>
			<math xmlns="http://www.w3.org/1998/Math/MathML">
				<apply>
					<ci> LOWER_BOUND </ci>
					<ci> UPPER_BOUND </ci>
					<ci> OBJECTIVE_COEFFICIENT </ci>
					<ci> FLUX_VALUE </ci>
					<ci> REDUCED_COST </ci>
				</apply>
			</math>
			<listOfParameters>
				<parameter id="LOWER_BOUND" value="-99999.99" units="mmol_per_gDW_per_hr"/>
				<parameter id="UPPER_BOUND" value="99999.99" units="mmol_per_gDW_per_hr"/>
				<parameter id="OBJECTIVE_COEFFICIENT" value="0.000000"/>
				<parameter id="FLUX_VALUE" value="0.000000" units="mmol_per_gDW_per_hr"/>
				<parameter id="REDUCED_COST" value="0.000000"/>
			</listOfParameters>
		</kineticLaw>
	</reaction>
	<reaction id="R05808" name="S-adenosyl-L-methioninecobalt-factor-II C20-methyltransferase" reversible="true">
		<notes>
			<html:p>GENE_ASSOCIATION: (RPA2089) </html:p>
			<html:p>CONFIDENCE_LEVEL: 2 </html:p>
			<html:p>SUBSYSTEM: Porphyrin and chlorophyll metabolism </html:p>
			<html:p>EC NUMBER: 2.1.1.151 </html:p>
		</notes>
		<listOfReactants>
			 <speciesReference species="C11538" stoichiometry="1"/>
			 <speciesReference species="C00019" stoichiometry="1"/>
			 <speciesReference species="C00080" stoichiometry="2"/>
		</listOfReactants>
		<listOfProducts>
			 <speciesReference species="C11539" stoichiometry="1"/>
			 <speciesReference species="C00021" stoichiometry="1"/>
		</listOfProducts>
		<kineticLaw>
			<math xmlns="http://www.w3.org/1998/Math/MathML">
				<apply>
					<ci> LOWER_BOUND </ci>
					<ci> UPPER_BOUND </ci>
					<ci> OBJECTIVE_COEFFICIENT </ci>
					<ci> FLUX_VALUE </ci>
					<ci> REDUCED_COST </ci>
				</apply>
			</math>
			<listOfParameters>
				<parameter id="LOWER_BOUND" value="-99999.99" units="mmol_per_gDW_per_hr"/>
				<parameter id="UPPER_BOUND" value="99999.99" units="mmol_per_gDW_per_hr"/>
				<parameter id="OBJECTIVE_COEFFICIENT" value="0.000000"/>
				<parameter id="FLUX_VALUE" value="0.000000" units="mmol_per_gDW_per_hr"/>
				<parameter id="REDUCED_COST" value="0.000000"/>
			</listOfParameters>
		</kineticLaw>
	</reaction>
	<reaction id="R05180" name="S-Adenosyl-L-methionineprecorrin-3B C17-methyltransferase" reversible="true">
		<notes>
			<html:p>GENE_ASSOCIATION: (RPA2088) </html:p>
			<html:p>CONFIDENCE_LEVEL: 2 </html:p>
			<html:p>SUBSYSTEM: Porphyrin and chlorophyll metabolism </html:p>
			<html:p>EC NUMBER: 2.1.1.131 </html:p>
		</notes>
		<listOfReactants>
			 <speciesReference species="C00019" stoichiometry="1"/>
			 <speciesReference species="C06406" stoichiometry="1"/>
		</listOfReactants>
		<listOfProducts>
			 <speciesReference species="C00021" stoichiometry="1"/>
			 <speciesReference species="C00080" stoichiometry="1"/>
			 <speciesReference species="C06407" stoichiometry="1"/>
		</listOfProducts>
		<kineticLaw>
			<math xmlns="http://www.w3.org/1998/Math/MathML">
				<apply>
					<ci> LOWER_BOUND </ci>
					<ci> UPPER_BOUND </ci>
					<ci> OBJECTIVE_COEFFICIENT </ci>
					<ci> FLUX_VALUE </ci>
					<ci> REDUCED_COST </ci>
				</apply>
			</math>
			<listOfParameters>
				<parameter id="LOWER_BOUND" value="-99999.99" units="mmol_per_gDW_per_hr"/>
				<parameter id="UPPER_BOUND" value="99999.99" units="mmol_per_gDW_per_hr"/>
				<parameter id="OBJECTIVE_COEFFICIENT" value="0.000000"/>
				<parameter id="FLUX_VALUE" value="0.000000" units="mmol_per_gDW_per_hr"/>
				<parameter id="REDUCED_COST" value="0.000000"/>
			</listOfParameters>
		</kineticLaw>
	</reaction>
	<reaction id="R05809" name="precorrin-3B C17-methyltransferase" reversible="true">
		<notes>
			<html:p>GENE_ASSOCIATION: (RPA2088) </html:p>
			<html:p>CONFIDENCE_LEVEL: 2 </html:p>
			<html:p>SUBSYSTEM: Porphyrin and chlorophyll metabolism </html:p>
			<html:p>EC NUMBER: 2.1.1.131 </html:p>
		</notes>
		<listOfReactants>
			 <speciesReference species="C11539" stoichiometry="1"/>
			 <speciesReference species="C00019" stoichiometry="1"/>
			 <speciesReference species="C00080" stoichiometry="1"/>
		</listOfReactants>
		<listOfProducts>
			 <speciesReference species="C11540" stoichiometry="1"/>
			 <speciesReference species="C00021" stoichiometry="1"/>
		</listOfProducts>
		<kineticLaw>
			<math xmlns="http://www.w3.org/1998/Math/MathML">
				<apply>
					<ci> LOWER_BOUND </ci>
					<ci> UPPER_BOUND </ci>
					<ci> OBJECTIVE_COEFFICIENT </ci>
					<ci> FLUX_VALUE </ci>
					<ci> REDUCED_COST </ci>
				</apply>
			</math>
			<listOfParameters>
				<parameter id="LOWER_BOUND" value="-99999.99" units="mmol_per_gDW_per_hr"/>
				<parameter id="UPPER_BOUND" value="99999.99" units="mmol_per_gDW_per_hr"/>
				<parameter id="OBJECTIVE_COEFFICIENT" value="0.000000"/>
				<parameter id="FLUX_VALUE" value="0.000000" units="mmol_per_gDW_per_hr"/>
				<parameter id="REDUCED_COST" value="0.000000"/>
			</listOfParameters>
		</kineticLaw>
	</reaction>
	<reaction id="R05150" name="precorrin-6YNADP+ oxidoreductase" reversible="true">
		<notes>
			<html:p>GENE_ASSOCIATION: (RPA2087) </html:p>
			<html:p>CONFIDENCE_LEVEL: 2 </html:p>
			<html:p>SUBSYSTEM: Porphyrin and chlorophyll metabolism </html:p>
			<html:p>EC NUMBER: 1.3.1.54 </html:p>
		</notes>
		<listOfReactants>
			 <speciesReference species="C00006" stoichiometry="1"/>
			 <speciesReference species="C06319" stoichiometry="1"/>
		</listOfReactants>
		<listOfProducts>
			 <speciesReference species="C00080" stoichiometry="3"/>
			 <speciesReference species="C00005" stoichiometry="1"/>
			 <speciesReference species="C06320" stoichiometry="1"/>
		</listOfProducts>
		<kineticLaw>
			<math xmlns="http://www.w3.org/1998/Math/MathML">
				<apply>
					<ci> LOWER_BOUND </ci>
					<ci> UPPER_BOUND </ci>
					<ci> OBJECTIVE_COEFFICIENT </ci>
					<ci> FLUX_VALUE </ci>
					<ci> REDUCED_COST </ci>
				</apply>
			</math>
			<listOfParameters>
				<parameter id="LOWER_BOUND" value="-99999.99" units="mmol_per_gDW_per_hr"/>
				<parameter id="UPPER_BOUND" value="99999.99" units="mmol_per_gDW_per_hr"/>
				<parameter id="OBJECTIVE_COEFFICIENT" value="0.000000"/>
				<parameter id="FLUX_VALUE" value="0.000000" units="mmol_per_gDW_per_hr"/>
				<parameter id="REDUCED_COST" value="0.000000"/>
			</listOfParameters>
		</kineticLaw>
	</reaction>
	<reaction id="R05812" name="precorrin-6A reductase" reversible="true">
		<notes>
			<html:p>GENE_ASSOCIATION: (RPA2087) </html:p>
			<html:p>CONFIDENCE_LEVEL: 2 </html:p>
			<html:p>SUBSYSTEM: Porphyrin and chlorophyll metabolism </html:p>
			<html:p>EC NUMBER: 1.3.1.54 </html:p>
		</notes>
		<listOfReactants>
			 <speciesReference species="C11542" stoichiometry="1"/>
			 <speciesReference species="C00080" stoichiometry="1"/>
			 <speciesReference species="C00005" stoichiometry="1"/>
		</listOfReactants>
		<listOfProducts>
			 <speciesReference species="C11543" stoichiometry="1"/>
			 <speciesReference species="C00006" stoichiometry="1"/>
		</listOfProducts>
		<kineticLaw>
			<math xmlns="http://www.w3.org/1998/Math/MathML">
				<apply>
					<ci> LOWER_BOUND </ci>
					<ci> UPPER_BOUND </ci>
					<ci> OBJECTIVE_COEFFICIENT </ci>
					<ci> FLUX_VALUE </ci>
					<ci> REDUCED_COST </ci>
				</apply>
			</math>
			<listOfParameters>
				<parameter id="LOWER_BOUND" value="-99999.99" units="mmol_per_gDW_per_hr"/>
				<parameter id="UPPER_BOUND" value="99999.99" units="mmol_per_gDW_per_hr"/>
				<parameter id="OBJECTIVE_COEFFICIENT" value="0.000000"/>
				<parameter id="FLUX_VALUE" value="0.000000" units="mmol_per_gDW_per_hr"/>
				<parameter id="REDUCED_COST" value="0.000000"/>
			</listOfParameters>
		</kineticLaw>
	</reaction>
	<reaction id="R05149" name="S-Adenosyl-L-methionine1-precorrin-6Y C5,15-methyltransferase" reversible="true">
		<notes>
			<html:p>GENE_ASSOCIATION: (RPA2086) </html:p>
			<html:p>CONFIDENCE_LEVEL: 2 </html:p>
			<html:p>SUBSYSTEM: Porphyrin and chlorophyll metabolism </html:p>
			<html:p>EC NUMBER: 2.1.1.132 </html:p>
		</notes>
		<listOfReactants>
			 <speciesReference species="C00019" stoichiometry="2"/>
			 <speciesReference species="C06319" stoichiometry="1"/>
		</listOfReactants>
		<listOfProducts>
			 <speciesReference species="C00021" stoichiometry="2"/>
			 <speciesReference species="C00011" stoichiometry="1"/>
			 <speciesReference species="C00080" stoichiometry="1"/>
			 <speciesReference species="C06408" stoichiometry="1"/>
		</listOfProducts>
		<kineticLaw>
			<math xmlns="http://www.w3.org/1998/Math/MathML">
				<apply>
					<ci> LOWER_BOUND </ci>
					<ci> UPPER_BOUND </ci>
					<ci> OBJECTIVE_COEFFICIENT </ci>
					<ci> FLUX_VALUE </ci>
					<ci> REDUCED_COST </ci>
				</apply>
			</math>
			<listOfParameters>
				<parameter id="LOWER_BOUND" value="-99999.99" units="mmol_per_gDW_per_hr"/>
				<parameter id="UPPER_BOUND" value="99999.99" units="mmol_per_gDW_per_hr"/>
				<parameter id="OBJECTIVE_COEFFICIENT" value="0.000000"/>
				<parameter id="FLUX_VALUE" value="0.000000" units="mmol_per_gDW_per_hr"/>
				<parameter id="REDUCED_COST" value="0.000000"/>
			</listOfParameters>
		</kineticLaw>
	</reaction>
	<reaction id="R05810" name="cobalt-precorrin-4 methyltransferase" reversible="true">
		<notes>
			<html:p>GENE_ASSOCIATION: (RPA2084) </html:p>
			<html:p>CONFIDENCE_LEVEL: 2 </html:p>
			<html:p>SUBSYSTEM: Porphyrin and chlorophyll metabolism </html:p>
			<html:p>EC NUMBER: 2.1.1.133 </html:p>
		</notes>
		<listOfReactants>
			 <speciesReference species="C11540" stoichiometry="1"/>
			 <speciesReference species="C00019" stoichiometry="1"/>
		</listOfReactants>
		<listOfProducts>
			 <speciesReference species="C11541" stoichiometry="1"/>
			 <speciesReference species="C00021" stoichiometry="1"/>
		</listOfProducts>
		<kineticLaw>
			<math xmlns="http://www.w3.org/1998/Math/MathML">
				<apply>
					<ci> LOWER_BOUND </ci>
					<ci> UPPER_BOUND </ci>
					<ci> OBJECTIVE_COEFFICIENT </ci>
					<ci> FLUX_VALUE </ci>
					<ci> REDUCED_COST </ci>
				</apply>
			</math>
			<listOfParameters>
				<parameter id="LOWER_BOUND" value="-99999.99" units="mmol_per_gDW_per_hr"/>
				<parameter id="UPPER_BOUND" value="99999.99" units="mmol_per_gDW_per_hr"/>
				<parameter id="OBJECTIVE_COEFFICIENT" value="0.000000"/>
				<parameter id="FLUX_VALUE" value="0.000000" units="mmol_per_gDW_per_hr"/>
				<parameter id="REDUCED_COST" value="0.000000"/>
			</listOfParameters>
		</kineticLaw>
	</reaction>
	<reaction id="R05181" name="S-adenosyl-L-methionineprecorrin-4 C11 methyltransferase" reversible="true">
		<notes>
			<html:p>GENE_ASSOCIATION: (RPA2084) </html:p>
			<html:p>CONFIDENCE_LEVEL: 2 </html:p>
			<html:p>SUBSYSTEM: Porphyrin and chlorophyll metabolism </html:p>
			<html:p>EC NUMBER: 2.1.1.133 </html:p>
		</notes>
		<listOfReactants>
			 <speciesReference species="C00019" stoichiometry="1"/>
			 <speciesReference species="C06407" stoichiometry="1"/>
		</listOfReactants>
		<listOfProducts>
			 <speciesReference species="C00021" stoichiometry="1"/>
			 <speciesReference species="C06416" stoichiometry="1"/>
		</listOfProducts>
		<kineticLaw>
			<math xmlns="http://www.w3.org/1998/Math/MathML">
				<apply>
					<ci> LOWER_BOUND </ci>
					<ci> UPPER_BOUND </ci>
					<ci> OBJECTIVE_COEFFICIENT </ci>
					<ci> FLUX_VALUE </ci>
					<ci> REDUCED_COST </ci>
				</apply>
			</math>
			<listOfParameters>
				<parameter id="LOWER_BOUND" value="-99999.99" units="mmol_per_gDW_per_hr"/>
				<parameter id="UPPER_BOUND" value="99999.99" units="mmol_per_gDW_per_hr"/>
				<parameter id="OBJECTIVE_COEFFICIENT" value="0.000000"/>
				<parameter id="FLUX_VALUE" value="0.000000" units="mmol_per_gDW_per_hr"/>
				<parameter id="REDUCED_COST" value="0.000000"/>
			</listOfParameters>
		</kineticLaw>
	</reaction>
	<reaction id="R07268" name="ATPcobinamide Cobeta-adenosyltransferase" reversible="true">
		<notes>
			<html:p>GENE_ASSOCIATION: (RPA0717) </html:p>
			<html:p>CONFIDENCE_LEVEL: 2 </html:p>
			<html:p>SUBSYSTEM: Porphyrin and chlorophyll metabolism </html:p>
			<html:p>EC NUMBER: 2.5.1.17 </html:p>
		</notes>
		<listOfReactants>
			 <speciesReference species="C00002" stoichiometry="1"/>
			 <speciesReference species="C05774" stoichiometry="1"/>
			 <speciesReference species="C00080" stoichiometry="1"/>
		</listOfReactants>
		<listOfProducts>
			 <speciesReference species="C06508" stoichiometry="1"/>
			 <speciesReference species="C00536" stoichiometry="1"/>
		</listOfProducts>
		<kineticLaw>
			<math xmlns="http://www.w3.org/1998/Math/MathML">
				<apply>
					<ci> LOWER_BOUND </ci>
					<ci> UPPER_BOUND </ci>
					<ci> OBJECTIVE_COEFFICIENT </ci>
					<ci> FLUX_VALUE </ci>
					<ci> REDUCED_COST </ci>
				</apply>
			</math>
			<listOfParameters>
				<parameter id="LOWER_BOUND" value="-99999.99" units="mmol_per_gDW_per_hr"/>
				<parameter id="UPPER_BOUND" value="99999.99" units="mmol_per_gDW_per_hr"/>
				<parameter id="OBJECTIVE_COEFFICIENT" value="0.000000"/>
				<parameter id="FLUX_VALUE" value="0.000000" units="mmol_per_gDW_per_hr"/>
				<parameter id="REDUCED_COST" value="0.000000"/>
			</listOfParameters>
		</kineticLaw>
	</reaction>
	<reaction id="R05220" name="ATPcob(I)yrinic acid-a,c-diamide Cobeta-adenosyltransferase" reversible="true">
		<notes>
			<html:p>GENE_ASSOCIATION: (RPA0717) </html:p>
			<html:p>CONFIDENCE_LEVEL: 2 </html:p>
			<html:p>SUBSYSTEM: Porphyrin and chlorophyll metabolism </html:p>
			<html:p>EC NUMBER: 2.5.1.17 </html:p>
		</notes>
		<listOfReactants>
			 <speciesReference species="C06505" stoichiometry="1"/>
			 <speciesReference species="C00002" stoichiometry="1"/>
		</listOfReactants>
		<listOfProducts>
			 <speciesReference species="C06506" stoichiometry="1"/>
			 <speciesReference species="C00536" stoichiometry="1"/>
		</listOfProducts>
		<kineticLaw>
			<math xmlns="http://www.w3.org/1998/Math/MathML">
				<apply>
					<ci> LOWER_BOUND </ci>
					<ci> UPPER_BOUND </ci>
					<ci> OBJECTIVE_COEFFICIENT </ci>
					<ci> FLUX_VALUE </ci>
					<ci> REDUCED_COST </ci>
				</apply>
			</math>
			<listOfParameters>
				<parameter id="LOWER_BOUND" value="-99999.99" units="mmol_per_gDW_per_hr"/>
				<parameter id="UPPER_BOUND" value="99999.99" units="mmol_per_gDW_per_hr"/>
				<parameter id="OBJECTIVE_COEFFICIENT" value="0.000000"/>
				<parameter id="FLUX_VALUE" value="0.000000" units="mmol_per_gDW_per_hr"/>
				<parameter id="REDUCED_COST" value="0.000000"/>
			</listOfParameters>
		</kineticLaw>
	</reaction>
	<reaction id="R01492" name="cob(I)alamin adenosyltransferase" reversible="true">
		<notes>
			<html:p>GENE_ASSOCIATION: (RPA0717) </html:p>
			<html:p>CONFIDENCE_LEVEL: 2 </html:p>
			<html:p>SUBSYSTEM: Porphyrin and chlorophyll metabolism </html:p>
			<html:p>EC NUMBER: 2.5.1.17 </html:p>
		</notes>
		<listOfReactants>
			 <speciesReference species="C00002" stoichiometry="1"/>
			 <speciesReference species="C00853" stoichiometry="1"/>
			 <speciesReference species="C00080" stoichiometry="1"/>
		</listOfReactants>
		<listOfProducts>
			 <speciesReference species="C00194" stoichiometry="1"/>
			 <speciesReference species="C00536" stoichiometry="1"/>
		</listOfProducts>
		<kineticLaw>
			<math xmlns="http://www.w3.org/1998/Math/MathML">
				<apply>
					<ci> LOWER_BOUND </ci>
					<ci> UPPER_BOUND </ci>
					<ci> OBJECTIVE_COEFFICIENT </ci>
					<ci> FLUX_VALUE </ci>
					<ci> REDUCED_COST </ci>
				</apply>
			</math>
			<listOfParameters>
				<parameter id="LOWER_BOUND" value="-99999.99" units="mmol_per_gDW_per_hr"/>
				<parameter id="UPPER_BOUND" value="99999.99" units="mmol_per_gDW_per_hr"/>
				<parameter id="OBJECTIVE_COEFFICIENT" value="0.000000"/>
				<parameter id="FLUX_VALUE" value="0.000000" units="mmol_per_gDW_per_hr"/>
				<parameter id="REDUCED_COST" value="0.000000"/>
			</listOfParameters>
		</kineticLaw>
	</reaction>
	<reaction id="R05223" name="Adenosylcobalamin 5-phosphate synthase" reversible="true">
		<notes>
			<html:p>GENE_ASSOCIATION: (RPA1257) or (RPA2095) </html:p>
			<html:p>CONFIDENCE_LEVEL: 2 </html:p>
			<html:p>SUBSYSTEM: Porphyrin and chlorophyll metabolism </html:p>
			<html:p>EC NUMBER: 2.7.8.26 </html:p>
		</notes>
		<listOfReactants>
			 <speciesReference species="C06510" stoichiometry="1"/>
			 <speciesReference species="C05775" stoichiometry="1"/>
		</listOfReactants>
		<listOfProducts>
			 <speciesReference species="C00194" stoichiometry="1"/>
			 <speciesReference species="C00144" stoichiometry="1"/>
			 <speciesReference species="C00080" stoichiometry="1"/>
		</listOfProducts>
		<kineticLaw>
			<math xmlns="http://www.w3.org/1998/Math/MathML">
				<apply>
					<ci> LOWER_BOUND </ci>
					<ci> UPPER_BOUND </ci>
					<ci> OBJECTIVE_COEFFICIENT </ci>
					<ci> FLUX_VALUE </ci>
					<ci> REDUCED_COST </ci>
				</apply>
			</math>
			<listOfParameters>
				<parameter id="LOWER_BOUND" value="-99999.99" units="mmol_per_gDW_per_hr"/>
				<parameter id="UPPER_BOUND" value="99999.99" units="mmol_per_gDW_per_hr"/>
				<parameter id="OBJECTIVE_COEFFICIENT" value="0.000000"/>
				<parameter id="FLUX_VALUE" value="0.000000" units="mmol_per_gDW_per_hr"/>
				<parameter id="REDUCED_COST" value="0.000000"/>
			</listOfParameters>
		</kineticLaw>
	</reaction>
	<reaction id="R04148" name="Nicotinate-nucleotidedimethylbenzimidazole" reversible="true">
		<notes>
			<html:p>GENE_ASSOCIATION: (RPA0712) or (RPA2094) </html:p>
			<html:p>CONFIDENCE_LEVEL: 2 </html:p>
			<html:p>SUBSYSTEM: Riboflavin metabolism </html:p>
			<html:p>EC NUMBER: 2.4.2.21 </html:p>
		</notes>
		<listOfReactants>
			 <speciesReference species="C03114" stoichiometry="1"/>
			 <speciesReference species="C01185" stoichiometry="1"/>
		</listOfReactants>
		<listOfProducts>
			 <speciesReference species="C04778" stoichiometry="1"/>
			 <speciesReference species="C00080" stoichiometry="1"/>
			 <speciesReference species="C00253" stoichiometry="1"/>
		</listOfProducts>
		<kineticLaw>
			<math xmlns="http://www.w3.org/1998/Math/MathML">
				<apply>
					<ci> LOWER_BOUND </ci>
					<ci> UPPER_BOUND </ci>
					<ci> OBJECTIVE_COEFFICIENT </ci>
					<ci> FLUX_VALUE </ci>
					<ci> REDUCED_COST </ci>
				</apply>
			</math>
			<listOfParameters>
				<parameter id="LOWER_BOUND" value="-99999.99" units="mmol_per_gDW_per_hr"/>
				<parameter id="UPPER_BOUND" value="99999.99" units="mmol_per_gDW_per_hr"/>
				<parameter id="OBJECTIVE_COEFFICIENT" value="0.000000"/>
				<parameter id="FLUX_VALUE" value="0.000000" units="mmol_per_gDW_per_hr"/>
				<parameter id="REDUCED_COST" value="0.000000"/>
			</listOfParameters>
		</kineticLaw>
	</reaction>
	<reaction id="R05221" name="Adenosyl cobinamide kinase" reversible="false">
		<notes>
			<html:p>GENE_ASSOCIATION: (RPA0714) </html:p>
			<html:p>CONFIDENCE_LEVEL: 2 </html:p>
			<html:p>SUBSYSTEM: Porphyrin and chlorophyll metabolism </html:p>
			<html:p>EC NUMBER: 2.7.1.156 </html:p>
		</notes>
		<listOfReactants>
			 <speciesReference species="C06508" stoichiometry="1"/>
			 <speciesReference species="C00002" stoichiometry="1"/>
		</listOfReactants>
		<listOfProducts>
			 <speciesReference species="C06509" stoichiometry="1"/>
			 <speciesReference species="C00008" stoichiometry="1"/>
			 <speciesReference species="C00080" stoichiometry="1"/>
		</listOfProducts>
		<kineticLaw>
			<math xmlns="http://www.w3.org/1998/Math/MathML">
				<apply>
					<ci> LOWER_BOUND </ci>
					<ci> UPPER_BOUND </ci>
					<ci> OBJECTIVE_COEFFICIENT </ci>
					<ci> FLUX_VALUE </ci>
					<ci> REDUCED_COST </ci>
				</apply>
			</math>
			<listOfParameters>
				<parameter id="LOWER_BOUND" value="0" units="mmol_per_gDW_per_hr"/>
				<parameter id="UPPER_BOUND" value="99999.99" units="mmol_per_gDW_per_hr"/>
				<parameter id="OBJECTIVE_COEFFICIENT" value="0.000000"/>
				<parameter id="FLUX_VALUE" value="0.000000" units="mmol_per_gDW_per_hr"/>
				<parameter id="REDUCED_COST" value="0.000000"/>
			</listOfParameters>
		</kineticLaw>
	</reaction>
	<reaction id="R06558" name="" reversible="false">
		<notes>
			<html:p>GENE_ASSOCIATION: (RPA0714) </html:p>
			<html:p>CONFIDENCE_LEVEL: 2 </html:p>
			<html:p>SUBSYSTEM: Porphyrin and chlorophyll metabolism </html:p>
			<html:p>EC NUMBER: 2.7.1.156 </html:p>
		</notes>
		<listOfReactants>
			 <speciesReference species="C06508" stoichiometry="1"/>
			 <speciesReference species="C00044" stoichiometry="1"/>
		</listOfReactants>
		<listOfProducts>
			 <speciesReference species="C06509" stoichiometry="1"/>
			 <speciesReference species="C00035" stoichiometry="1"/>
			 <speciesReference species="C00080" stoichiometry="1"/>
		</listOfProducts>
		<kineticLaw>
			<math xmlns="http://www.w3.org/1998/Math/MathML">
				<apply>
					<ci> LOWER_BOUND </ci>
					<ci> UPPER_BOUND </ci>
					<ci> OBJECTIVE_COEFFICIENT </ci>
					<ci> FLUX_VALUE </ci>
					<ci> REDUCED_COST </ci>
				</apply>
			</math>
			<listOfParameters>
				<parameter id="LOWER_BOUND" value="0" units="mmol_per_gDW_per_hr"/>
				<parameter id="UPPER_BOUND" value="99999.99" units="mmol_per_gDW_per_hr"/>
				<parameter id="OBJECTIVE_COEFFICIENT" value="0.000000"/>
				<parameter id="FLUX_VALUE" value="0.000000" units="mmol_per_gDW_per_hr"/>
				<parameter id="REDUCED_COST" value="0.000000"/>
			</listOfParameters>
		</kineticLaw>
	</reaction>
	<reaction id="R05222" name="Adenosyl cobinamide phosphate guanyltransferase" reversible="false">
		<notes>
			<html:p>GENE_ASSOCIATION: (RPA0714) </html:p>
			<html:p>CONFIDENCE_LEVEL: 2 </html:p>
			<html:p>SUBSYSTEM: Porphyrin and chlorophyll metabolism </html:p>
			<html:p>EC NUMBER: 2.7.7.62 </html:p>
		</notes>
		<listOfReactants>
			 <speciesReference species="C06509" stoichiometry="1"/>
			 <speciesReference species="C00044" stoichiometry="1"/>
			 <speciesReference species="C00080" stoichiometry="1"/>
		</listOfReactants>
		<listOfProducts>
			 <speciesReference species="C06510" stoichiometry="1"/>
			 <speciesReference species="C00013" stoichiometry="1"/>
		</listOfProducts>
		<kineticLaw>
			<math xmlns="http://www.w3.org/1998/Math/MathML">
				<apply>
					<ci> LOWER_BOUND </ci>
					<ci> UPPER_BOUND </ci>
					<ci> OBJECTIVE_COEFFICIENT </ci>
					<ci> FLUX_VALUE </ci>
					<ci> REDUCED_COST </ci>
				</apply>
			</math>
			<listOfParameters>
				<parameter id="LOWER_BOUND" value="0" units="mmol_per_gDW_per_hr"/>
				<parameter id="UPPER_BOUND" value="99999.99" units="mmol_per_gDW_per_hr"/>
				<parameter id="OBJECTIVE_COEFFICIENT" value="0.000000"/>
				<parameter id="FLUX_VALUE" value="0.000000" units="mmol_per_gDW_per_hr"/>
				<parameter id="REDUCED_COST" value="0.000000"/>
			</listOfParameters>
		</kineticLaw>
	</reaction>
	<reaction id="XR225" name="" reversible="false">
		<notes>
			<html:p>GENE_ASSOCIATION: (RPA1786) </html:p>
			<html:p>CONFIDENCE_LEVEL: 2 </html:p>
			<html:p>SUBSYSTEM: Ubiquinone biosynthesis </html:p>
			<html:p>EC NUMBER: 4.2.1.17 </html:p>
		</notes>
		<listOfReactants>
			 <speciesReference species="C00223" stoichiometry="1"/>
			 <speciesReference species="C00001" stoichiometry="1"/>
		</listOfReactants>
		<listOfProducts>
			 <speciesReference species="C00633" stoichiometry="1"/>
			 <speciesReference species="C00024" stoichiometry="1"/>
		</listOfProducts>
		<kineticLaw>
			<math xmlns="http://www.w3.org/1998/Math/MathML">
				<apply>
					<ci> LOWER_BOUND </ci>
					<ci> UPPER_BOUND </ci>
					<ci> OBJECTIVE_COEFFICIENT </ci>
					<ci> FLUX_VALUE </ci>
					<ci> REDUCED_COST </ci>
				</apply>
			</math>
			<listOfParameters>
				<parameter id="LOWER_BOUND" value="0" units="mmol_per_gDW_per_hr"/>
				<parameter id="UPPER_BOUND" value="99999.99" units="mmol_per_gDW_per_hr"/>
				<parameter id="OBJECTIVE_COEFFICIENT" value="0.000000"/>
				<parameter id="FLUX_VALUE" value="0.000000" units="mmol_per_gDW_per_hr"/>
				<parameter id="REDUCED_COST" value="0.000000"/>
			</listOfParameters>
		</kineticLaw>
	</reaction>
	<reaction id="R01616" name="4-Coumarate:CoA ligase (AMP-forming)" reversible="false">
		<notes>
			<html:p>GENE_ASSOCIATION: (RPA1787) </html:p>
			<html:p>CONFIDENCE_LEVEL: 2 </html:p>
			<html:p>SUBSYSTEM: Ubiquinone biosynthesis </html:p>
			<html:p>EC NUMBER: 6.2.1.12 </html:p>
		</notes>
		<listOfReactants>
			 <speciesReference species="C00811" stoichiometry="1"/>
			 <speciesReference species="C00002" stoichiometry="1"/>
			 <speciesReference species="C00010" stoichiometry="1"/>
		</listOfReactants>
		<listOfProducts>
			 <speciesReference species="C00020" stoichiometry="1"/>
			 <speciesReference species="C00223" stoichiometry="1"/>
			 <speciesReference species="C00013" stoichiometry="1"/>
		</listOfProducts>
		<kineticLaw>
			<math xmlns="http://www.w3.org/1998/Math/MathML">
				<apply>
					<ci> LOWER_BOUND </ci>
					<ci> UPPER_BOUND </ci>
					<ci> OBJECTIVE_COEFFICIENT </ci>
					<ci> FLUX_VALUE </ci>
					<ci> REDUCED_COST </ci>
				</apply>
			</math>
			<listOfParameters>
				<parameter id="LOWER_BOUND" value="0" units="mmol_per_gDW_per_hr"/>
				<parameter id="UPPER_BOUND" value="99999.99" units="mmol_per_gDW_per_hr"/>
				<parameter id="OBJECTIVE_COEFFICIENT" value="0.000000"/>
				<parameter id="FLUX_VALUE" value="0.000000" units="mmol_per_gDW_per_hr"/>
				<parameter id="REDUCED_COST" value="0.000000"/>
			</listOfParameters>
		</kineticLaw>
	</reaction>
	<reaction id="R07411" name="Heme O synthase" reversible="true">
		<notes>
			<html:p>GENE_ASSOCIATION: (RPA0833) </html:p>
			<html:p>CONFIDENCE_LEVEL: 2 </html:p>
			<html:p>SUBSYSTEM: Porphyrin and chlorophyll metabolism </html:p>
			<html:p>EC NUMBER: 2.5.1.- </html:p>
		</notes>
		<listOfReactants>
			 <speciesReference species="C00448" stoichiometry="1"/>
			 <speciesReference species="C00001" stoichiometry="1"/>
			 <speciesReference species="C00032" stoichiometry="1"/>
		</listOfReactants>
		<listOfProducts>
			 <speciesReference species="C15672" stoichiometry="1"/>
			 <speciesReference species="C00013" stoichiometry="1"/>
		</listOfProducts>
		<kineticLaw>
			<math xmlns="http://www.w3.org/1998/Math/MathML">
				<apply>
					<ci> LOWER_BOUND </ci>
					<ci> UPPER_BOUND </ci>
					<ci> OBJECTIVE_COEFFICIENT </ci>
					<ci> FLUX_VALUE </ci>
					<ci> REDUCED_COST </ci>
				</apply>
			</math>
			<listOfParameters>
				<parameter id="LOWER_BOUND" value="-99999.99" units="mmol_per_gDW_per_hr"/>
				<parameter id="UPPER_BOUND" value="99999.99" units="mmol_per_gDW_per_hr"/>
				<parameter id="OBJECTIVE_COEFFICIENT" value="0.000000"/>
				<parameter id="FLUX_VALUE" value="0.000000" units="mmol_per_gDW_per_hr"/>
				<parameter id="REDUCED_COST" value="0.000000"/>
			</listOfParameters>
		</kineticLaw>
	</reaction>
	<reaction id="R07157" name="carbon-monoxide,water:ferredoxin oxidoreductase" reversible="true">
		<notes>
			<html:p>GENE_ASSOCIATION: (RPA4666 and RPA4667 and RPA4668) </html:p>
			<html:p>CONFIDENCE_LEVEL: 2 </html:p>
			<html:p>SUBSYSTEM: Carbon fixation in photosynthetic organisms </html:p>
			<html:p>EC NUMBER: 1.2.99.2 </html:p>
		</notes>
		<listOfReactants>
			 <speciesReference species="C00237" stoichiometry="1"/>
			 <speciesReference species="C00001" stoichiometry="1"/>
			 <speciesReference species="C00139" stoichiometry="1"/>
		</listOfReactants>
		<listOfProducts>
			 <speciesReference species="C00011" stoichiometry="1"/>
			 <speciesReference species="C00080" stoichiometry="3"/>
			 <speciesReference species="C00138" stoichiometry="1"/>
		</listOfProducts>
		<kineticLaw>
			<math xmlns="http://www.w3.org/1998/Math/MathML">
				<apply>
					<ci> LOWER_BOUND </ci>
					<ci> UPPER_BOUND </ci>
					<ci> OBJECTIVE_COEFFICIENT </ci>
					<ci> FLUX_VALUE </ci>
					<ci> REDUCED_COST </ci>
				</apply>
			</math>
			<listOfParameters>
				<parameter id="LOWER_BOUND" value="-99999.99" units="mmol_per_gDW_per_hr"/>
				<parameter id="UPPER_BOUND" value="99999.99" units="mmol_per_gDW_per_hr"/>
				<parameter id="OBJECTIVE_COEFFICIENT" value="0.000000"/>
				<parameter id="FLUX_VALUE" value="0.000000" units="mmol_per_gDW_per_hr"/>
				<parameter id="REDUCED_COST" value="0.000000"/>
			</listOfParameters>
		</kineticLaw>
	</reaction>
	<reaction id="R07270" name="prephytoene diphosphategeranylgeranyl-diphosphate" reversible="false">
		<notes>
			<html:p>GENE_ASSOCIATION: (RPA1513) or (RPA2828) or (RPA3742) or (RPA3743) </html:p>
			<html:p>CONFIDENCE_LEVEL: 2 </html:p>
			<html:p>SUBSYSTEM: Carotenoid biosynthesis </html:p>
			<html:p>EC NUMBER: 2.5.1.32 </html:p>
		</notes>
		<listOfReactants>
			 <speciesReference species="C03427" stoichiometry="1"/>
		</listOfReactants>
		<listOfProducts>
			 <speciesReference species="C00080" stoichiometry="1"/>
			 <speciesReference species="C05413" stoichiometry="1"/>
			 <speciesReference species="C00013" stoichiometry="1"/>
		</listOfProducts>
		<kineticLaw>
			<math xmlns="http://www.w3.org/1998/Math/MathML">
				<apply>
					<ci> LOWER_BOUND </ci>
					<ci> UPPER_BOUND </ci>
					<ci> OBJECTIVE_COEFFICIENT </ci>
					<ci> FLUX_VALUE </ci>
					<ci> REDUCED_COST </ci>
				</apply>
			</math>
			<listOfParameters>
				<parameter id="LOWER_BOUND" value="0" units="mmol_per_gDW_per_hr"/>
				<parameter id="UPPER_BOUND" value="99999.99" units="mmol_per_gDW_per_hr"/>
				<parameter id="OBJECTIVE_COEFFICIENT" value="0.000000"/>
				<parameter id="FLUX_VALUE" value="0.000000" units="mmol_per_gDW_per_hr"/>
				<parameter id="REDUCED_COST" value="0.000000"/>
			</listOfParameters>
		</kineticLaw>
	</reaction>
	<reaction id="R02065" name="Geranylgeranyl-diphosphategeranylgeranyl-diphosphate" reversible="false">
		<notes>
			<html:p>GENE_ASSOCIATION: (RPA1513) or (RPA2828) or (RPA3742) or (RPA3743) </html:p>
			<html:p>CONFIDENCE_LEVEL: 2 </html:p>
			<html:p>SUBSYSTEM: Carotenoid biosynthesis </html:p>
			<html:p>EC NUMBER: 2.5.1.32 </html:p>
		</notes>
		<listOfReactants>
			 <speciesReference species="C11356" stoichiometry="2"/>
		</listOfReactants>
		<listOfProducts>
			 <speciesReference species="C00080" stoichiometry="1"/>
			 <speciesReference species="C00013" stoichiometry="1"/>
			 <speciesReference species="C03427" stoichiometry="1"/>
		</listOfProducts>
		<kineticLaw>
			<math xmlns="http://www.w3.org/1998/Math/MathML">
				<apply>
					<ci> LOWER_BOUND </ci>
					<ci> UPPER_BOUND </ci>
					<ci> OBJECTIVE_COEFFICIENT </ci>
					<ci> FLUX_VALUE </ci>
					<ci> REDUCED_COST </ci>
				</apply>
			</math>
			<listOfParameters>
				<parameter id="LOWER_BOUND" value="0" units="mmol_per_gDW_per_hr"/>
				<parameter id="UPPER_BOUND" value="99999.99" units="mmol_per_gDW_per_hr"/>
				<parameter id="OBJECTIVE_COEFFICIENT" value="0.000000"/>
				<parameter id="FLUX_VALUE" value="0.000000" units="mmol_per_gDW_per_hr"/>
				<parameter id="REDUCED_COST" value="0.000000"/>
			</listOfParameters>
		</kineticLaw>
	</reaction>
	<reaction id="R04218" name="prephytoene diphosphategeranylgeranyl-diphosphate" reversible="false">
		<notes>
			<html:p>GENE_ASSOCIATION: (RPA1513) or (RPA2828) or (RPA3742) </html:p>
			<html:p>CONFIDENCE_LEVEL: 2 </html:p>
			<html:p>SUBSYSTEM: Carotenoid biosynthesis </html:p>
			<html:p>EC NUMBER: 2.5.1.32 </html:p>
		</notes>
		<listOfReactants>
			 <speciesReference species="C03427" stoichiometry="1"/>
		</listOfReactants>
		<listOfProducts>
			 <speciesReference species="C05421" stoichiometry="1"/>
			 <speciesReference species="C00080" stoichiometry="1"/>
			 <speciesReference species="C00013" stoichiometry="1"/>
		</listOfProducts>
		<kineticLaw>
			<math xmlns="http://www.w3.org/1998/Math/MathML">
				<apply>
					<ci> LOWER_BOUND </ci>
					<ci> UPPER_BOUND </ci>
					<ci> OBJECTIVE_COEFFICIENT </ci>
					<ci> FLUX_VALUE </ci>
					<ci> REDUCED_COST </ci>
				</apply>
			</math>
			<listOfParameters>
				<parameter id="LOWER_BOUND" value="0" units="mmol_per_gDW_per_hr"/>
				<parameter id="UPPER_BOUND" value="99999.99" units="mmol_per_gDW_per_hr"/>
				<parameter id="OBJECTIVE_COEFFICIENT" value="0.000000"/>
				<parameter id="FLUX_VALUE" value="0.000000" units="mmol_per_gDW_per_hr"/>
				<parameter id="REDUCED_COST" value="0.000000"/>
			</listOfParameters>
		</kineticLaw>
	</reaction>
	<reaction id="R07532" name="lycopene hydro-lyase (1-hydroxy-1,2-dihydrolycopene-forming)" reversible="true">
		<notes>
			<html:p>GENE_ASSOCIATION: (RPA1517) </html:p>
			<html:p>CONFIDENCE_LEVEL: 2 </html:p>
			<html:p>SUBSYSTEM: Carotenoid biosynthesis </html:p>
			<html:p>EC NUMBER: 4.2.1.131 </html:p>
		</notes>
		<listOfReactants>
			 <speciesReference species="C00001" stoichiometry="1"/>
			 <speciesReference species="C05431" stoichiometry="1"/>
		</listOfReactants>
		<listOfProducts>
			 <speciesReference species="C15892" stoichiometry="1"/>
		</listOfProducts>
		<kineticLaw>
			<math xmlns="http://www.w3.org/1998/Math/MathML">
				<apply>
					<ci> LOWER_BOUND </ci>
					<ci> UPPER_BOUND </ci>
					<ci> OBJECTIVE_COEFFICIENT </ci>
					<ci> FLUX_VALUE </ci>
					<ci> REDUCED_COST </ci>
				</apply>
			</math>
			<listOfParameters>
				<parameter id="LOWER_BOUND" value="-99999.99" units="mmol_per_gDW_per_hr"/>
				<parameter id="UPPER_BOUND" value="99999.99" units="mmol_per_gDW_per_hr"/>
				<parameter id="OBJECTIVE_COEFFICIENT" value="0.000000"/>
				<parameter id="FLUX_VALUE" value="0.000000" units="mmol_per_gDW_per_hr"/>
				<parameter id="REDUCED_COST" value="0.000000"/>
			</listOfParameters>
		</kineticLaw>
	</reaction>
	<reaction id="R07536" name="hydroxyneurosporene dehydrogenase" reversible="true">
		<notes>
			<html:p>GENE_ASSOCIATION: (RPA1517) </html:p>
			<html:p>CONFIDENCE_LEVEL: 2 </html:p>
			<html:p>SUBSYSTEM: Carotenoid biosynthesis </html:p>
			<html:p>EC NUMBER: 4.2.1.131 </html:p>
		</notes>
		<listOfReactants>
			 <speciesReference species="C00001" stoichiometry="1"/>
			 <speciesReference species="C15900" stoichiometry="1"/>
		</listOfReactants>
		<listOfProducts>
			 <speciesReference species="C15902" stoichiometry="1"/>
		</listOfProducts>
		<kineticLaw>
			<math xmlns="http://www.w3.org/1998/Math/MathML">
				<apply>
					<ci> LOWER_BOUND </ci>
					<ci> UPPER_BOUND </ci>
					<ci> OBJECTIVE_COEFFICIENT </ci>
					<ci> FLUX_VALUE </ci>
					<ci> REDUCED_COST </ci>
				</apply>
			</math>
			<listOfParameters>
				<parameter id="LOWER_BOUND" value="-99999.99" units="mmol_per_gDW_per_hr"/>
				<parameter id="UPPER_BOUND" value="99999.99" units="mmol_per_gDW_per_hr"/>
				<parameter id="OBJECTIVE_COEFFICIENT" value="0.000000"/>
				<parameter id="FLUX_VALUE" value="0.000000" units="mmol_per_gDW_per_hr"/>
				<parameter id="REDUCED_COST" value="0.000000"/>
			</listOfParameters>
		</kineticLaw>
	</reaction>
	<reaction id="R07519" name="lycopene hydro-lyase (1-hydroxy-1,2-dihydrolycopene-forming)" reversible="true">
		<notes>
			<html:p>GENE_ASSOCIATION: (RPA1517) </html:p>
			<html:p>CONFIDENCE_LEVEL: 2 </html:p>
			<html:p>SUBSYSTEM: Carotenoid biosynthesis </html:p>
			<html:p>EC NUMBER: 4.2.1.131 </html:p>
		</notes>
		<listOfReactants>
			 <speciesReference species="C00001" stoichiometry="1"/>
			 <speciesReference species="C05432" stoichiometry="1"/>
		</listOfReactants>
		<listOfProducts>
			 <speciesReference species="C19795" stoichiometry="1"/>
		</listOfProducts>
		<kineticLaw>
			<math xmlns="http://www.w3.org/1998/Math/MathML">
				<apply>
					<ci> LOWER_BOUND </ci>
					<ci> UPPER_BOUND </ci>
					<ci> OBJECTIVE_COEFFICIENT </ci>
					<ci> FLUX_VALUE </ci>
					<ci> REDUCED_COST </ci>
				</apply>
			</math>
			<listOfParameters>
				<parameter id="LOWER_BOUND" value="-99999.99" units="mmol_per_gDW_per_hr"/>
				<parameter id="UPPER_BOUND" value="99999.99" units="mmol_per_gDW_per_hr"/>
				<parameter id="OBJECTIVE_COEFFICIENT" value="0.000000"/>
				<parameter id="FLUX_VALUE" value="0.000000" units="mmol_per_gDW_per_hr"/>
				<parameter id="REDUCED_COST" value="0.000000"/>
			</listOfParameters>
		</kineticLaw>
	</reaction>
	<reaction id="R07528" name="lycopene hydro-lyase (1-hydroxy-1,2-dihydrolycopene-forming)" reversible="true">
		<notes>
			<html:p>GENE_ASSOCIATION: (RPA1517) </html:p>
			<html:p>CONFIDENCE_LEVEL: 2 </html:p>
			<html:p>SUBSYSTEM: Carotenoid biosynthesis </html:p>
			<html:p>EC NUMBER: 4.2.1.131 </html:p>
		</notes>
		<listOfReactants>
			 <speciesReference species="C15886" stoichiometry="1"/>
			 <speciesReference species="C00001" stoichiometry="1"/>
		</listOfReactants>
		<listOfProducts>
			 <speciesReference species="C15887" stoichiometry="1"/>
		</listOfProducts>
		<kineticLaw>
			<math xmlns="http://www.w3.org/1998/Math/MathML">
				<apply>
					<ci> LOWER_BOUND </ci>
					<ci> UPPER_BOUND </ci>
					<ci> OBJECTIVE_COEFFICIENT </ci>
					<ci> FLUX_VALUE </ci>
					<ci> REDUCED_COST </ci>
				</apply>
			</math>
			<listOfParameters>
				<parameter id="LOWER_BOUND" value="-99999.99" units="mmol_per_gDW_per_hr"/>
				<parameter id="UPPER_BOUND" value="99999.99" units="mmol_per_gDW_per_hr"/>
				<parameter id="OBJECTIVE_COEFFICIENT" value="0.000000"/>
				<parameter id="FLUX_VALUE" value="0.000000" units="mmol_per_gDW_per_hr"/>
				<parameter id="REDUCED_COST" value="0.000000"/>
			</listOfParameters>
		</kineticLaw>
	</reaction>
	<reaction id="R07522" name="lycopene hydro-lyase (1-hydroxy-1,2-dihydrolycopene-forming)" reversible="false">
		<notes>
			<html:p>GENE_ASSOCIATION: (RPA1517) </html:p>
			<html:p>CONFIDENCE_LEVEL: 2 </html:p>
			<html:p>SUBSYSTEM: Carotenoid biosynthesis </html:p>
			<html:p>EC NUMBER: 4.2.1.131 </html:p>
		</notes>
		<listOfReactants>
			 <speciesReference species="C15877" stoichiometry="1"/>
			 <speciesReference species="C00001" stoichiometry="1"/>
		</listOfReactants>
		<listOfProducts>
			 <speciesReference species="C15878" stoichiometry="1"/>
		</listOfProducts>
		<kineticLaw>
			<math xmlns="http://www.w3.org/1998/Math/MathML">
				<apply>
					<ci> LOWER_BOUND </ci>
					<ci> UPPER_BOUND </ci>
					<ci> OBJECTIVE_COEFFICIENT </ci>
					<ci> FLUX_VALUE </ci>
					<ci> REDUCED_COST </ci>
				</apply>
			</math>
			<listOfParameters>
				<parameter id="LOWER_BOUND" value="0" units="mmol_per_gDW_per_hr"/>
				<parameter id="UPPER_BOUND" value="99999.99" units="mmol_per_gDW_per_hr"/>
				<parameter id="OBJECTIVE_COEFFICIENT" value="0.000000"/>
				<parameter id="FLUX_VALUE" value="0.000000" units="mmol_per_gDW_per_hr"/>
				<parameter id="REDUCED_COST" value="0.000000"/>
			</listOfParameters>
		</kineticLaw>
	</reaction>
	<reaction id="R09790" name="1,1&apos;-dihydroxy-1,1&apos;,2,2&apos;-tetrahydrolycopene hydro-lyase (1-hydroxy-1,2-dihydrolycopene-forming)" reversible="true">
		<notes>
			<html:p>GENE_ASSOCIATION: (RPA1517) </html:p>
			<html:p>CONFIDENCE_LEVEL: 2 </html:p>
			<html:p>SUBSYSTEM: Carotenoid biosynthesis </html:p>
			<html:p>EC NUMBER: 4.2.1.131 </html:p>
		</notes>
		<listOfReactants>
			 <speciesReference species="C19894" stoichiometry="1"/>
		</listOfReactants>
		<listOfProducts>
			 <speciesReference species="C00001" stoichiometry="1"/>
			 <speciesReference species="C19795" stoichiometry="1"/>
		</listOfProducts>
		<kineticLaw>
			<math xmlns="http://www.w3.org/1998/Math/MathML">
				<apply>
					<ci> LOWER_BOUND </ci>
					<ci> UPPER_BOUND </ci>
					<ci> OBJECTIVE_COEFFICIENT </ci>
					<ci> FLUX_VALUE </ci>
					<ci> REDUCED_COST </ci>
				</apply>
			</math>
			<listOfParameters>
				<parameter id="LOWER_BOUND" value="-99999.99" units="mmol_per_gDW_per_hr"/>
				<parameter id="UPPER_BOUND" value="99999.99" units="mmol_per_gDW_per_hr"/>
				<parameter id="OBJECTIVE_COEFFICIENT" value="0.000000"/>
				<parameter id="FLUX_VALUE" value="0.000000" units="mmol_per_gDW_per_hr"/>
				<parameter id="REDUCED_COST" value="0.000000"/>
			</listOfParameters>
		</kineticLaw>
	</reaction>
	<reaction id="R07534" name="1-hydroxy-1,2-dihydrolycopene:acceptor oxidoreductase" reversible="true">
		<notes>
			<html:p>GENE_ASSOCIATION: (RPA1518) </html:p>
			<html:p>CONFIDENCE_LEVEL: 2 </html:p>
			<html:p>SUBSYSTEM: Carotenoid biosynthesis </html:p>
			<html:p>EC NUMBER: 1.3.99.27 </html:p>
		</notes>
		<listOfReactants>
			 <speciesReference species="C15892" stoichiometry="1"/>
			 <speciesReference species="C00016" stoichiometry="1"/>
		</listOfReactants>
		<listOfProducts>
			 <speciesReference species="C15898" stoichiometry="1"/>
			 <speciesReference species="C01352" stoichiometry="1"/>
		</listOfProducts>
		<kineticLaw>
			<math xmlns="http://www.w3.org/1998/Math/MathML">
				<apply>
					<ci> LOWER_BOUND </ci>
					<ci> UPPER_BOUND </ci>
					<ci> OBJECTIVE_COEFFICIENT </ci>
					<ci> FLUX_VALUE </ci>
					<ci> REDUCED_COST </ci>
				</apply>
			</math>
			<listOfParameters>
				<parameter id="LOWER_BOUND" value="-99999.99" units="mmol_per_gDW_per_hr"/>
				<parameter id="UPPER_BOUND" value="99999.99" units="mmol_per_gDW_per_hr"/>
				<parameter id="OBJECTIVE_COEFFICIENT" value="0.000000"/>
				<parameter id="FLUX_VALUE" value="0.000000" units="mmol_per_gDW_per_hr"/>
				<parameter id="REDUCED_COST" value="0.000000"/>
			</listOfParameters>
		</kineticLaw>
	</reaction>
	<reaction id="R07520" name="1-hydroxy-1,2-dihydrolycopene:acceptor oxidoreductase" reversible="true">
		<notes>
			<html:p>GENE_ASSOCIATION: (RPA1518) </html:p>
			<html:p>CONFIDENCE_LEVEL: 2 </html:p>
			<html:p>SUBSYSTEM: Carotenoid biosynthesis </html:p>
			<html:p>EC NUMBER: 1.3.99.27 </html:p>
		</notes>
		<listOfReactants>
			 <speciesReference species="C00016" stoichiometry="1"/>
			 <speciesReference species="C19795" stoichiometry="1"/>
		</listOfReactants>
		<listOfProducts>
			 <speciesReference species="C15874" stoichiometry="1"/>
			 <speciesReference species="C01352" stoichiometry="1"/>
		</listOfProducts>
		<kineticLaw>
			<math xmlns="http://www.w3.org/1998/Math/MathML">
				<apply>
					<ci> LOWER_BOUND </ci>
					<ci> UPPER_BOUND </ci>
					<ci> OBJECTIVE_COEFFICIENT </ci>
					<ci> FLUX_VALUE </ci>
					<ci> REDUCED_COST </ci>
				</apply>
			</math>
			<listOfParameters>
				<parameter id="LOWER_BOUND" value="-99999.99" units="mmol_per_gDW_per_hr"/>
				<parameter id="UPPER_BOUND" value="99999.99" units="mmol_per_gDW_per_hr"/>
				<parameter id="OBJECTIVE_COEFFICIENT" value="0.000000"/>
				<parameter id="FLUX_VALUE" value="0.000000" units="mmol_per_gDW_per_hr"/>
				<parameter id="REDUCED_COST" value="0.000000"/>
			</listOfParameters>
		</kineticLaw>
	</reaction>
	<reaction id="R07523" name="1-hydroxy-1,2-dihydrolycopene:acceptor oxidoreductase" reversible="true">
		<notes>
			<html:p>GENE_ASSOCIATION: (RPA1518) </html:p>
			<html:p>CONFIDENCE_LEVEL: 2 </html:p>
			<html:p>SUBSYSTEM: Carotenoid biosynthesis </html:p>
			<html:p>EC NUMBER: 1.3.99.27 </html:p>
		</notes>
		<listOfReactants>
			 <speciesReference species="C00016" stoichiometry="1"/>
			 <speciesReference species="C15878" stoichiometry="1"/>
		</listOfReactants>
		<listOfProducts>
			 <speciesReference species="C01352" stoichiometry="1"/>
			 <speciesReference species="C15879" stoichiometry="1"/>
		</listOfProducts>
		<kineticLaw>
			<math xmlns="http://www.w3.org/1998/Math/MathML">
				<apply>
					<ci> LOWER_BOUND </ci>
					<ci> UPPER_BOUND </ci>
					<ci> OBJECTIVE_COEFFICIENT </ci>
					<ci> FLUX_VALUE </ci>
					<ci> REDUCED_COST </ci>
				</apply>
			</math>
			<listOfParameters>
				<parameter id="LOWER_BOUND" value="-99999.99" units="mmol_per_gDW_per_hr"/>
				<parameter id="UPPER_BOUND" value="99999.99" units="mmol_per_gDW_per_hr"/>
				<parameter id="OBJECTIVE_COEFFICIENT" value="0.000000"/>
				<parameter id="FLUX_VALUE" value="0.000000" units="mmol_per_gDW_per_hr"/>
				<parameter id="REDUCED_COST" value="0.000000"/>
			</listOfParameters>
		</kineticLaw>
	</reaction>
	<reaction id="R02061" name="trans,trans-Farnesyl-diphosphateisopentenyl-diphosphate" reversible="false">
		<notes>
			<html:p>GENE_ASSOCIATION: (RPA1519) </html:p>
			<html:p>CONFIDENCE_LEVEL: 2 </html:p>
			<html:p>SUBSYSTEM: Terpenoid backbone biosynthesis </html:p>
			<html:p>EC NUMBER: 2.5.1.29 </html:p>
		</notes>
		<listOfReactants>
			 <speciesReference species="C00448" stoichiometry="1"/>
			 <speciesReference species="C00080" stoichiometry="1"/>
			 <speciesReference species="C00129" stoichiometry="1"/>
		</listOfReactants>
		<listOfProducts>
			 <speciesReference species="C11356" stoichiometry="1"/>
			 <speciesReference species="C00013" stoichiometry="1"/>
		</listOfProducts>
		<kineticLaw>
			<math xmlns="http://www.w3.org/1998/Math/MathML">
				<apply>
					<ci> LOWER_BOUND </ci>
					<ci> UPPER_BOUND </ci>
					<ci> OBJECTIVE_COEFFICIENT </ci>
					<ci> FLUX_VALUE </ci>
					<ci> REDUCED_COST </ci>
				</apply>
			</math>
			<listOfParameters>
				<parameter id="LOWER_BOUND" value="0" units="mmol_per_gDW_per_hr"/>
				<parameter id="UPPER_BOUND" value="99999.99" units="mmol_per_gDW_per_hr"/>
				<parameter id="OBJECTIVE_COEFFICIENT" value="0.000000"/>
				<parameter id="FLUX_VALUE" value="0.000000" units="mmol_per_gDW_per_hr"/>
				<parameter id="REDUCED_COST" value="0.000000"/>
			</listOfParameters>
		</kineticLaw>
	</reaction>
	<reaction id="R02003" name="Geranyl-diphosphateisopentenyl-diphosphate geranyltrans-transferase" reversible="false">
		<notes>
			<html:p>GENE_ASSOCIATION: (RPA0524) or (RPA1519) </html:p>
			<html:p>CONFIDENCE_LEVEL: 2 </html:p>
			<html:p>SUBSYSTEM: Terpenoid backbone biosynthesis </html:p>
			<html:p>EC NUMBER: 2.5.1.10 </html:p>
		</notes>
		<listOfReactants>
			 <speciesReference species="C00341" stoichiometry="1"/>
			 <speciesReference species="C00129" stoichiometry="1"/>
		</listOfReactants>
		<listOfProducts>
			 <speciesReference species="C00448" stoichiometry="1"/>
			 <speciesReference species="C00013" stoichiometry="1"/>
		</listOfProducts>
		<kineticLaw>
			<math xmlns="http://www.w3.org/1998/Math/MathML">
				<apply>
					<ci> LOWER_BOUND </ci>
					<ci> UPPER_BOUND </ci>
					<ci> OBJECTIVE_COEFFICIENT </ci>
					<ci> FLUX_VALUE </ci>
					<ci> REDUCED_COST </ci>
				</apply>
			</math>
			<listOfParameters>
				<parameter id="LOWER_BOUND" value="0" units="mmol_per_gDW_per_hr"/>
				<parameter id="UPPER_BOUND" value="99999.99" units="mmol_per_gDW_per_hr"/>
				<parameter id="OBJECTIVE_COEFFICIENT" value="0.000000"/>
				<parameter id="FLUX_VALUE" value="0.000000" units="mmol_per_gDW_per_hr"/>
				<parameter id="REDUCED_COST" value="0.000000"/>
			</listOfParameters>
		</kineticLaw>
	</reaction>
	<reaction id="R01658" name="Dimethylallyl-diphosphateisopentenyl-diphosphate" reversible="false">
		<notes>
			<html:p>GENE_ASSOCIATION: (RPA0524) or (RPA1519) </html:p>
			<html:p>CONFIDENCE_LEVEL: 2 </html:p>
			<html:p>SUBSYSTEM: Terpenoid backbone biosynthesis </html:p>
			<html:p>EC NUMBER: 2.5.1.1 </html:p>
		</notes>
		<listOfReactants>
			 <speciesReference species="C00235" stoichiometry="1"/>
			 <speciesReference species="C00129" stoichiometry="1"/>
		</listOfReactants>
		<listOfProducts>
			 <speciesReference species="C00341" stoichiometry="1"/>
			 <speciesReference species="C00013" stoichiometry="1"/>
		</listOfProducts>
		<kineticLaw>
			<math xmlns="http://www.w3.org/1998/Math/MathML">
				<apply>
					<ci> LOWER_BOUND </ci>
					<ci> UPPER_BOUND </ci>
					<ci> OBJECTIVE_COEFFICIENT </ci>
					<ci> FLUX_VALUE </ci>
					<ci> REDUCED_COST </ci>
				</apply>
			</math>
			<listOfParameters>
				<parameter id="LOWER_BOUND" value="0" units="mmol_per_gDW_per_hr"/>
				<parameter id="UPPER_BOUND" value="99999.99" units="mmol_per_gDW_per_hr"/>
				<parameter id="OBJECTIVE_COEFFICIENT" value="0.000000"/>
				<parameter id="FLUX_VALUE" value="0.000000" units="mmol_per_gDW_per_hr"/>
				<parameter id="REDUCED_COST" value="0.000000"/>
			</listOfParameters>
		</kineticLaw>
	</reaction>
	<reaction id="R07533" name="demethylspheroidene O-methyltransferase" reversible="true">
		<notes>
			<html:p>GENE_ASSOCIATION: (RPA1520) </html:p>
			<html:p>CONFIDENCE_LEVEL: 2 </html:p>
			<html:p>SUBSYSTEM: Carotenoid biosynthesis </html:p>
			<html:p>EC NUMBER: 2.1.1.210 </html:p>
		</notes>
		<listOfReactants>
			 <speciesReference species="C00019" stoichiometry="1"/>
			 <speciesReference species="C15892" stoichiometry="1"/>
		</listOfReactants>
		<listOfProducts>
			 <speciesReference species="C00021" stoichiometry="1"/>
			 <speciesReference species="C15895" stoichiometry="1"/>
		</listOfProducts>
		<kineticLaw>
			<math xmlns="http://www.w3.org/1998/Math/MathML">
				<apply>
					<ci> LOWER_BOUND </ci>
					<ci> UPPER_BOUND </ci>
					<ci> OBJECTIVE_COEFFICIENT </ci>
					<ci> FLUX_VALUE </ci>
					<ci> REDUCED_COST </ci>
				</apply>
			</math>
			<listOfParameters>
				<parameter id="LOWER_BOUND" value="-99999.99" units="mmol_per_gDW_per_hr"/>
				<parameter id="UPPER_BOUND" value="99999.99" units="mmol_per_gDW_per_hr"/>
				<parameter id="OBJECTIVE_COEFFICIENT" value="0.000000"/>
				<parameter id="FLUX_VALUE" value="0.000000" units="mmol_per_gDW_per_hr"/>
				<parameter id="REDUCED_COST" value="0.000000"/>
			</listOfParameters>
		</kineticLaw>
	</reaction>
	<reaction id="R07535" name="S-adenosyl-L-methionine:demethylspheroidene O-methyltransferase" reversible="true">
		<notes>
			<html:p>GENE_ASSOCIATION: (RPA1520) </html:p>
			<html:p>CONFIDENCE_LEVEL: 2 </html:p>
			<html:p>SUBSYSTEM: Carotenoid biosynthesis </html:p>
			<html:p>EC NUMBER: 2.1.1.210 </html:p>
		</notes>
		<listOfReactants>
			 <speciesReference species="C00019" stoichiometry="1"/>
			 <speciesReference species="C15898" stoichiometry="1"/>
		</listOfReactants>
		<listOfProducts>
			 <speciesReference species="C00021" stoichiometry="1"/>
			 <speciesReference species="C15900" stoichiometry="1"/>
		</listOfProducts>
		<kineticLaw>
			<math xmlns="http://www.w3.org/1998/Math/MathML">
				<apply>
					<ci> LOWER_BOUND </ci>
					<ci> UPPER_BOUND </ci>
					<ci> OBJECTIVE_COEFFICIENT </ci>
					<ci> FLUX_VALUE </ci>
					<ci> REDUCED_COST </ci>
				</apply>
			</math>
			<listOfParameters>
				<parameter id="LOWER_BOUND" value="-99999.99" units="mmol_per_gDW_per_hr"/>
				<parameter id="UPPER_BOUND" value="99999.99" units="mmol_per_gDW_per_hr"/>
				<parameter id="OBJECTIVE_COEFFICIENT" value="0.000000"/>
				<parameter id="FLUX_VALUE" value="0.000000" units="mmol_per_gDW_per_hr"/>
				<parameter id="REDUCED_COST" value="0.000000"/>
			</listOfParameters>
		</kineticLaw>
	</reaction>
	<reaction id="R07527" name="S-adenosyl-L-methionine:demethylspheroidene O-methyltransferase" reversible="true">
		<notes>
			<html:p>GENE_ASSOCIATION: (RPA1520) </html:p>
			<html:p>CONFIDENCE_LEVEL: 2 </html:p>
			<html:p>SUBSYSTEM: Carotenoid biosynthesis </html:p>
			<html:p>EC NUMBER: 2.1.1.210 </html:p>
		</notes>
		<listOfReactants>
			 <speciesReference species="C00019" stoichiometry="1"/>
			 <speciesReference species="C19795" stoichiometry="1"/>
		</listOfReactants>
		<listOfProducts>
			 <speciesReference species="C15886" stoichiometry="1"/>
			 <speciesReference species="C00021" stoichiometry="1"/>
		</listOfProducts>
		<kineticLaw>
			<math xmlns="http://www.w3.org/1998/Math/MathML">
				<apply>
					<ci> LOWER_BOUND </ci>
					<ci> UPPER_BOUND </ci>
					<ci> OBJECTIVE_COEFFICIENT </ci>
					<ci> FLUX_VALUE </ci>
					<ci> REDUCED_COST </ci>
				</apply>
			</math>
			<listOfParameters>
				<parameter id="LOWER_BOUND" value="-99999.99" units="mmol_per_gDW_per_hr"/>
				<parameter id="UPPER_BOUND" value="99999.99" units="mmol_per_gDW_per_hr"/>
				<parameter id="OBJECTIVE_COEFFICIENT" value="0.000000"/>
				<parameter id="FLUX_VALUE" value="0.000000" units="mmol_per_gDW_per_hr"/>
				<parameter id="REDUCED_COST" value="0.000000"/>
			</listOfParameters>
		</kineticLaw>
	</reaction>
	<reaction id="R07529" name="S-adenosyl-L-methionine:demethylspheroidene O-methyltransferase" reversible="true">
		<notes>
			<html:p>GENE_ASSOCIATION: (RPA1520) </html:p>
			<html:p>CONFIDENCE_LEVEL: 2 </html:p>
			<html:p>SUBSYSTEM: Carotenoid biosynthesis </html:p>
			<html:p>EC NUMBER: 2.1.1.210 </html:p>
		</notes>
		<listOfReactants>
			 <speciesReference species="C15887" stoichiometry="1"/>
			 <speciesReference species="C00019" stoichiometry="1"/>
		</listOfReactants>
		<listOfProducts>
			 <speciesReference species="C15888" stoichiometry="1"/>
			 <speciesReference species="C00021" stoichiometry="1"/>
		</listOfProducts>
		<kineticLaw>
			<math xmlns="http://www.w3.org/1998/Math/MathML">
				<apply>
					<ci> LOWER_BOUND </ci>
					<ci> UPPER_BOUND </ci>
					<ci> OBJECTIVE_COEFFICIENT </ci>
					<ci> FLUX_VALUE </ci>
					<ci> REDUCED_COST </ci>
				</apply>
			</math>
			<listOfParameters>
				<parameter id="LOWER_BOUND" value="-99999.99" units="mmol_per_gDW_per_hr"/>
				<parameter id="UPPER_BOUND" value="99999.99" units="mmol_per_gDW_per_hr"/>
				<parameter id="OBJECTIVE_COEFFICIENT" value="0.000000"/>
				<parameter id="FLUX_VALUE" value="0.000000" units="mmol_per_gDW_per_hr"/>
				<parameter id="REDUCED_COST" value="0.000000"/>
			</listOfParameters>
		</kineticLaw>
	</reaction>
	<reaction id="R07521" name="S-adenosyl-L-methionine:demethylspheroidene O-methyltransferase" reversible="true">
		<notes>
			<html:p>GENE_ASSOCIATION: (RPA1520) </html:p>
			<html:p>CONFIDENCE_LEVEL: 2 </html:p>
			<html:p>SUBSYSTEM: Carotenoid biosynthesis </html:p>
			<html:p>EC NUMBER: 2.1.1.210 </html:p>
		</notes>
		<listOfReactants>
			 <speciesReference species="C15874" stoichiometry="1"/>
			 <speciesReference species="C00019" stoichiometry="1"/>
		</listOfReactants>
		<listOfProducts>
			 <speciesReference species="C00021" stoichiometry="1"/>
			 <speciesReference species="C15877" stoichiometry="1"/>
		</listOfProducts>
		<kineticLaw>
			<math xmlns="http://www.w3.org/1998/Math/MathML">
				<apply>
					<ci> LOWER_BOUND </ci>
					<ci> UPPER_BOUND </ci>
					<ci> OBJECTIVE_COEFFICIENT </ci>
					<ci> FLUX_VALUE </ci>
					<ci> REDUCED_COST </ci>
				</apply>
			</math>
			<listOfParameters>
				<parameter id="LOWER_BOUND" value="-99999.99" units="mmol_per_gDW_per_hr"/>
				<parameter id="UPPER_BOUND" value="99999.99" units="mmol_per_gDW_per_hr"/>
				<parameter id="OBJECTIVE_COEFFICIENT" value="0.000000"/>
				<parameter id="FLUX_VALUE" value="0.000000" units="mmol_per_gDW_per_hr"/>
				<parameter id="REDUCED_COST" value="0.000000"/>
			</listOfParameters>
		</kineticLaw>
	</reaction>
	<reaction id="R07524" name="S-adenosyl-L-methionine:demethylspheroidene O-methyltransferase" reversible="true">
		<notes>
			<html:p>GENE_ASSOCIATION: (RPA1520) </html:p>
			<html:p>CONFIDENCE_LEVEL: 2 </html:p>
			<html:p>SUBSYSTEM: Carotenoid biosynthesis </html:p>
			<html:p>EC NUMBER: 2.1.1.210 </html:p>
		</notes>
		<listOfReactants>
			 <speciesReference species="C00019" stoichiometry="1"/>
			 <speciesReference species="C15879" stoichiometry="1"/>
		</listOfReactants>
		<listOfProducts>
			 <speciesReference species="C00021" stoichiometry="1"/>
			 <speciesReference species="C15881" stoichiometry="1"/>
		</listOfProducts>
		<kineticLaw>
			<math xmlns="http://www.w3.org/1998/Math/MathML">
				<apply>
					<ci> LOWER_BOUND </ci>
					<ci> UPPER_BOUND </ci>
					<ci> OBJECTIVE_COEFFICIENT </ci>
					<ci> FLUX_VALUE </ci>
					<ci> REDUCED_COST </ci>
				</apply>
			</math>
			<listOfParameters>
				<parameter id="LOWER_BOUND" value="-99999.99" units="mmol_per_gDW_per_hr"/>
				<parameter id="UPPER_BOUND" value="99999.99" units="mmol_per_gDW_per_hr"/>
				<parameter id="OBJECTIVE_COEFFICIENT" value="0.000000"/>
				<parameter id="FLUX_VALUE" value="0.000000" units="mmol_per_gDW_per_hr"/>
				<parameter id="REDUCED_COST" value="0.000000"/>
			</listOfParameters>
		</kineticLaw>
	</reaction>
	<reaction id="R09692" name="15-cis-phytoene:acceptor oxidoreductase" reversible="true">
		<notes>
			<html:p>GENE_ASSOCIATION: (RPA1512) </html:p>
			<html:p>CONFIDENCE_LEVEL: 2 </html:p>
			<html:p>SUBSYSTEM: Carotenoid biosynthesis </html:p>
			<html:p>EC NUMBER: 1.3.99.29 or 1.3.99.28 or 1.3.99.31 </html:p>
		</notes>
		<listOfReactants>
			 <speciesReference species="C05421" stoichiometry="1"/>
			 <speciesReference species="C00003" stoichiometry="1"/>
		</listOfReactants>
		<listOfProducts>
			 <speciesReference species="C00080" stoichiometry="1"/>
			 <speciesReference species="C00004" stoichiometry="1"/>
			 <speciesReference species="C05414" stoichiometry="1"/>
		</listOfProducts>
		<kineticLaw>
			<math xmlns="http://www.w3.org/1998/Math/MathML">
				<apply>
					<ci> LOWER_BOUND </ci>
					<ci> UPPER_BOUND </ci>
					<ci> OBJECTIVE_COEFFICIENT </ci>
					<ci> FLUX_VALUE </ci>
					<ci> REDUCED_COST </ci>
				</apply>
			</math>
			<listOfParameters>
				<parameter id="LOWER_BOUND" value="-99999.99" units="mmol_per_gDW_per_hr"/>
				<parameter id="UPPER_BOUND" value="99999.99" units="mmol_per_gDW_per_hr"/>
				<parameter id="OBJECTIVE_COEFFICIENT" value="0.000000"/>
				<parameter id="FLUX_VALUE" value="0.000000" units="mmol_per_gDW_per_hr"/>
				<parameter id="REDUCED_COST" value="0.000000"/>
			</listOfParameters>
		</kineticLaw>
	</reaction>
	<reaction id="R04787" name="15-cis-phytoene:acceptor oxidoreductase" reversible="true">
		<notes>
			<html:p>GENE_ASSOCIATION: (RPA1512) </html:p>
			<html:p>CONFIDENCE_LEVEL: 2 </html:p>
			<html:p>SUBSYSTEM: Carotenoid biosynthesis </html:p>
			<html:p>EC NUMBER: 1.3.99.29 or 1.3.99.28 or 1.3.99.31 </html:p>
		</notes>
		<listOfReactants>
			 <speciesReference species="C00003" stoichiometry="1"/>
			 <speciesReference species="C05414" stoichiometry="1"/>
		</listOfReactants>
		<listOfProducts>
			 <speciesReference species="C00080" stoichiometry="1"/>
			 <speciesReference species="C00004" stoichiometry="1"/>
			 <speciesReference species="C05430" stoichiometry="1"/>
		</listOfProducts>
		<kineticLaw>
			<math xmlns="http://www.w3.org/1998/Math/MathML">
				<apply>
					<ci> LOWER_BOUND </ci>
					<ci> UPPER_BOUND </ci>
					<ci> OBJECTIVE_COEFFICIENT </ci>
					<ci> FLUX_VALUE </ci>
					<ci> REDUCED_COST </ci>
				</apply>
			</math>
			<listOfParameters>
				<parameter id="LOWER_BOUND" value="-99999.99" units="mmol_per_gDW_per_hr"/>
				<parameter id="UPPER_BOUND" value="99999.99" units="mmol_per_gDW_per_hr"/>
				<parameter id="OBJECTIVE_COEFFICIENT" value="0.000000"/>
				<parameter id="FLUX_VALUE" value="0.000000" units="mmol_per_gDW_per_hr"/>
				<parameter id="REDUCED_COST" value="0.000000"/>
			</listOfParameters>
		</kineticLaw>
	</reaction>
	<reaction id="R04798" name="zeta-Carotene, hydrogen-donor:oxygen oxidoreductase" reversible="false">
		<notes>
			<html:p>GENE_ASSOCIATION: (RPA1512) </html:p>
			<html:p>CONFIDENCE_LEVEL: 2 </html:p>
			<html:p>SUBSYSTEM: Carotenoid biosynthesis </html:p>
			<html:p>EC NUMBER: 1.3.99.29 or 1.3.99.28 or 1.3.99.31 </html:p>
		</notes>
		<listOfReactants>
			 <speciesReference species="C00080" stoichiometry="1"/>
			 <speciesReference species="C00004" stoichiometry="1"/>
			 <speciesReference species="C00007" stoichiometry="1"/>
			 <speciesReference species="C05430" stoichiometry="1"/>
		</listOfReactants>
		<listOfProducts>
			 <speciesReference species="C00001" stoichiometry="2"/>
			 <speciesReference species="C00003" stoichiometry="1"/>
			 <speciesReference species="C05431" stoichiometry="1"/>
		</listOfProducts>
		<kineticLaw>
			<math xmlns="http://www.w3.org/1998/Math/MathML">
				<apply>
					<ci> LOWER_BOUND </ci>
					<ci> UPPER_BOUND </ci>
					<ci> OBJECTIVE_COEFFICIENT </ci>
					<ci> FLUX_VALUE </ci>
					<ci> REDUCED_COST </ci>
				</apply>
			</math>
			<listOfParameters>
				<parameter id="LOWER_BOUND" value="0" units="mmol_per_gDW_per_hr"/>
				<parameter id="UPPER_BOUND" value="99999.99" units="mmol_per_gDW_per_hr"/>
				<parameter id="OBJECTIVE_COEFFICIENT" value="0.000000"/>
				<parameter id="FLUX_VALUE" value="0.000000" units="mmol_per_gDW_per_hr"/>
				<parameter id="REDUCED_COST" value="0.000000"/>
			</listOfParameters>
		</kineticLaw>
	</reaction>
	<reaction id="R04800" name="Neurosporene:acceptor oxidoreductase" reversible="false">
		<notes>
			<html:p>GENE_ASSOCIATION: (RPA1512) </html:p>
			<html:p>CONFIDENCE_LEVEL: 2 </html:p>
			<html:p>SUBSYSTEM: Carotenoid biosynthesis </html:p>
			<html:p>EC NUMBER: 1.3.99.26 or 1.3.99.31 </html:p>
		</notes>
		<listOfReactants>
			 <speciesReference species="C00080" stoichiometry="1"/>
			 <speciesReference species="C00004" stoichiometry="1"/>
			 <speciesReference species="C05431" stoichiometry="1"/>
			 <speciesReference species="C00007" stoichiometry="1"/>
		</listOfReactants>
		<listOfProducts>
			 <speciesReference species="C00001" stoichiometry="2"/>
			 <speciesReference species="C05432" stoichiometry="1"/>
			 <speciesReference species="C00003" stoichiometry="1"/>
		</listOfProducts>
		<kineticLaw>
			<math xmlns="http://www.w3.org/1998/Math/MathML">
				<apply>
					<ci> LOWER_BOUND </ci>
					<ci> UPPER_BOUND </ci>
					<ci> OBJECTIVE_COEFFICIENT </ci>
					<ci> FLUX_VALUE </ci>
					<ci> REDUCED_COST </ci>
				</apply>
			</math>
			<listOfParameters>
				<parameter id="LOWER_BOUND" value="0" units="mmol_per_gDW_per_hr"/>
				<parameter id="UPPER_BOUND" value="99999.99" units="mmol_per_gDW_per_hr"/>
				<parameter id="OBJECTIVE_COEFFICIENT" value="0.000000"/>
				<parameter id="FLUX_VALUE" value="0.000000" units="mmol_per_gDW_per_hr"/>
				<parameter id="REDUCED_COST" value="0.000000"/>
			</listOfParameters>
		</kineticLaw>
	</reaction>
	<reaction id="R00089" name="ATP pyrophosphate-lyase (cyclizing)" reversible="false">
		<notes>
			<html:p>GENE_ASSOCIATION: (RPA0786) or (RPA1202) or (RPA1582) or (RPA1796) or (RPA1965) or (RPA2291) </html:p>
			<html:p>CONFIDENCE_LEVEL: 2 </html:p>
			<html:p>SUBSYSTEM: Purine metabolism </html:p>
			<html:p>EC NUMBER: 4.6.1.1 </html:p>
		</notes>
		<listOfReactants>
			 <speciesReference species="C00002" stoichiometry="1"/>
		</listOfReactants>
		<listOfProducts>
			 <speciesReference species="C02353" stoichiometry="1"/>
			 <speciesReference species="C00013" stoichiometry="1"/>
		</listOfProducts>
		<kineticLaw>
			<math xmlns="http://www.w3.org/1998/Math/MathML">
				<apply>
					<ci> LOWER_BOUND </ci>
					<ci> UPPER_BOUND </ci>
					<ci> OBJECTIVE_COEFFICIENT </ci>
					<ci> FLUX_VALUE </ci>
					<ci> REDUCED_COST </ci>
				</apply>
			</math>
			<listOfParameters>
				<parameter id="LOWER_BOUND" value="0" units="mmol_per_gDW_per_hr"/>
				<parameter id="UPPER_BOUND" value="99999.99" units="mmol_per_gDW_per_hr"/>
				<parameter id="OBJECTIVE_COEFFICIENT" value="0.000000"/>
				<parameter id="FLUX_VALUE" value="0.000000" units="mmol_per_gDW_per_hr"/>
				<parameter id="REDUCED_COST" value="0.000000"/>
			</listOfParameters>
		</kineticLaw>
	</reaction>
	<reaction id="XR194" name="Heme- ABC transport" reversible="false">
		<notes>
			<html:p>GENE_ASSOCIATION: (RPA0203 and RPA0204 and RPA0205) </html:p>
			<html:p>CONFIDENCE_LEVEL: 2 </html:p>
			<html:p>SUBSYSTEM: Transport </html:p>
		</notes>
		<listOfReactants>
			 <speciesReference species="C00002" stoichiometry="1"/>
			 <speciesReference species="C00001" stoichiometry="1"/>
			 <speciesReference species="C00032PX" stoichiometry="1"/>
		</listOfReactants>
		<listOfProducts>
			 <speciesReference species="C00008" stoichiometry="1"/>
			 <speciesReference species="C00080" stoichiometry="1"/>
[truncated: 1,253,791 more chars]
